# Supplementary material for: Novel therapeutic targets for primary open-angle glaucoma identified through multicenter proteome-wide mendelian randomization
Source: Front Pharmacol. 2024 Aug 16;15:1428472. doi: 10.3389/fphar.2024.1428472 (PMC11362091; doi:10.3389/fphar.2024.1428472)
Supplement: Supplementary file 1 [file Table1.XLSX]

## Sheet: Table S1
Table S1 Details of plasma protein pQTL data obtained from deCODE
Exposure	SNP	Chr	Pos	Effect_allele	Other_allele	Beta	Se	Pval	mr_keep	pval_origin	id.exposure	R2	F
A1BG	rs145144275	chr19	58350442	G	A	-1.89	0.0052244	1e-300	FALSE	reported	1r6Qj9	0.246406	130873
A1BG	rs747822956	chr19	58351462	T	C	-1.78	0.0623805	4.37e-179	FALSE	reported	1r6Qj9	0.00203013	814.218
A1BG	rs766288015	chr19	58352366	A	G	-0.88	0.0816466	4.37e-27	FALSE	reported	1r6Qj9	0.000290153	116.168
A1BG	rs188023367	chr19	58314758	T	C	1.5	0.13237	9.12e-30	FALSE	reported	1r6Qj9	0.000320723	128.411
A2M	rs226379	chr12	9115989	C	T	-0.1	0.00837593	7.41e-33	FALSE	reported	6TDSg8	0.000355994	142.538
A2M	rs11304122,rs398018361	chr12	9231581	AT	A	0.08	0.0103019	1e-300	FALSE	reported	6TDSg8	0.000150641	60.3037
A2M	rs201115819	chr12	9068811	A	G	-1.83	0.098461	4.17e-77	FALSE	reported	6TDSg8	0.000862307	345.439
A2M	rs947517054	chr12	8860463	T	G	-2.21	0.288185	1e-300	FALSE	reported	6TDSg8	0.000146906	58.8083
A2ML1	rs17729741	chr12	8862121	C	T	0.06	0.00865227	1e-300	FALSE	reported	WymRoq	0.000120131	48.0884
A2ML1	rs1558526	chr12	8857224	A	G	-0.24	0.00947547	1.55e-141	FALSE	reported	WymRoq	0.00160025	641.532
A2ML1	rs144686314	chr12	8863966	G	GGC	-0.38	0.0206286	8.91e-76	FALSE	reported	WymRoq	0.000847075	339.332
A4GALT	rs5758871	chr22	42699594	C	T	0.08	0.00939176	1.62e-17	FALSE	reported	6xA28Q	0.000181247	72.5578
A4GALT	rs764940726	chr22	42693663	C	A	0.81	0.0834258	2.75e-22	FALSE	reported	6xA28Q	0.000235467	94.2686
A4GNT	rs7632402	chr3	138142761	T	G	0.06	0.00780302	1e-300	FALSE	reported	9qTkbW	0.000147698	59.1255
ABLIM3	rs114464628	chr5	149154161	A	G	-0.27	0.0190029	8.13e-46	FALSE	reported	Bv9RoS	0.000504119	201.877
ABO	rs950529388	chr9	133261662	G	A	1.34	0.0052245	1e-300	FALSE	reported	VX2Yy5	0.141156	65783.6
ABO	rs1165701892	chr9	133264504	G	GAAACTGCC	0.44	0.0141177	3.02e-213	FALSE	reported	VX2Yy5	0.00242097	971.354
ABO	rs910906713	chr9	133260148	A	G	0.3	0.0150345	1.38e-88	FALSE	reported	VX2Yy5	0.000993794	398.165
ABO	rs1053878	chr9	133256264	A	G	-0.53	0.035608	4.17e-50	FALSE	reported	VX2Yy5	0.000553196	221.541
ACAA1	rs2229528	chr3	38125604	G	A	-0.6	0.0052246	1e-300	FALSE	reported	bxKQhg	0.0318992	13188.5
ACAA1	rs61489189	chr3	38160356	T	C	-0.23	0.0192615	7.24e-33	FALSE	reported	bxKQhg	0.000356108	142.584
ACAA1	rs771274086	chr3	37849921	T	A	-0.53	0.0742296	1e-300	FALSE	reported	bxKQhg	0.000127352	50.9795
ACAA1	rs756119722	chr3	38125675	AG	A	-1.28	0.156996	3.55e-16	FALSE	reported	bxKQhg	0.000166048	66.4721
ACADM	rs77931234	chr1	75761161	G	A	-0.56	0.0903133	6e-10	FALSE	reported	VAqC6d	9.60494e-05	38.4477
ACADSB	rs11593582	chr10	123041939	G	A	-0.11	0.0119746	4.07e-20	FALSE	reported	PKeY7T	0.000210782	84.3838
ACADSB	rs7913063	chr10	123039167	T	A	0.17	0.0135519	4.27e-36	FALSE	reported	PKeY7T	0.000393	157.361
ACADVL	rs507506	chr17	7215003	A	G	0.05	0.00821379	1.2e-09	FALSE	reported	qv738A	9.25711e-05	37.0553
ACAN	rs12441312	chr15	88710195	C	G	0.09	0.00954331	4.07e-21	FALSE	reported	delIs3	0.000222154	88.9376
ACAN	rs34949187	chr15	88843421	A	G	-0.14	0.0106378	1.48e-39	FALSE	reported	delIs3	0.00043254	173.2
ACAP2	rs62285629	chr3	195469445	A	T	-0.06	0.0095982	4e-10	FALSE	reported	D8pvmo	9.76212e-05	39.077
ACAT2	rs25683	chr6	159775311	A	G	0.27	0.00823417	8.13e-236	FALSE	reported	sQX7gK	0.00267908	1075.19
ACE	rs4363	chr17	63497131	G	A	0.62	0.0052247	1e-300	FALSE	reported	s7VlR4	0.0339865	14081.8
ACE	rs4365	chr17	63497351	A	G	-0.24	0.0156201	2.82e-53	FALSE	reported	s7VlR4	0.00058947	236.076
ACE	rs3730025	chr17	63480412	G	A	-0.92	0.0312237	8.13e-191	FALSE	reported	s7VlR4	0.00216436	868.172
ACE	rs12709438	chr17	63494109	T	C	-0.44	0.0704679	4e-10	FALSE	reported	s7VlR4	9.73966e-05	38.9871
ACOT13	rs17243143	chr6	24667358	G	A	0.34	0.0460524	1e-300	FALSE	reported	JWX2FF	0.000136163	54.5069
ACOT13	rs143667676	chr6	24697959	T	G	-1.08	0.079577	5.89e-42	FALSE	reported	JWX2FF	0.000459977	184.192
ACOT13	rs139018301	chr6	24667289	A	G	2.24	0.158501	2.4e-45	FALSE	reported	JWX2FF	0.000498744	199.723
ACP1	rs79716074	chr2	277003	G	A	1.09	0.0052248	1e-300	FALSE	reported	oTdazs	0.0980728	43522.3
ACP1	rs11553742	chr2	272051	T	C	0.36	0.0124346	2.69e-184	FALSE	reported	oTdazs	0.00208975	838.182
ACP5	rs10403399	chr19	11595843	G	C	0.24	0.00952855	5.5e-140	FALSE	reported	BWctnD	0.0015825	634.405
ACP5	rs2876698	chr19	11564326	C	G	-0.16	0.0105685	8.91e-52	FALSE	reported	BWctnD	0.000572305	229.198
ACP5	rs74747135	chr19	11579208	T	G	-0.14	0.0195991	1e-300	FALSE	reported	BWctnD	0.000127465	51.0247
ACP5	rs111922227	chr19	11615518	A	G	-0.14	0.0231676	1.5e-09	FALSE	reported	BWctnD	9.12255e-05	36.5166
ACP5	rs532840543	chr19	11655108	A	G	-1.47	0.158872	2.19e-20	FALSE	reported	BWctnD	0.000213852	85.6131
ACP5	rs568424145	chr19	11497182	T	TG	-1.97	0.180728	1.15e-27	FALSE	reported	BWctnD	0.000296767	118.817
ACP6	rs2153463	chr1	147652507	T	G	-0.95	0.0052249	1e-300	FALSE	reported	z8mssi	0.0762937	33059
ACP6	rs75583687	chr1	147656613	C	T	-1.79	0.005225	1e-300	FALSE	reported	z8mssi	0.226738	117363
ACP6	rs3766509	chr1	147658160	A	G	-0.13	0.00965952	2.75e-41	FALSE	reported	z8mssi	0.000452317	181.123
ACP6	rs946904	chr1	147651028	T	C	-0.15	0.0119575	4.27e-36	FALSE	reported	z8mssi	0.000393	157.361
ACP6	rs140566115	chr1	147654322	A	G	-0.82	0.0217829	1e-300	FALSE	reported	z8mssi	0.00352796	1417.08
ACP6	rs57359024	chr1	147643819	T	A	0.24	0.031777	1e-300	FALSE	reported	z8mssi	0.000142494	57.0418
ACTN1	rs147824601	chr14	68883007	T	C	0.84	0.122815	1e-300	FALSE	reported	XtfZkp	0.000116861	46.7794
ACVRL1	rs706819	chr12	51922139	T	C	-0.07	0.00925729	1e-300	FALSE	reported	L1iVo9	0.000142833	57.1777
ACVRL1	rs3847858	chr12	51924594	T	A	-0.1	0.0127911	1e-300	FALSE	reported	L1iVo9	0.000152679	61.1196
ACVRL1	rs2277382	chr12	51912437	T	C	0.32	0.014035	4.57e-115	FALSE	reported	L1iVo9	0.0012971	519.844
ACVRL1	rs555901674	chr12	51894775	C	T	-0.26	0.0431318	1.7e-09	FALSE	reported	L1iVo9	9.07771e-05	36.3371
ACY1	rs121912698	chr3	51988821	T	C	-1.47	0.0488242	3.8e-199	FALSE	reported	OrwbNh	0.00225967	906.49
ACY1	rs769636061	chr3	51985921	T	C	-1.59	0.149052	1.45e-26	FALSE	reported	OrwbNh	0.000284224	113.794
ACYP2	rs7559380	chr2	54129660	T	A	-0.22	0.00801673	8.51e-166	FALSE	reported	gUrVOn	0.00187801	753.093
ACYP2	rs6739140	chr2	54596365	G	C	-0.07	0.00883976	1e-300	FALSE	reported	gUrVOn	0.000156643	62.7065
ADAM22	rs2024018	chr7	88042020	T	G	-0.24	0.00810227	7.94e-193	FALSE	reported	xxJU7G	0.00218736	877.418
ADAM22	rs2279542	chr7	87935182	G	C	-0.28	0.00817904	7.59e-257	FALSE	reported	xxJU7G	0.00291948	1171.95
ADAM22	rs371764398	chr7	87934328	T	C	-0.28	0.0242224	6.61e-31	FALSE	reported	xxJU7G	0.000333733	133.622
ADAM22	rs753798073	chr7	88176910	A	G	-1.56	0.136984	4.79e-30	FALSE	reported	xxJU7G	0.000323918	129.691
ADAM22	rs761084342	chr7	88168224	A	ATAAG	-1.64	0.194365	3.24e-17	FALSE	reported	xxJU7G	0.000177843	71.1947
ADAM23	rs1448903	chr2	206444237	G	A	0.63	0.0052251	1e-300	FALSE	reported	1tbdMT	0.0350478	14537.5
ADAM23	rs7598482	chr2	206475415	T	C	-0.25	0.00819579	2.34e-204	FALSE	reported	1tbdMT	0.00231928	930.457
ADAM23	rs6435341	chr2	206582158	A	G	0.07	0.0109547	2e-10	FALSE	reported	1tbdMT	0.000102003	40.831
ADAM23	rs13008974	chr2	206574564	C	T	0.15	0.0114112	1.82e-39	FALSE	reported	1tbdMT	0.000431512	172.788
ADAM23	rs114051435	chr2	206287554	G	T	-0.23	0.0245525	7.41e-21	FALSE	reported	1tbdMT	0.000219197	87.7533
ADAM23	rs146724325	chr2	206445446	G	A	-0.96	0.114397	4.79e-17	FALSE	reported	1tbdMT	0.000175914	70.4225
ADAM23	rs756482350	chr2	206777076	G	A	-1.16	0.169113	1e-300	FALSE	reported	1tbdMT	0.000117537	47.0502
ADAMTS13	rs28647808	chr9	133440409	G	C	-0.88	0.0052252	1e-300	FALSE	reported	jTXg10	0.0661742	28363.3
ADAMTS13	rs28615428	chr9	133477646	A	C	0.69	0.0208467	3.09e-240	FALSE	reported	jTXg10	0.00272961	1095.53
ADAMTS13	rs41314453	chr9	133442704	T	C	-0.63	0.028371	3.02e-109	FALSE	reported	jTXg10	0.00123044	493.094
ADAMTS13	rs36220240	chr9	133436890	T	C	-0.86	0.0375748	6.17e-116	FALSE	reported	jTXg10	0.00130707	523.842
ADAMTS13	rs7872815	chr9	133424110	G	C	0.46	0.0548683	5.13e-17	FALSE	reported	jTXg10	0.000175574	70.2862
ADAMTS13	rs145825553	chr9	133433657	T	C	-1.23	0.0671176	5.13e-75	FALSE	reported	jTXg10	0.000838372	335.842
ADAMTS13	rs142572218	chr9	133454548	T	C	-1.79	0.077136	3.98e-119	FALSE	reported	jTXg10	0.0013436	538.505
ADAMTS13	rs28844968	chr9	133288855	G	A	-2.24	0.0790276	9.77e-177	FALSE	reported	jTXg10	0.00200323	803.409
ADAMTS13	rs763083118	chr9	133854355	G	A	-1.2	0.114082	7.08e-26	FALSE	reported	jTXg10	0.000276358	110.644
ADAMTS13	rs36219902	chr9	133433638	T	C	-1.06	0.145521	1e-300	FALSE	reported	jTXg10	0.000132547	53.0593
ADAMTS13	rs780251348	chr9	133433445	C	G	-2.06	0.181433	7.08e-30	FALSE	reported	jTXg10	0.000321978	128.914
ADAMTS13	rs780492376	chr9	133587735	C	G	-2.16	0.286107	1e-300	FALSE	reported	jTXg10	0.000142381	56.9965
ADAMTS13	chr9:133459048	chr9	133459048	G	C	-2.27	0.336466	1e-300	FALSE	reported	jTXg10	0.000113706	45.5163
ADAMTS13	rs151206890	chr9	133425545	A	G	-2.19	0.349131	4e-10	FALSE	reported	jTXg10	9.8295e-05	39.3467
ADAMTS15	rs116897071	chr11	130462562	C	T	0.32	0.0401212	1e-300	FALSE	reported	fkI8qF	0.000158908	63.6136
ADAMTS5	rs151058	chr21	26939253	T	C	-0.56	0.0052253	1e-300	FALSE	reported	SQMSgM	0.0278952	11485.5
ADAMTS5	rs226794	chr21	26930036	A	G	0.25	0.0140075	3.02e-71	FALSE	reported	SQMSgM	0.000795197	318.533
ADAMTS5	rs79935610	chr21	27003913	G	A	-0.82	0.0957868	1.12e-17	FALSE	reported	SQMSgM	0.000183063	73.2849
ADAMTSL1	rs1755286	chr9	17960184	C	T	-0.05	0.00814014	8e-10	FALSE	reported	lTR3KJ	9.42538e-05	37.7289
ADAMTSL1	rs1856894	chr9	18528567	A	G	-0.1	0.00819011	2.75e-34	FALSE	reported	lTR3KJ	0.000372324	149.08
ADAMTSL1	rs10963680	chr9	18629285	A	G	-0.1	0.0100383	2.24e-23	FALSE	reported	lTR3KJ	0.000247876	99.2378
ADAMTSL1	rs575507	chr9	18700145	C	A	-0.08	0.0108766	1e-300	FALSE	reported	lTR3KJ	0.000135145	54.0997
ADAMTSL1	rs776760	chr9	18681454	G	A	-0.12	0.0121639	5.89e-23	FALSE	reported	lTR3KJ	0.000243094	97.3228
ADAMTSL1	rs702208	chr9	18639745	G	A	0.55	0.0195826	1.45e-173	FALSE	reported	lTR3KJ	0.00196695	788.829
ADAMTSL1	rs146084664	chr9	18687069	A	G	0.16	0.0218446	1e-300	FALSE	reported	lTR3KJ	0.000134015	53.6473
ADAMTSL1	rs35264941	chr9	18626299	C	G	-0.68	0.0292221	8.91e-120	FALSE	reported	lTR3KJ	0.00135105	541.493
ADAMTSL1	rs766066942	chr9	18766167	A	C	-1.47	0.111388	9.12e-40	FALSE	reported	lTR3KJ	0.000434941	174.162
ADAMTSL1	rs746070639	chr9	18707027	C	T	-1.1	0.116224	2.95e-21	FALSE	reported	lTR3KJ	0.000223747	89.5753
ADAMTSL2	rs11534419	chr9	133523101	T	C	0.11	0.00857643	1.17e-37	FALSE	reported	0Bk7nW	0.000410825	164.502
ADAMTSL2	rs56355857	chr9	133540118	G	C	-0.08	0.0102634	1e-300	FALSE	reported	0Bk7nW	0.000151773	60.7569
ADAMTSL2	rs62574238	chr9	133574956	A	G	0.08	0.0121882	1e-10	FALSE	reported	0Bk7nW	0.000107626	43.0822
ADAMTSL2	rs760679391	chr9	133555564	G	A	-0.87	0.0818526	2.19e-26	FALSE	reported	0Bk7nW	0.000282172	112.972
ADGRE2	rs8112061	chr19	14770704	A	G	0.14	0.00809917	6.03e-67	FALSE	reported	F3rT2P	0.000745958	298.795
ADGRE2	rs111896493	chr19	14381256	CTGAG	C	0.07	0.00881747	1e-300	FALSE	reported	F3rT2P	0.000157436	63.024
ADGRE2	rs67023356	chr19	14396821	G	A	0.36	0.00944541	1e-300	FALSE	reported	F3rT2P	0.00361621	1452.65
ADGRE2	rs3786656	chr19	14395852	T	C	0.25	0.0102123	2.4e-132	FALSE	reported	F3rT2P	0.00149501	599.279
ADGRE2	rs557240144	chr19	14397452	A	G	-0.31	0.0370124	5.5e-17	FALSE	reported	F3rT2P	0.000175233	70.1499
ADGRE2	rs564339839	chr19	14396178	A	G	-0.77	0.0382199	2.88e-90	FALSE	reported	F3rT2P	0.00101304	405.882
ADGRE2	rs150665764	chr19	14388802	C	G	-0.24	0.0389109	7e-10	FALSE	reported	F3rT2P	9.50392e-05	38.0434
ADGRE2	rs145838612	chr19	14398397	T	C	0.68	0.0450018	1.38e-51	FALSE	reported	F3rT2P	0.000570131	228.327
ADGRE2	rs768001496	chr19	14391071	T	C	-0.56	0.0655374	1.29e-17	FALSE	reported	F3rT2P	0.000182382	73.0122
ADGRE2	rs141404743	chr19	14397164	A	G	-1.1	0.113267	2.69e-22	FALSE	reported	F3rT2P	0.000235581	94.3142
ADGRF5	rs397802490,rs58917843	chr6	46854900	G	GA	-1.49	0.0052254	1e-300	FALSE	reported	3ujiQ7	0.168842	81307.6
ADGRF5	rs9395219	chr6	46859876	A	G	-0.23	0.00954781	3.24e-128	FALSE	reported	3ujiQ7	0.00144771	580.292
ADGRF5	rs2021916	chr6	46946784	T	G	-0.14	0.0111442	3.39e-36	FALSE	reported	3ujiQ7	0.000394143	157.819
ADGRF5	rs41273668	chr6	46878306	A	T	-0.17	0.0226258	1e-300	FALSE	reported	3ujiQ7	0.000141024	56.4532
ADGRF5	rs771576663	chr6	46852916	G	A	-0.52	0.0531857	1.41e-22	FALSE	reported	3ujiQ7	0.000238768	95.5904
ADGRF5	rs763177312	chr6	46858731	C	CG	-1.73	0.217918	1e-300	FALSE	reported	3ujiQ7	0.000157436	63.024
ADGRF5	chr6:46858405	chr6	46858405	T	C	-1.52	0.249699	1.2e-09	FALSE	reported	3ujiQ7	9.25711e-05	37.0553
ADH1A	rs77326813	chr4	99185386	T	C	-0.6	0.0395056	4.27e-52	FALSE	reported	3M1St7	0.000575967	230.665
ADH1B	rs1229984	chr4	99318162	T	C	-0.43	0.061834	1e-300	FALSE	reported	MrbZn6	0.000120807	48.3593
ADH1C	rs283415	chr4	99349450	T	C	0.13	0.00829728	2.51e-55	FALSE	reported	iZoSt8	0.000612932	245.478
ADH1C	rs187957874	chr4	99051193	A	G	-0.8	0.078574	2.4e-24	FALSE	reported	iZoSt8	0.000258924	103.662
ADH4	chr4:98262079	chr4	98262079	T	G	-0.69	0.0892572	1e-300	FALSE	reported	MOMWw8	0.000149283	59.7598
ADH5	rs28894371	chr4	99083469	A	G	-0.36	0.0193092	1.41e-77	FALSE	reported	i9HQRG	0.00086769	347.597
ADH5	rs201786928	chr4	99085122	T	C	-1.15	0.0622772	3.89e-76	FALSE	reported	i9HQRG	0.000851198	340.985
ADH5	rs768183396	chr4	99076560	T	TAAAGAAAGTTTATA	-1.42	0.131515	3.55e-27	FALSE	reported	i9HQRG	0.000291179	116.579
ADH6	rs28730617	chr4	99078444	A	G	-0.36	0.0191293	5.25e-79	FALSE	reported	t6y5Nx	0.000884068	354.164
ADH6	rs201786928	chr4	99085122	T	C	-1.16	0.0623793	3.47e-77	FALSE	reported	t6y5Nx	0.000863224	345.806
ADH6	rs768183396	chr4	99076560	T	TAAAGAAAGTTTATA	-1.44	0.131676	7.76e-28	FALSE	reported	t6y5Nx	0.000298705	119.593
ADH7	rs1154455	chr4	99417500	A	T	-0.12	0.00823527	4.27e-48	FALSE	reported	FR2JJA	0.0005302	212.327
ADH7	rs1573496	chr4	99428512	G	C	-0.42	0.0151392	2.14e-169	FALSE	reported	FR2JJA	0.00191922	769.65
ADH7	rs141482945	chr4	99418574	T	C	-0.46	0.0692188	1e-300	FALSE	reported	FR2JJA	0.000110327	44.1637
ADI1	rs10179340	chr2	3519553	A	G	0.11	0.0114547	7.76e-22	FALSE	reported	P0TMzH	0.000230346	92.2178
ADIPOQ	rs7616259	chr3	186836827	A	C	-0.11	0.00874472	2.75e-36	FALSE	reported	d0Emlo	0.000395171	158.231
ADIPOQ	rs266770	chr3	186827389	A	G	0.09	0.0136974	1e-10	FALSE	reported	d0Emlo	0.000107851	43.1723
ADIPOQ	rs17300539	chr3	186841671	A	G	0.36	0.0169465	3.8e-100	FALSE	reported	d0Emlo	0.00112621	451.276
ADIPOQ	rs143257534	chr3	186834099	T	C	-0.64	0.0241734	1.86e-154	FALSE	reported	d0Emlo	0.00174819	700.942
ADIPOQ	rs17366653	chr3	186853027	C	T	-0.69	0.0708612	2.09e-22	FALSE	reported	d0Emlo	0.000236833	94.8155
ADIPOQ	rs114155159	chr3	186853084	A	T	-1.75	0.117186	2e-50	FALSE	reported	d0Emlo	0.000556858	223.008
ADIPOQ	rs749336625	chr3	186854538	C	A	-2.64	0.143831	3.02e-75	FALSE	reported	d0Emlo	0.000841006	336.898
ADM2	rs373805046	chr22	50481709	A	G	-0.77	0.100564	1e-300	FALSE	reported	1BH4lk	0.000146454	58.6271
ADPRHL2	rs766063732	chr1	36025106	C	A	-1.36	0.053608	5.5e-142	FALSE	reported	UFj9fU	0.0016054	643.601
ADSSL1	rs4432208	chr14	104725578	G	A	-0.18	0.00878082	2.19e-93	FALSE	reported	ynGew8	0.00104877	420.216
ADSSL1	rs10142660	chr14	104759283	T	G	0.37	0.012172	5.89e-203	FALSE	reported	ynGew8	0.00230326	924.017
ADSSL1	rs376078594	chr14	104721230	T	C	0.12	0.0134457	4.47e-19	FALSE	reported	ynGew8	0.000198962	79.6509
ADSSL1	rs6576059	chr14	104729188	C	T	0.64	0.0466207	6.92e-43	FALSE	reported	ynGew8	0.000470611	188.452
AES	rs11539938	chr19	3062859	C	T	-0.05	0.00762161	1e-10	FALSE	reported	goWDrO	0.000107513	43.0372
AFM	rs67784283	chr4	73448549	C	T	0.12	0.0109563	6.46e-28	FALSE	reported	JtqqFn	0.000299618	119.959
AFM	rs72858937	chr4	73539253	T	C	-0.76	0.0360579	1.29e-98	FALSE	reported	JtqqFn	0.00110868	444.245
AGFG1	rs397826729,rs56147940	chr2	227576443	G	GC	0.1	0.00859228	2.63e-31	FALSE	reported	Ayo6zM	0.000338298	135.451
AGRN	rs4970394	chr1	1027511	C	T	-0.24	0.0084304	2.88e-178	FALSE	reported	yxHqjb	0.00202074	810.446
AGRN	rs2710873	chr1	1042813	A	G	-0.22	0.0134616	4.9e-60	FALSE	reported	yxHqjb	0.000666845	267.085
AGRN	rs189343112	chr1	1019790	A	G	-0.16	0.0181307	1.1e-18	FALSE	reported	yxHqjb	0.000194531	77.8768
AGRN	rs776915960	chr1	1088982	A	G	0.37	0.0355512	2.29e-25	FALSE	reported	yxHqjb	0.000270546	108.316
AGRN	rs568254931	chr1	1020990	T	C	0.48	0.0506261	2.51e-21	FALSE	reported	yxHqjb	0.000224543	89.8942
AGRN	rs143324306	chr1	1044017	A	G	1.04	0.120079	4.68e-18	FALSE	reported	yxHqjb	0.000187377	75.0122
AGRN	rs142620337	chr1	1047863	T	C	3.05	0.264987	1.17e-30	FALSE	reported	yxHqjb	0.000330879	132.479
AGRP	rs35714475	chr16	67481271	G	A	-0.33	0.0381135	4.79e-18	FALSE	reported	Hko0gS	0.000187263	74.9667
AGRP	rs189981335	chr16	67614412	C	G	-0.53	0.039446	3.72e-41	FALSE	reported	Hko0gS	0.000450831	180.528
AGRP	rs771194744	chr16	67483679	C	A	0.76	0.103155	1e-300	FALSE	reported	Hko0gS	0.000135597	54.2807
AGT	rs2071404	chr1	230715194	A	C	0.28	0.0137725	6.92e-92	FALSE	reported	lBWp6y	0.00103159	413.325
AGT	rs11568055	chr1	230708860	T	C	0.23	0.0159451	3.63e-47	FALSE	reported	lBWp6y	0.000519561	208.064
AGT	rs57150750	chr1	230719363	T	C	0.24	0.0267922	3.31e-19	FALSE	reported	lBWp6y	0.000200439	80.2423
AGT	rs61731497	chr1	230710700	G	A	-1.72	0.137473	6.46e-36	FALSE	reported	lBWp6y	0.000390944	156.538
AHSG	rs4686790	chr3	186604193	G	T	-0.36	0.0052255	1e-300	FALSE	reported	OCIXC6	0.0117191	4746.21
AHSG	rs2070634	chr3	186618238	T	G	-0.2	0.0110064	8.71e-74	FALSE	reported	OCIXC6	0.000824285	330.195
AHSG	rs6767891	chr3	186602291	T	C	0.12	0.015008	1e-300	FALSE	reported	OCIXC6	0.000159701	63.9311
AHSG	rs35457250	chr3	186620775	T	C	-0.53	0.0288713	2.88e-75	FALSE	reported	OCIXC6	0.000841235	336.99
AIF1L	rs113409341	chr9	131059144	C	T	0.54	0.0052256	1e-300	FALSE	reported	r1T7ti	0.0259862	10678.6
AIF1L	rs4740413	chr9	131087714	G	A	-0.24	0.00829589	5.01e-184	FALSE	reported	r1T7ti	0.00208666	836.94
AIF1L	rs2478784	chr9	131096744	T	G	0.19	0.0132496	1.23e-46	FALSE	reported	r1T7ti	0.000513499	205.635
AIF1L	rs818058	chr9	131090414	G	C	-0.24	0.0159844	5.89e-51	FALSE	reported	r1T7ti	0.000562922	225.438
AIF1L	rs2275142	chr9	131069135	C	T	0.18	0.0244111	1e-300	FALSE	reported	r1T7ti	0.000135824	54.3712
AK1	rs9919018	chr9	127880476	A	G	-0.06	0.00943668	2e-10	FALSE	reported	twKGSw	0.000100991	40.4261
AKR1A1	rs2229540	chr1	45566639	G	A	-0.92	0.0052257	1e-300	FALSE	reported	kZbAnT	0.0718717	30994.5
AKR1A1	rs487174	chr1	45543864	A	G	-0.16	0.0136173	7.08e-32	FALSE	reported	kZbAnT	0.000344805	138.057
AKR1A1	rs187341059	chr1	46135920	T	C	-0.87	0.0245101	5.75e-276	FALSE	reported	kZbAnT	0.00313795	1259.93
AKR1A1	rs571480443	chr1	45551082	G	C	-0.74	0.0484928	1.41e-52	FALSE	reported	kZbAnT	0.00058146	232.866
AKR1A1	rs754661516	chr1	45566623	G	GC	-0.78	0.0509687	7.24e-53	FALSE	reported	kZbAnT	0.000584778	234.196
AKR1A1	rs41313270	chr1	46002980	G	C	-1.41	0.0607945	5.37e-119	FALSE	reported	kZbAnT	0.00134212	537.908
AKR1B1	rs2229542	chr7	134450869	C	T	-0.2	0.0309098	1e-10	FALSE	reported	iXCrzY	0.000104589	41.8663
AKR1B1	rs75627053	chr7	134468104	T	C	0.3	0.0372697	8.32e-16	FALSE	reported	iXCrzY	0.000161854	64.7931
AKR1B1	rs199519799	chr7	134442795	C	T	-0.44	0.0446323	6.31e-23	FALSE	reported	iXCrzY	0.000242752	97.186
AKR1C3	rs7903755	chr10	5111103	A	G	0.14	0.00891557	1.45e-55	FALSE	reported	rbPhQS	0.000615679	246.579
AKR1C3	rs1937883	chr10	5020020	A	G	-0.07	0.00955301	1e-300	FALSE	reported	rbPhQS	0.000134128	53.6925
AKR1C3	rs9888112	chr10	4893290	T	G	0.08	0.00963935	1.05e-16	FALSE	reported	rbPhQS	0.000172057	68.8783
AKR1C3	rs772102919	chr10	5055840	G	A	-0.4	0.0543828	1e-300	FALSE	reported	rbPhQS	0.000135145	54.0997
AKR1C3	rs753622030	chr10	5257749	G	A	-1.15	0.0586037	9.77e-86	FALSE	reported	rbPhQS	0.00096115	385.073
AKR1C3	rs1308426674	chr10	5245881	G	T	-1.21	0.079005	6.03e-53	FALSE	reported	rbPhQS	0.000585694	234.563
AKR1C3	rs753379577	chr10	5088303	A	G	-0.79	0.128385	8e-10	FALSE	reported	rbPhQS	9.45904e-05	37.8637
AKR1C4	rs142122182	chr10	5221378	G	A	-0.66	0.0052258	1e-300	FALSE	reported	werXMd	0.0383243	15950.7
AKR1C4	rs587644688	chr10	5109657	A	C	-0.58	0.0711389	3.55e-16	FALSE	reported	werXMd	0.000166048	66.4721
AKR7A2	rs61766662	chr1	19330519	C	T	-0.15	0.00857811	1.82e-68	FALSE	reported	nZl7ox	0.000763363	305.772
AKR7A2	rs2227295	chr1	19311815	A	G	-0.14	0.00957377	2e-48	FALSE	reported	nZl7ox	0.000533976	213.839
AKR7A2	rs116747512	chr1	19211920	T	C	0.36	0.0391159	3.47e-20	FALSE	reported	nZl7ox	0.000211578	84.7025
AKR7A2	rs187383227	chr1	19108532	C	A	0.95	0.0938033	4.17e-24	FALSE	reported	nZl7ox	0.00025619	102.567
AKR7A3	rs12094043	chr1	19245382	G	A	-0.23	0.00850165	3.47e-161	FALSE	reported	Hv8H41	0.00182524	731.892
AKR7A3	rs2231198	chr1	19285983	T	C	-0.16	0.0101883	1.41e-55	FALSE	reported	Hv8H41	0.000615793	246.625
AKR7A3	rs142519756	chr1	19291113	T	C	-0.3	0.0218402	6.17e-43	FALSE	reported	Hv8H41	0.000471183	188.681
AKR7A3	rs12122673	chr1	19280539	T	A	0.21	0.0288665	1e-300	FALSE	reported	Hv8H41	0.000132208	52.9236
AKR7A3	rs145878095	chr1	19288547	T	C	-1.18	0.0436172	3.47e-161	FALSE	reported	Hv8H41	0.00182524	731.892
AKR7A3	rs140933903	chr1	19285079	T	C	-0.67	0.0870671	1e-300	FALSE	reported	Hv8H41	0.000147925	59.2161
AKR7A3	rs375524622	chr1	18712997	A	G	-1.3	0.164048	1e-300	FALSE	reported	Hv8H41	0.000156869	62.7972
ALAD	rs6478004	chr9	113346389	A	G	0.05	0.00830998	1.8e-09	FALSE	reported	ly5Unj	9.04408e-05	36.2025
ALAD	rs1805312	chr9	113390710	G	C	-0.38	0.014337	8.51e-155	FALSE	reported	ly5Unj	0.00175208	702.506
ALAD	rs1800435	chr9	113391611	G	C	-0.42	0.0146945	1.12e-179	FALSE	reported	ly5Unj	0.00203688	816.932
ALAD	rs8177813	chr9	113389221	C	T	-0.3	0.0191619	3.02e-55	FALSE	reported	ly5Unj	0.000612016	245.111
ALB	rs149432908	chr4	73409403	T	A	-0.72	0.0784853	4.57e-20	FALSE	reported	VT3R8G	0.000210213	84.1562
ALCAM	rs1017915	chr3	105502572	A	G	-0.09	0.00967296	1.35e-20	FALSE	reported	kcCa0N	0.00021624	86.5693
ALCAM	rs13322383	chr3	105529822	T	C	-0.15	0.012574	8.32e-33	FALSE	reported	kcCa0N	0.000355423	142.31
ALCAM	rs77228368	chr3	105513153	G	C	0.3	0.0226402	4.47e-40	FALSE	reported	kcCa0N	0.000438484	175.582
ALDH1A1	rs348452	chr9	72938469	T	C	0.1	0.00918816	1.38e-27	FALSE	reported	Imp7Dx	0.000295854	118.452
ALDH2	rs4766462	chr12	111433337	T	A	-0.09	0.00950927	2.95e-21	FALSE	reported	W6TVj6	0.000223747	89.5753
ALDH3A1	rs4646787	chr17	19745936	A	G	-0.13	0.00849229	6.76e-53	FALSE	reported	NO8izF	0.000585122	234.334
ALDH3B1	rs475325	chr11	68017592	T	C	0.14	0.00973041	6.17e-47	FALSE	reported	g2IPoG	0.00051693	207.01
ALDH3B1	rs192970887	chr11	67847195	T	C	0.17	0.027693	8e-10	FALSE	reported	g2IPoG	9.41416e-05	37.684
ALDOA	rs752587498	chr16	30067543	A	G	-1.06	0.135036	1e-300	FALSE	reported	Bzs1UN	0.000153925	61.6183
ALDOB	rs1800546	chr9	101427574	G	C	-2.47	0.235548	1e-25	FALSE	reported	mcT6Od	0.000274649	109.959
ALDOC	rs141921160	chr17	28576910	T	C	-0.61	0.038742	7.41e-56	FALSE	reported	MY0nel	0.000618998	247.909
ALDOC	rs17720850	chr17	28738898	T	C	-0.33	0.0517579	2e-10	FALSE	reported	MY0nel	0.000101553	40.6511
ALDOC	rs769328383	chr17	28575241	T	C	-2.28	0.174191	3.8e-39	FALSE	reported	MY0nel	0.000427854	171.323
ALKBH3	rs7926272	chr11	43870198	C	T	0.16	0.00813804	4.68e-86	FALSE	reported	5bUTiL	0.000964816	386.543
ALKBH3	rs2434484	chr11	43927458	G	T	-0.24	0.00857292	1.86e-172	FALSE	reported	5bUTiL	0.00195424	783.724
ALKBH3	rs7928422	chr11	43727649	G	A	-0.08	0.00881892	1.17e-19	FALSE	reported	5bUTiL	0.000205553	82.29
ALKBH3	rs2271815	chr11	43901546	T	C	-0.82	0.0716265	2.4e-30	FALSE	reported	5bUTiL	0.000327341	131.062
ALKBH3	rs145265812	chr11	43884007	T	C	-1.13	0.151739	1e-300	FALSE	reported	5bUTiL	0.000138536	55.4573
ALOX15B	rs35362199,rs397857001	chr17	8058194	C	CA	-0.07	0.00804816	3.39e-18	FALSE	reported	kzIggS	0.000188966	75.6486
ALPPL2	rs12328730	chr2	232386656	T	C	0.05	0.00774413	1e-10	FALSE	reported	GEK9Bf	0.000104139	41.6862
ALPPL2	rs12478529	chr2	232421944	T	C	0.2	0.00980374	1.66e-92	FALSE	reported	GEK9Bf	0.00103869	416.173
ALPPL2	rs73001992	chr2	232386824	A	C	-0.1	0.0103775	5.62e-22	FALSE	reported	GEK9Bf	0.000231939	92.8558
ALPPL2	rs11689384	chr2	232383769	T	G	0.28	0.0167365	7.94e-63	FALSE	reported	GEK9Bf	0.000698786	279.887
AMBP	rs1766098	chr9	114333484	G	A	-0.11	0.0130492	3.47e-17	FALSE	reported	vm8tyU	0.000177502	71.0584
AMBP	rs759867835	chr9	114060982	T	C	-1.79	0.255266	1e-300	FALSE	reported	vm8tyU	0.000122838	49.1722
AMIGO2	rs215379	chr12	47360853	T	C	0.06	0.00887143	1e-300	FALSE	reported	vxalWW	0.000114269	45.7418
AMIGO2	rs79609374	chr12	47079943	G	A	-0.11	0.00946589	3.24e-31	FALSE	reported	vxalWW	0.000337271	135.039
AMIGO2	rs7964534	chr12	47085131	A	G	0.06	0.00955433	3e-10	FALSE	reported	vxalWW	9.85196e-05	39.4366
AMIGO2	rs749807092	chr12	47079835	A	G	-0.31	0.0478588	1e-10	FALSE	reported	vxalWW	0.000104813	41.9563
AMIGO2	rs143988788	chr12	47133506	A	G	-1.67	0.122699	3.47e-42	FALSE	reported	vxalWW	0.000462607	185.246
AMY1A	rs963103571	chr1	103402994	A	G	-0.93	0.0052259	1e-300	FALSE	reported	GVpCc7	0.0733222	31669.5
AMY1A	chr1:103682950	chr1	103682950	A	G	-0.94	0.005226	1e-300	FALSE	reported	GVpCc7	0.0747863	32353
AMY1A	rs370981115	chr1	103662158	T	C	0.3	0.0115738	3.89e-148	FALSE	reported	GVpCc7	0.00167583	671.88
AMY1A	rs199618241	chr1	103660912	T	C	0.39	0.0125584	9.77e-212	FALSE	reported	GVpCc7	0.0024037	964.407
AMY1A	rs879278915	chr1	103627831	A	G	0.13	0.0129843	1.35e-23	FALSE	reported	GVpCc7	0.000250382	100.241
AMY1A	rs142370265	chr1	103485310	T	C	-0.24	0.0161444	5.5e-50	FALSE	reported	GVpCc7	0.000551823	220.991
AMY1A	rs1337682778	chr1	103607518	A	T	0.18	0.0162985	2.34e-28	FALSE	reported	GVpCc7	0.000304636	121.969
AMY1A	rs1566154	chr1	103787255	G	A	0.2	0.0177538	1.95e-29	FALSE	reported	GVpCc7	0.000316957	126.903
AMY1A	rs775961116	chr1	103604492	C	T	-0.23	0.020607	6.31e-29	FALSE	reported	GVpCc7	0.000311139	124.573
AMY1A	rs35297534	chr1	103611243	G	A	0.46	0.0249327	5.25e-76	FALSE	reported	GVpCc7	0.000849709	340.388
AMY1A	chr1:103595766	chr1	103595766	A	G	0.47	0.0279043	1.17e-63	FALSE	reported	GVpCc7	0.000708288	283.695
AMY1A	rs373467589	chr1	103713550	C	G	0.23	0.0301905	1e-300	FALSE	reported	GVpCc7	0.000144983	58.0382
AMY1A	rs74846388	chr1	104174985	A	T	0.48	0.0366963	4.27e-39	FALSE	reported	GVpCc7	0.000427282	171.094
AMY1A	rs143801286	chr1	104164765	A	G	0.23	0.0377835	1.2e-09	FALSE	reported	GVpCc7	9.25711e-05	37.0553
AMY1A	rs938898685	chr1	103419190	T	C	0.46	0.0390721	5.37e-32	FALSE	reported	GVpCc7	0.000346175	138.606
AMY1A	rs970405197	chr1	103457247	T	C	-0.71	0.0403464	2.57e-69	FALSE	reported	GVpCc7	0.000773096	309.674
AMY1A	rs12131520	chr1	103574298	T	C	0.39	0.0427214	6.92e-20	FALSE	reported	GVpCc7	0.000208167	83.3368
AMY1A	rs150391908	chr1	103559935	G	C	-0.26	0.0427636	1.2e-09	FALSE	reported	GVpCc7	9.23468e-05	36.9655
AMY1A	rs142004246	chr1	102995122	C	T	-0.7	0.044816	5.37e-55	FALSE	reported	GVpCc7	0.000609155	243.965
AMY1A	chr1:103631396	chr1	103631396	T	C	-0.79	0.0449325	3.39e-69	FALSE	reported	GVpCc7	0.000771722	309.123
AMY1A	rs145855709	chr1	103503167	C	T	0.38	0.0516421	1e-300	FALSE	reported	GVpCc7	0.000135258	54.1449
AMY1A	rs1168537393	chr1	103760357	A	T	-0.8	0.0546487	1.58e-48	FALSE	reported	GVpCc7	0.00053512	214.298
AMY1A	rs922495056	chr1	103400498	T	C	0.43	0.0561589	1e-300	FALSE	reported	GVpCc7	0.000146454	58.6271
AMY1A	rs76528862	chr1	103803760	C	T	-0.42	0.0607085	1e-300	FALSE	reported	GVpCc7	0.000119567	47.8627
AMY1A	rs1007336300	chr1	103434519	T	G	-0.9	0.0615061	1.74e-48	FALSE	reported	GVpCc7	0.000534662	214.115
AMY1A	rs553492722	chr1	103075251	A	G	0.46	0.0659635	1e-300	FALSE	reported	GVpCc7	0.000121484	48.6302
AMY1A	rs559750412	chr1	104661589	A	G	0.47	0.0718692	1e-10	FALSE	reported	GVpCc7	0.000106838	42.7669
AMY1A	rs749589363	chr1	102101063	AT	A	-0.67	0.0722191	1.74e-20	FALSE	reported	GVpCc7	0.000214989	86.0684
AMY1A	rs188662994	chr1	103558855	T	G	0.54	0.0739756	1e-300	FALSE	reported	GVpCc7	0.000133112	53.2854
AMY1A	rs188261292	chr1	103911297	T	G	-0.7	0.110588	2e-10	FALSE	reported	GVpCc7	0.000100092	40.0662
AMY1A	rs993741214	chr1	103358147	G	A	-0.92	0.121141	1e-300	FALSE	reported	GVpCc7	0.000144078	57.6758
AMY1A	rs1211169143	chr1	103715727	A	G	-0.94	0.123629	1e-300	FALSE	reported	GVpCc7	0.000144417	57.8117
AMY1A	chr1:102783201	chr1	102783201	T	C	-1.04	0.12397	4.9e-17	FALSE	reported	GVpCc7	0.0001758	70.377
AMY1A	rs754797680	chr1	104079368	G	A	-1.01	0.142406	1e-300	FALSE	reported	GVpCc7	0.000125659	50.3016
AMY2A	rs77729677	chr1	103566260	G	A	0.76	0.0052261	1e-300	FALSE	reported	wJuhKz	0.050185	21148
AMY2A	rs201033360	chr1	103593955	T	TC	-0.95	0.0052262	1e-300	FALSE	reported	wJuhKz	0.0762586	33042.5
AMY2A	rs199618241	chr1	103660912	T	C	0.17	0.0124718	2.63e-42	FALSE	reported	wJuhKz	0.000463979	185.795
AMY2A	rs7524694	chr1	103477009	C	T	-0.09	0.0140077	1e-10	FALSE	reported	wJuhKz	0.000103127	41.2811
AMY2A	rs963103571	chr1	103402994	A	G	-0.18	0.0189226	1.86e-21	FALSE	reported	wJuhKz	0.000226022	90.4864
AMY2A	rs879853185	chr1	103676457	A	G	-0.2	0.0199577	1.23e-23	FALSE	reported	wJuhKz	0.000250837	100.424
AMY2A	rs911370246	chr1	103597289	G	A	-0.88	0.0378877	2.45e-119	FALSE	reported	wJuhKz	0.00134601	539.471
AMY2A	rs116686303	chr1	103509565	C	G	-0.92	0.0447966	1e-93	FALSE	reported	wJuhKz	0.00105267	421.778
AMY2A	rs186528420	chr1	103792154	T	C	-0.71	0.0715685	3.39e-23	FALSE	reported	wJuhKz	0.000245827	98.4171
AMY2A	rs143204352	chr1	104567582	C	A	-0.56	0.0901553	5e-10	FALSE	reported	wJuhKz	9.63861e-05	38.5826
AMY2A	rs754783915	chr1	102322997	A	AT	-0.78	0.117192	1e-300	FALSE	reported	wJuhKz	0.000110665	44.2989
AMY2A	rs761684555	chr1	104407261	A	ATGT	-0.84	0.139263	1.6e-09	FALSE	reported	wJuhKz	9.08892e-05	36.382
AMY2B	rs201033360	chr1	103593955	T	TC	-0.73	0.0052263	1e-300	FALSE	reported	95iG7x	0.0464784	19509.9
AMY2B	rs199618241	chr1	103660912	T	C	0.33	0.012915	5.25e-144	FALSE	reported	95iG7x	0.00162854	652.889
AMY2B	rs370981115	chr1	103662158	T	C	0.14	0.0130354	6.61e-27	FALSE	reported	95iG7x	0.0002881	115.346
AMY2B	rs963103571	chr1	103402994	A	G	-0.37	0.0186941	3.47e-87	FALSE	reported	95iG7x	0.000977759	391.734
AMY2B	rs77729677	chr1	103566260	G	A	0.74	0.0193751	1e-300	FALSE	reported	95iG7x	0.00363127	1458.72
AMY2B	rs879853185	chr1	103676457	A	G	-0.43	0.0205387	2.51e-97	FALSE	reported	95iG7x	0.0010939	438.318
AMY2B	rs12751859	chr1	103766047	C	T	0.21	0.0245918	1.35e-17	FALSE	reported	95iG7x	0.000182155	72.9213
AMY2B	chr1:103595766	chr1	103595766	A	G	0.24	0.0285624	4.37e-17	FALSE	reported	95iG7x	0.000176368	70.6042
AMY2B	rs150062710	chr1	104367062	C	T	0.28	0.0327585	1.26e-17	FALSE	reported	95iG7x	0.000182495	73.0577
AMY2B	rs185143327	chr1	104030905	T	C	0.28	0.0375226	1e-300	FALSE	reported	95iG7x	0.000139102	55.6836
AMY2B	rs911370246	chr1	103597289	G	A	-0.68	0.0375814	3.55e-73	FALSE	reported	95iG7x	0.000817299	327.394
AMY2B	rs116686303	chr1	103509565	C	G	-0.73	0.0446681	4.9e-60	FALSE	reported	95iG7x	0.000666845	267.085
AMY2B	rs114864029	chr1	103063185	A	C	-0.39	0.0448128	3.24e-18	FALSE	reported	95iG7x	0.000189193	75.7396
AMY2B	rs140942684	chr1	103186127	T	G	-0.35	0.0460139	1e-300	FALSE	reported	95iG7x	0.00014453	57.857
AMY2B	rs1007336300	chr1	103434519	T	G	-0.49	0.0637247	1e-300	FALSE	reported	95iG7x	0.000147698	59.1255
AMY2B	rs763711283	chr1	101787317	A	G	-0.52	0.0690699	1e-300	FALSE	reported	95iG7x	0.000141589	56.6796
AMY2B	rs749589363	chr1	102101063	AT	A	-0.47	0.0723662	1e-10	FALSE	reported	95iG7x	0.000105376	42.1815
AMY2B	rs766633671	chr1	103590374	A	T	-1.12	0.127325	1.41e-18	FALSE	reported	95iG7x	0.000193282	77.3766
ANG	rs28535078	chr14	20676917	A	G	0.56	0.0052264	1e-300	FALSE	reported	GCzpu9	0.0278838	11480.7
ANG	rs76758305	chr14	20685569	T	C	0.8	0.0052265	1e-300	FALSE	reported	GCzpu9	0.0552988	23429.1
ANG	rs36071889	chr14	20691107	T	C	-0.35	0.00975392	5.62e-282	FALSE	reported	GCzpu9	0.00320661	1287.58
ANG	rs8004382	chr14	20687234	A	G	-0.42	0.0140046	1.32e-197	FALSE	reported	GCzpu9	0.00224206	899.406
ANG	rs8008227	chr14	20688145	A	G	0.16	0.0171603	1.12e-20	FALSE	reported	GCzpu9	0.000217149	86.9336
ANG	rs12100929	chr14	20690882	G	C	0.35	0.0383921	7.76e-20	FALSE	reported	GCzpu9	0.000207599	83.1093
ANG	rs121909536	chr14	20693686	T	A	-1.72	0.0580648	7.76e-193	FALSE	reported	GCzpu9	0.00218748	877.464
ANGPT1	rs1461993	chr8	107072760	A	G	0.07	0.00873611	1e-300	FALSE	reported	soI9D4	0.000160381	64.2033
ANGPT1	rs6993770	chr8	105569300	T	A	-0.12	0.0100917	1.32e-32	FALSE	reported	soI9D4	0.000353139	141.395
ANGPT1	rs561293785	chr8	107207761	T	C	-1.34	0.15283	1.82e-18	FALSE	reported	soI9D4	0.000192032	76.8763
ANGPT2	rs1968586	chr8	6421990	T	C	-0.13	0.00880539	2.51e-49	FALSE	reported	hGnzuo	0.000544272	217.965
ANGPT2	rs77123578	chr8	6559984	A	G	0.46	0.0735862	4e-10	FALSE	reported	hGnzuo	9.76212e-05	39.077
ANGPTL1	rs10718126	chr1	178929896	C	CA	0.07	0.00785683	5.13e-19	FALSE	reported	rM4Wu0	0.00019828	79.3779
ANGPTL1	rs4650995	chr1	178548181	T	C	-0.3	0.00794822	1e-300	FALSE	reported	rM4Wu0	0.00354669	1424.62
ANGPTL1	rs2476562	chr1	178657057	T	C	-0.05	0.00819396	1.1e-09	FALSE	reported	rM4Wu0	9.30197e-05	37.2349
ANGPTL1	rs12739010	chr1	178941695	G	C	-0.07	0.00844278	1.12e-16	FALSE	reported	rM4Wu0	0.000171717	68.7421
ANGPTL1	rs6425496	chr1	178692494	C	T	-0.09	0.00858451	1.02e-25	FALSE	reported	rM4Wu0	0.000274535	109.914
ANGPTL1	rs148080321	chr1	178867795	T	TC	0.52	0.0247057	2.4e-98	FALSE	reported	rM4Wu0	0.00110559	443.005
ANGPTL1	rs181385249	chr1	178831344	G	C	-0.38	0.0398974	1.66e-21	FALSE	reported	rM4Wu0	0.000226591	90.7142
ANGPTL1	rs751052965	chr1	178852865	G	A	-2.02	0.209987	6.61e-22	FALSE	reported	rM4Wu0	0.000231142	92.5368
ANGPTL3	rs10889352	chr1	62633352	C	T	-0.24	0.00851096	6.03e-175	FALSE	reported	Tv8Yru	0.00198274	795.176
ANGPTL3	rs149086653	chr1	62597794	G	C	-0.41	0.0339354	1.32e-33	FALSE	reported	Tv8Yru	0.000364558	145.969
ANGPTL3	rs773045547	chr1	62602317	C	G	-1.96	0.0559399	6.03e-269	FALSE	reported	Tv8Yru	0.00305775	1227.63
ANGPTL3	rs112068132	chr1	62598796	C	T	-0.44	0.0731278	1.8e-09	FALSE	reported	Tv8Yru	9.04408e-05	36.2025
ANGPTL3	rs560949733	chr1	62774312	T	C	-1.05	0.0757539	1.1e-43	FALSE	reported	Tv8Yru	0.000479759	192.117
ANGPTL4	rs116843064	chr19	8364439	A	G	-0.32	0.0259625	6.61e-35	FALSE	reported	tsztLQ	0.000379406	151.916
ANGPTL4	rs539432790	chr19	10101623	G	C	0.24	0.0275276	2.82e-18	FALSE	reported	tsztLQ	0.000189875	76.0124
ANKRD27	rs17693106	chr19	32634149	A	G	-0.05	0.0077778	1e-10	FALSE	reported	pGTqbb	0.000103239	41.3261
ANTXR2	rs7674623	chr4	79873527	T	C	0.22	0.010332	1.32e-100	FALSE	reported	p86gBV	0.00113148	453.389
ANTXR2	rs35278452,rs397782562	chr4	79935515	GA	G	0.09	0.0123293	1e-300	FALSE	reported	p86gBV	0.000133112	53.2854
ANTXR2	rs11098925	chr4	79876442	A	G	-0.19	0.0123312	1.45e-53	FALSE	reported	p86gBV	0.000592789	237.406
ANTXR2	rs10024534	chr4	79852950	A	G	-0.09	0.0125939	1e-300	FALSE	reported	p86gBV	0.000127578	51.0699
ANXA1	rs10781113	chr9	73102376	C	G	-0.07	0.008053	3.55e-18	FALSE	reported	2CVNVL	0.000188739	75.5577
ANXA1	rs7357731	chr9	73175019	G	A	0.34	0.0255657	2.34e-40	FALSE	reported	2CVNVL	0.000441685	176.864
ANXA1	rs547163808	chr9	73233438	A	G	0.48	0.0671376	1e-300	FALSE	reported	2CVNVL	0.000127691	51.1151
ANXA11	rs2152546	chr10	80146628	T	G	-0.15	0.0081035	1.7e-76	FALSE	reported	hLtOKD	0.000855321	342.638
ANXA11	rs1832683	chr10	80272575	T	C	0.07	0.0109608	2e-10	FALSE	reported	hLtOKD	0.00010189	40.786
ANXA11	rs147334030	chr10	80172839	A	G	-0.26	0.0324484	1e-300	FALSE	reported	hLtOKD	0.000160381	64.2033
ANXA11	rs766560304	chr10	80164080	A	G	-1.1	0.123999	7.24e-19	FALSE	reported	hLtOKD	0.000196576	78.6956
ANXA2	rs8033800	chr15	60396980	T	A	0.56	0.0052266	1e-300	FALSE	reported	rOlJou	0.0278817	11479.8
ANXA2	rs1046657	chr15	60423601	T	G	-0.08	0.00981897	3.72e-16	FALSE	reported	rOlJou	0.000165821	66.3814
ANXA2	rs8023979	chr15	60391750	G	A	-0.08	0.0132549	1.6e-09	FALSE	reported	rOlJou	9.10013e-05	36.4269
ANXA2	rs765320	chr15	60402855	T	C	0.27	0.0138495	1.2e-84	FALSE	reported	rOlJou	0.000948666	380.067
ANXA2	rs62005030	chr15	60433140	T	C	-0.19	0.0157188	1.23e-33	FALSE	reported	rOlJou	0.000364901	146.106
ANXA2	rs74857903	chr15	60373917	C	T	0.11	0.0167588	1e-10	FALSE	reported	rOlJou	0.000107626	43.0822
ANXA2	rs62004988	chr15	60391410	A	G	0.13	0.0177189	1e-300	FALSE	reported	rOlJou	0.000134467	53.8282
ANXA2	rs16942556	chr15	60395052	T	C	0.17	0.0252605	1e-300	FALSE	reported	rOlJou	0.000113143	45.2908
ANXA2	rs12904906	chr15	60397796	T	G	0.47	0.0482214	1.91e-22	FALSE	reported	rOlJou	0.000237288	94.9979
ANXA4	rs17037076	chr2	69806517	A	G	-0.29	0.00960399	2.69e-200	FALSE	reported	6F0Tz6	0.00227283	911.78
ANXA4	rs546581288	chr2	69810954	A	C	0.94	0.106301	9.33e-19	FALSE	reported	6F0Tz6	0.000195326	78.1952
ANXA5	rs12649582	chr4	121691736	A	G	-0.09	0.00848295	2.69e-26	FALSE	reported	Drlh8m	0.000281146	112.561
ANXA5	rs9995591	chr4	121694605	A	G	0.26	0.0153781	3.98e-64	FALSE	reported	Drlh8m	0.000713669	285.852
ANXA7	rs553718083	chr10	73413629	C	G	-0.4	0.0380194	6.92e-26	FALSE	reported	gI5vMu	0.000276472	110.69
AOC1	rs4725938	chr7	150763916	A	G	0.3	0.0052267	1e-300	FALSE	reported	JJ6wIz	0.00816377	3294.47
AOC1	rs10452848	chr7	150826456	G	A	0.76	0.0052268	1e-300	FALSE	reported	JJ6wIz	0.0501722	21142.3
AOC1	rs2301257	chr7	150858459	T	C	0.57	0.0052269	1e-300	FALSE	reported	JJ6wIz	0.0288542	11892.1
AOC1	rs57564091	chr7	151119138	C	T	0.08	0.00917038	2.69e-18	FALSE	reported	JJ6wIz	0.000190102	76.1033
AOC1	rs62492368	chr7	150840547	A	G	0.09	0.0147759	1.1e-09	FALSE	reported	JJ6wIz	9.26833e-05	37.1002
AOC1	rs148084734	chr7	150859441	G	C	0.58	0.0246798	3.98e-122	FALSE	reported	JJ6wIz	0.00137796	552.296
AOC1	rs149902131	chr7	150821076	G	T	-0.69	0.0247791	1.2e-170	FALSE	reported	JJ6wIz	0.00193353	775.399
AOC1	rs149882444	chr7	150607723	G	A	-0.16	0.0256395	4e-10	FALSE	reported	JJ6wIz	9.72843e-05	38.9421
AOC1	rs139549714	chr7	150927558	T	C	0.67	0.0368508	7.24e-74	FALSE	reported	JJ6wIz	0.000825201	330.562
AOC1	rs529487483	chr7	150987677	A	G	0.4	0.0517433	1e-300	FALSE	reported	JJ6wIz	0.000149283	59.7598
AOC1	rs184511584	chr7	151406268	T	C	0.42	0.0539231	1e-300	FALSE	reported	JJ6wIz	0.000151547	60.6663
AOC1	rs768008606	chr7	151254092	T	C	0.6	0.056111	1.1e-26	FALSE	reported	JJ6wIz	0.000285592	114.342
AOC1	rs529941323	chr7	150955851	T	C	-0.41	0.05717	1e-300	FALSE	reported	JJ6wIz	0.000128481	51.4315
AOC1	rs758745278	chr7	150815687	T	C	0.6	0.0653161	4.07e-20	FALSE	reported	JJ6wIz	0.000210782	84.3838
AOC1	rs774946764	chr7	150724472	G	A	0.67	0.0679948	6.61e-23	FALSE	reported	JJ6wIz	0.000242525	97.0948
AOC1	rs145606964	chr7	150904523	A	G	-0.76	0.0828456	4.57e-20	FALSE	reported	JJ6wIz	0.000210213	84.1562
AOC1	rs62492383	chr7	150876434	G	T	0.86	0.0904305	1.91e-21	FALSE	reported	JJ6wIz	0.000225908	90.4409
AOC1	rs138304474	chr7	150814209	C	T	1.6	0.0912467	7.76e-69	FALSE	reported	JJ6wIz	0.0007676	307.47
AOC1	rs201145932	chr7	150857638	A	G	-1.31	0.102337	1.62e-37	FALSE	reported	JJ6wIz	0.000409225	163.861
AOC1	rs568573401	chr7	150842183	A	G	1.14	0.13935	2.82e-16	FALSE	reported	JJ6wIz	0.000167181	66.926
AOC1	rs532207869	chr7	150789054	A	G	1.34	0.153926	3.16e-18	FALSE	reported	JJ6wIz	0.000189307	75.785
AOC1	rs774227475	chr7	150857342	T	TC	-1.67	0.186641	3.63e-19	FALSE	reported	JJ6wIz	0.000199984	80.0603
AOC2	rs34230945	chr17	42844639	G	A	0.17	0.0211269	8.51e-16	FALSE	reported	6CWC5K	0.000161741	64.7477
AOC2	rs35508987	chr17	42845444	A	G	-0.25	0.0388256	1e-10	FALSE	reported	6CWC5K	0.000103577	41.4611
AOC2	rs148420019	chr17	42850130	A	G	-0.52	0.0704331	1e-300	FALSE	reported	6CWC5K	0.000136163	54.5069
AOC2	rs547148290	chr17	43703910	T	C	-0.62	0.1026	1.5e-09	FALSE	reported	6CWC5K	9.12255e-05	36.5166
AP1G2	rs12897422	chr14	23563818	A	G	-0.14	0.0121403	9.12e-31	FALSE	reported	mIeD72	0.000332135	132.982
AP1G2	rs77436356	chr14	23565807	T	C	0.57	0.0393647	1.62e-47	FALSE	reported	mIeD72	0.000523565	209.668
AP1G2	rs140983547	chr14	23565870	T	C	-0.62	0.042213	7.76e-49	FALSE	reported	mIeD72	0.000538666	215.719
AP1G2	rs774307981	chr14	23561615	AT	A	-0.83	0.0779634	1.82e-26	FALSE	reported	mIeD72	0.000283084	113.337
AP1G2	rs376016480	chr14	23564636	A	G	-1.07	0.119994	4.79e-19	FALSE	reported	mIeD72	0.000198621	79.5144
AP1G2	rs76134284	chr14	23564045	T	C	-0.95	0.129267	1e-300	FALSE	reported	mIeD72	0.000134919	54.0092
AP2A2	rs7482118	chr11	972603	A	G	0.06	0.00806684	1e-300	FALSE	reported	NeDekX	0.000138197	55.3215
APCS	rs28383573	chr1	159588882	T	G	0.21	0.0116551	1.41e-72	FALSE	reported	dLdI1N	0.000810428	324.639
APCS	rs146174215	chr1	159574733	C	A	-0.54	0.02366	2.69e-115	FALSE	reported	dLdI1N	0.00129974	520.901
APCS	rs61823707	chr1	159587594	A	G	-0.18	0.024946	1e-300	FALSE	reported	dLdI1N	0.000130062	52.0644
APCS	rs189230302	chr1	159263897	A	G	-1.63	0.104377	5.62e-55	FALSE	reported	dLdI1N	0.000608926	243.873
APLP1	rs776145418	chr19	36075121	A	G	-0.98	0.108695	1.95e-19	FALSE	reported	qrXllj	0.000203052	81.2888
APLP2	rs982125	chr11	130062431	C	T	0.06	0.00954345	3e-10	FALSE	reported	RlxwGj	9.87442e-05	39.5266
APLP2	rs73583419	chr11	130069495	A	C	0.28	0.0166711	2.63e-63	FALSE	reported	RlxwGj	0.000704281	282.089
APLP2	rs745973995	chr11	130130140	T	G	-1.8	0.130535	2.95e-43	FALSE	reported	RlxwGj	0.000474842	190.147
APMAP	rs12479636	chr20	24960745	G	C	-0.06	0.00899646	1e-300	FALSE	reported	ZarLzg	0.000111115	44.4792
APMAP	rs6036977	chr20	24921032	C	T	0.16	0.012355	2.34e-38	FALSE	reported	ZarLzg	0.000418825	167.706
APMAP	rs12242	chr20	24983922	C	T	-0.18	0.015487	3.16e-31	FALSE	reported	ZarLzg	0.000337385	135.085
APOA1	rs373545875	chr11	116837074	G	C	-2.25	0.005227	1e-300	FALSE	reported	PtlUqE	0.316444	185293
APOA1	rs561466981	chr11	116968154	G	GT	-0.9	0.108193	8.91e-17	FALSE	reported	PtlUqE	0.000172851	69.1962
APOA1	rs137874999	chr11	117720333	G	C	-1.09	0.171243	2e-10	FALSE	reported	PtlUqE	0.000101216	40.5161
APOA1	rs182533823	chr11	116665008	T	C	-1.72	0.175713	1.26e-22	FALSE	reported	PtlUqE	0.000239337	95.8184
APOA1BP	rs10796961	chr1	156586529	G	A	-0.54	0.0286088	1.82e-79	FALSE	reported	8FbsC3	0.000889337	356.276
APOA1BP	rs4661052	chr1	156596699	G	A	0.25	0.0301428	1.1e-16	FALSE	reported	8FbsC3	0.00017183	68.7875
APOA1BP	chr1:156592482	chr1	156592482	G	A	-0.9	0.129239	1e-300	FALSE	reported	8FbsC3	0.000121146	48.4948
APOA4	rs1729408	chr11	116804102	G	A	-0.07	0.00826188	2.4e-17	FALSE	reported	NAXbMA	0.000179318	71.7854
APOA4	rs12721043	chr11	116821577	A	C	-0.63	0.0432212	3.98e-48	FALSE	reported	NAXbMA	0.000530543	212.464
APOA5	rs35120633	chr11	116784884	A	G	1.26	0.0052271	1e-300	FALSE	reported	Ldela6	0.126769	58105.5
APOA5	rs662799	chr11	116792991	G	A	-0.33	0.0156301	6.03e-99	FALSE	reported	Ldela6	0.00111246	445.762
APOA5	rs139636218	chr11	116779579	C	T	-0.44	0.0523308	4.17e-17	FALSE	reported	Ldela6	0.000176595	70.695
APOB	rs563290	chr2	21065354	G	A	-0.09	0.0122464	1e-300	FALSE	reported	EJO6oW	0.000134919	54.0092
APOB	rs12713844	chr2	21015541	G	C	-0.22	0.0316804	1e-300	FALSE	reported	EJO6oW	0.000120469	48.2238
APOB	rs560427574	chr2	20521315	A	G	0.47	0.0704366	1e-300	FALSE	reported	EJO6oW	0.000111228	44.5243
APOB	rs142114415	chr2	21032396	T	C	2	0.295714	1e-300	FALSE	reported	EJO6oW	0.000114269	45.7418
APOBEC3G	rs6519166	chr22	39076172	C	A	0.12	0.00866793	1.38e-43	FALSE	reported	4NQmcX	0.000478616	191.659
APOBEC3G	rs61362448	chr22	39094963	A	G	-0.09	0.0142344	3e-10	FALSE	reported	4NQmcX	9.98676e-05	39.9763
APOC1	rs5112	chr19	44927023	G	C	0.3	0.00811276	2.51e-299	FALSE	reported	hgnfuP	0.00340477	1367.42
APOC1	rs1064725	chr19	44919304	G	T	-0.1	0.0160804	5e-10	FALSE	reported	hgnfuP	9.66106e-05	38.6724
APOC1	rs539667984	chr19	44918692	C	G	-0.94	0.0458004	1.32e-93	FALSE	reported	hgnfuP	0.00105129	421.227
APOC3	rs964184	chr11	116778201	G	C	0.2	0.0119128	2.95e-63	FALSE	reported	6Z2xhp	0.000703709	281.86
APOC3	rs45611741	chr11	116792412	T	C	0.36	0.0550487	1e-10	FALSE	reported	6Z2xhp	0.000106838	42.7669
APOC3	rs192489212	chr11	117349713	C	A	-2.2	0.086206	1.17e-143	FALSE	reported	6Z2xhp	0.00162453	651.28
APOE	rs35136575	chr19	44935906	G	C	-0.2	0.00963041	8.51e-96	FALSE	reported	Gwhqig	0.00107638	431.288
APOE	rs483082	chr19	44912921	T	G	-0.19	0.0101282	1.62e-78	FALSE	reported	Gwhqig	0.000878456	351.914
APOE	rs5112	chr19	44927023	G	C	0.12	0.0131164	5.75e-20	FALSE	reported	Gwhqig	0.000209076	83.701
APOE	rs769452	chr19	44907853	C	T	-0.69	0.06324	1.02e-27	FALSE	reported	Gwhqig	0.000297337	119.045
APOF	rs2020854	chr12	56349583	C	T	-0.31	0.0144414	3.24e-102	FALSE	reported	Xv95Vh	0.00114992	460.788
APOF	rs11575222	chr12	56360210	A	G	-0.14	0.0209071	1e-300	FALSE	reported	Xv95Vh	0.000112016	44.8399
APOH	rs1801689	chr17	66214462	C	A	-1.89	0.0052272	1e-300	FALSE	reported	Hs27zk	0.246207	130732
APOH	rs62069916	chr17	66284385	T	C	0.05	0.0079939	4e-10	FALSE	reported	Hs27zk	9.77334e-05	39.1219
APOH	rs781411441	chr17	65540351	G	C	-1.81	0.109407	1.78e-61	FALSE	reported	Hs27zk	0.00068333	273.692
APOL1	rs136179	chr22	36268440	T	C	-0.15	0.00862746	1.05e-67	FALSE	reported	8JJQNT	0.000754661	302.283
APOL1	rs136148	chr22	36256885	C	T	-0.35	0.00914631	1e-300	FALSE	reported	8JJQNT	0.0036452	1464.34
APOL1	rs713929	chr22	36261550	A	G	-0.13	0.0187907	1e-300	FALSE	reported	8JJQNT	0.000119567	47.8627
APOL1	rs6000220	chr22	36253920	T	C	-0.2	0.0222262	2.29e-19	FALSE	reported	8JJQNT	0.000202257	80.9703
APOL1	rs150685787	chr22	36265687	A	G	-0.87	0.0402452	1.23e-103	FALSE	reported	8JJQNT	0.00116618	467.313
APOL1	rs147363514	chr22	36250732	G	C	-0.87	0.109274	1e-300	FALSE	reported	8JJQNT	0.000158342	63.3868
APOL3	rs132631	chr22	36146146	A	C	-1	0.0052273	1e-300	FALSE	reported	L1U7X0	0.0837743	36596.8
APOL3	rs132618	chr22	36141452	T	A	0.1	0.00846604	3.39e-32	FALSE	reported	L1U7X0	0.000348458	139.52
APOL3	rs377558337	chr22	36214188	A	G	-0.65	0.0739154	1.45e-18	FALSE	reported	L1U7X0	0.000193168	77.3311
APP	rs439826	chr21	26156328	T	G	0.08	0.00902329	7.59e-19	FALSE	reported	gLX9Fz	0.000196349	78.6046
APRT	rs104894506	chr16	88810550	A	T	-0.99	0.0379616	6.31e-150	FALSE	reported	5M2GVR	0.00169632	680.111
ARF4	rs1354034	chr3	56815721	T	C	-0.09	0.00858273	1e-25	FALSE	reported	kU0OId	0.000274649	109.959
ARF4	rs191829509	chr3	57624220	A	G	0.13	0.0169325	1e-300	FALSE	reported	kU0OId	0.000147246	58.9442
ARFIP1	rs4619875	chr4	152779978	T	C	0.22	0.00832765	8.51e-154	FALSE	reported	1IHcok	0.00174063	697.907
ARFIP1	rs577751599	chr4	152668515	A	G	-0.94	0.146462	1e-10	FALSE	reported	1IHcok	0.000102902	41.1911
ARG1	rs2781668	chr6	131576138	T	C	-0.11	0.00981421	3.72e-29	FALSE	reported	NIJ8kO	0.000313763	125.624
ARG1	rs74451798	chr6	131575564	G	A	0.16	0.0234841	1e-300	FALSE	reported	NIJ8kO	0.000115959	46.4185
ARHGAP25	rs13413887	chr2	68769536	A	G	-0.17	0.00923297	1.05e-75	FALSE	reported	0aAh54	0.000846274	339.01
ARHGEF25	rs1552842	chr12	57618380	A	G	0.06	0.00789428	1e-300	FALSE	reported	1GZONr	0.000144304	57.7664
ARHGEF25	rs10437954	chr12	57610139	G	A	0.18	0.0122881	1.38e-48	FALSE	reported	1GZONr	0.000535806	214.573
ARL3	rs8354	chr10	102676884	T	C	-0.24	0.0133723	5.01e-72	FALSE	reported	LtOgU2	0.00080413	322.114
ARL4D	rs5820482	chr17	43073637	T	TA	0.07	0.0107493	1e-10	FALSE	reported	aMfQl7	0.000105938	42.4066
ARRB1	rs504683	chr11	75340189	G	A	0.08	0.00879947	9.77e-20	FALSE	reported	P2WGfe	0.000206462	82.6541
ARSA	rs28871051	chr22	50616803	G	T	0.35	0.0561837	5e-10	FALSE	reported	1ViKkK	9.69475e-05	38.8073
ARSB	rs11743362	chr5	78880898	A	G	-0.13	0.00782396	5.37e-62	FALSE	reported	6nFL40	0.000689283	276.078
ARSB	rs671947	chr5	78982476	T	C	0.08	0.00873478	5.25e-20	FALSE	reported	6nFL40	0.000209531	83.8831
ARSK	rs62365862	chr5	95610286	C	G	-0.2	0.0208011	6.92e-22	FALSE	reported	jfck33	0.000230915	92.4457
ARSK	rs149766065	chr5	95591539	T	C	-1	0.0792457	1.66e-36	FALSE	reported	jfck33	0.000397685	159.238
ARSK	rs144476331	chr5	95600892	C	T	-0.99	0.107714	3.89e-20	FALSE	reported	jfck33	0.000211009	84.4749
ART3	rs4599438	chr4	76106989	A	G	0.08	0.0108857	1e-300	FALSE	reported	b9NroI	0.000134919	54.0092
ART3	rs386676204	chr4	76067450	G	AACAT	-0.19	0.0115567	9.77e-61	FALSE	reported	b9NroI	0.000674858	270.296
ART3	rs150689436	chr4	76078869	A	G	0.14	0.0204298	1e-300	FALSE	reported	b9NroI	0.000117312	46.96
ART3	rs187119299	chr4	76052700	T	C	0.15	0.0245375	1e-09	FALSE	reported	b9NroI	9.33563e-05	37.3696
ART3	rs772542779	chr4	76074688	T	G	-0.6	0.089557	1e-300	FALSE	reported	b9NroI	0.000112129	44.885
ART3	rs760946011	chr4	76082497	T	A	-1.48	0.158983	1.29e-20	FALSE	reported	b9NroI	0.000216467	86.6604
ART3	rs776000188	chr4	76001937	T	C	-1.63	0.177347	3.89e-20	FALSE	reported	b9NroI	0.000211009	84.4749
ART4	rs11276	chr12	14840505	T	C	0.88	0.0052274	1e-300	FALSE	reported	spAGxE	0.0661222	28339.5
ART4	rs150640567	chr12	14841113	G	A	-1.02	0.0655689	1.45e-54	FALSE	reported	spAGxE	0.000604233	241.992
ASAH2	rs4444026	chr10	50270141	A	T	-0.54	0.0052275	1e-300	FALSE	reported	RI0kDf	0.0259678	10670.8
ASAH2	rs1369862	chr10	50246248	G	A	-0.26	0.00842059	2.45e-209	FALSE	reported	RI0kDf	0.00237625	953.366
ASAH2	rs11594356	chr10	50287603	A	G	0.15	0.00957289	2.45e-55	FALSE	reported	RI0kDf	0.000613046	245.524
ASAH2	rs10825563	chr10	50287591	T	C	-0.08	0.010416	1e-300	FALSE	reported	RI0kDf	0.000147359	58.9895
ASAH2	rs1369863	chr10	50246473	G	A	0.36	0.022156	2.29e-59	FALSE	reported	RI0kDf	0.000659175	264.011
ASAH2	rs575244023	chr10	50178272	A	G	-0.86	0.0247945	1.32e-263	FALSE	reported	RI0kDf	0.00299673	1203.06
ASAH2	rs71498258	chr10	50219008	T	C	0.53	0.0298144	1.07e-70	FALSE	reported	RI0kDf	0.000788899	316.009
ASAH2	rs1049240936	chr10	50218433	G	A	0.61	0.0328138	3.89e-77	FALSE	reported	RI0kDf	0.000862651	345.577
ASAH2	rs189945378	chr10	50154492	A	G	0.51	0.0421003	8.91e-34	FALSE	reported	RI0kDf	0.0003665	146.746
ASAH2	rs542730607	chr10	50279826	G	A	0.87	0.0863468	7.08e-24	FALSE	reported	RI0kDf	0.000253571	101.518
ASAH2	rs544235795	chr10	50850364	A	T	-1.58	0.103846	2.82e-52	FALSE	reported	RI0kDf	0.000578027	231.491
ASAH2	rs781244684	chr10	50245232	C	T	-1.06	0.114257	1.74e-20	FALSE	reported	RI0kDf	0.000214989	86.0684
ASF1A	rs11759256	chr6	118948082	C	T	-0.06	0.00897375	1e-300	FALSE	reported	VfPniS	0.000111679	44.7046
ASF1A	rs75259763	chr6	119019145	T	C	0.22	0.0323852	1e-300	FALSE	reported	VfPniS	0.000115283	46.1478
ASGR1	rs552653	chr17	7112392	T	C	0.07	0.00860337	4.07e-16	FALSE	reported	VAPSrD	0.000165368	66.1998
ASGR1	rs55714927	chr17	7176997	T	C	-0.1	0.0120057	8.13e-17	FALSE	reported	VAPSrD	0.000173305	69.3778
ASGR1	chr17:7174259	chr17	7174259	CAGTT	C	-1.33	0.208831	2e-10	FALSE	reported	VAPSrD	0.000101328	40.5611
ASIP	rs62211989	chr20	33950585	C	G	0.68	0.0052276	1e-300	FALSE	reported	5k2hEf	0.0405597	16920.4
ASL	rs10255397	chr7	66332421	C	T	-0.12	0.00849114	2.4e-45	FALSE	reported	XG3HRZ	0.000498744	199.723
ASL	rs77521418	chr7	66565480	C	T	0.1	0.0124494	9.55e-16	FALSE	reported	XG3HRZ	0.000161174	64.5209
ASL	rs568609979	chr7	65930838	C	T	-1.26	0.0593461	4.9e-100	FALSE	reported	XG3HRZ	0.00112495	450.77
ASPH	rs33953776,rs796240936	chr8	61734707	CA	C	0.07	0.00795779	1.41e-18	FALSE	reported	VQW9Qq	0.000193282	77.3766
ASPH	rs112800350	chr8	61779251	T	C	-0.24	0.0208767	1.38e-30	FALSE	reported	VQW9Qq	0.00033008	132.159
ASPN	rs2761681	chr9	92424655	G	A	-0.39	0.0052277	1e-300	FALSE	reported	fxewLF	0.0137143	5565.52
ASPN	rs55799607	chr9	92452936	A	G	0.12	0.0103055	2.45e-31	FALSE	reported	fxewLF	0.000338641	135.588
ASPN	rs10119626	chr9	92282396	G	A	0.15	0.0112702	2.04e-40	FALSE	reported	fxewLF	0.000442371	177.139
ASPN	rs75406669	chr9	92801001	T	C	-0.14	0.0158045	8.13e-19	FALSE	reported	fxewLF	0.000196008	78.4681
ASPN	rs111930381	chr9	92342361	A	G	-0.34	0.0359057	2.82e-21	FALSE	reported	fxewLF	0.000223974	89.6664
ASPN	rs138565395	chr9	92438341	G	A	-0.51	0.0575401	7.76e-19	FALSE	reported	fxewLF	0.000196235	78.5591
ASPN	rs767837517	chr9	92747350	T	G	-0.68	0.0670987	3.89e-24	FALSE	reported	fxewLF	0.000256532	102.704
ASRGL1	rs12275541	chr11	62322339	A	G	-0.21	0.00858923	5.13e-132	FALSE	reported	Dkn33K	0.00149123	597.762
ATF6	rs775002441	chr1	161912381	T	G	-1.49	0.131863	1.32e-29	FALSE	reported	kBEuFm	0.000318897	127.68
ATP1B2	rs1050541	chr17	7657517	T	G	0.08	0.00947217	3.02e-17	FALSE	reported	PmVidN	0.000178183	71.331
ATP1B2	rs12325768	chr17	7645550	A	G	-0.18	0.0168941	1.66e-26	FALSE	reported	PmVidN	0.00028354	113.52
ATP1B2	rs779662916	chr17	7651654	A	G	-0.44	0.0580052	1e-300	FALSE	reported	PmVidN	0.000143738	57.54
ATRN	rs118065662	chr20	3582219	G	A	-1.68	0.0052278	1e-300	FALSE	reported	P0kpCe	0.205097	103271
ATRN	rs709016	chr20	3598522	T	C	-0.46	0.0157996	2.34e-186	FALSE	reported	P0kpCe	0.00211333	847.657
ATRN	chr20:3578575	chr20	3578575	G	A	1.82	0.156617	3.24e-31	FALSE	reported	P0kpCe	0.000337271	135.039
ATXN3	rs2273185	chr14	91993754	A	C	-0.24	0.00811547	3.31e-192	FALSE	reported	hJ0upC	0.00218027	874.566
ATXN3	rs17807271	chr14	92028086	A	G	0.13	0.0115048	1.32e-29	FALSE	reported	hJ0upC	0.000318897	127.68
ATXN3	rs112586446	chr14	92060953	T	C	0.19	0.0120019	1.91e-56	FALSE	reported	hJ0upC	0.000625751	250.615
ATXN3	rs3814834	chr14	92106583	A	G	0.12	0.0196182	1e-09	FALSE	reported	hJ0upC	9.34684e-05	37.4145
AZGP1	rs2525546	chr7	99954321	T	C	-0.24	0.00894465	1.38e-158	FALSE	reported	qTlCGi	0.00179547	719.935
AZGP1	rs2525555	chr7	99971113	T	C	0.07	0.0101856	1e-300	FALSE	reported	qTlCGi	0.000117988	47.2307
AZGP1	rs141560742	chr7	100091608	T	C	0.74	0.0968703	1e-300	FALSE	reported	qTlCGi	0.000145775	58.3553
B3GALT6	rs60252802	chr1	1231507	C	T	-0.07	0.0111088	3e-10	FALSE	reported	Vv5mlJ	9.91935e-05	39.7064
B3GALTL	rs9542651	chr13	31255874	A	G	0.06	0.00761281	1e-300	FALSE	reported	mmXLjm	0.00015517	62.117
B3GALTL	rs2025727	chr13	31311017	G	A	-0.27	0.00916274	7.59e-191	FALSE	reported	mmXLjm	0.00216471	868.31
B3GALTL	rs7982806	chr13	31248530	C	G	0.12	0.0147994	5.13e-16	FALSE	reported	mmXLjm	0.000164234	65.746
B3GALTL	rs80338851	chr13	31269278	A	G	-0.4	0.059348	1e-300	FALSE	reported	mmXLjm	0.000113481	45.4261
B3GNT2	rs4073090	chr2	62336639	G	A	0.16	0.00811877	1.86e-86	FALSE	reported	URyW6c	0.000969397	388.381
B3GNT2	rs6755813	chr2	62271597	T	C	0.06	0.00979151	9e-10	FALSE	reported	URyW6c	9.3805e-05	37.5492
B3GNT2	rs80161321	chr2	62186659	T	C	-0.24	0.038638	5e-10	FALSE	reported	URyW6c	9.63861e-05	38.5826
B3GNT8	rs284663	chr19	41426707	C	T	-0.82	0.0052279	1e-300	FALSE	reported	mhIFyc	0.0579069	24602
B3GNT8	rs45563938	chr19	41426158	G	A	0.16	0.0117965	6.61e-42	FALSE	reported	mhIFyc	0.000459405	183.963
B3GNT8	rs284662	chr19	41426370	T	C	-0.35	0.0467893	1e-300	FALSE	reported	mhIFyc	0.00013978	55.9552
B3GNT8	rs184144204	chr19	41427154	T	C	-2.28	0.0806607	8.91e-176	FALSE	reported	mhIFyc	0.00199224	798.994
B4GALT1	rs62544389	chr9	33174644	A	G	-0.07	0.010755	1e-10	FALSE	reported	jBmb5P	0.000105826	42.3616
B4GALT1	rs7019909	chr9	33113324	T	C	0.3	0.0142055	5.37e-99	FALSE	reported	jBmb5P	0.00111303	445.991
B4GALT1	rs745884711	chr9	33116079	C	CAG	-2.37	0.149735	2e-56	FALSE	reported	jBmb5P	0.000625522	250.524
B4GALT1	chr9:33135425	chr9	33135425	G	C	-2.31	0.312626	1e-300	FALSE	reported	jBmb5P	0.000136389	54.5974
B4GALT2	rs2993619	chr1	43989531	T	C	-0.09	0.0140614	2e-10	FALSE	reported	Xyp9AL	0.00010234	40.966
B4GALT2	rs79401056	chr1	43994960	C	G	-0.13	0.0190162	1e-300	FALSE	reported	Xyp9AL	0.000116748	46.7343
B4GALT2	rs3762423	chr1	43979995	C	T	-0.55	0.022898	1.74e-127	FALSE	reported	Xyp9AL	0.00143935	576.936
B4GALT2	rs753720865	chr1	43990419	T	C	-1.09	0.144206	1e-300	FALSE	reported	Xyp9AL	0.00014272	57.1324
B4GALT6	rs117750096	chr18	31624513	G	T	-1.1	0.005228	1e-300	FALSE	reported	I03osw	0.0995904	44270.3
B4GALT6	rs9973109	chr18	31666244	C	A	2.17	0.0052281	1e-300	FALSE	reported	I03osw	0.300906	172278
B4GALT6	rs2595372	chr18	31658394	C	A	0.08	0.00957953	6.76e-17	FALSE	reported	I03osw	0.000174212	69.7412
B4GALT6	rs113802543	chr18	31644303	G	A	-0.14	0.0124165	1.74e-29	FALSE	reported	I03osw	0.000317528	127.132
B4GALT6	rs9951594	chr18	31681631	A	G	0.21	0.0154407	3.98e-42	FALSE	reported	I03osw	0.000461921	184.971
B4GALT6	rs79900680	chr18	31666171	A	G	0.42	0.0335445	5.75e-36	FALSE	reported	I03osw	0.000391515	156.767
B4GALT6	rs531145092	chr18	31688638	A	T	1.56	0.0472598	6.03e-239	FALSE	reported	I03osw	0.00271487	1089.59
B4GALT6	rs745798949	chr18	31658094	T	G	-0.88	0.0530239	7.41e-62	FALSE	reported	I03osw	0.00068768	275.436
B4GALT7	rs73337767	chr5	177601825	T	C	0.17	0.0241876	1e-300	FALSE	reported	WWawSt	0.000123402	49.398
B4GALT7	rs1375412113	chr5	177683553	A	G	-1.13	0.0359331	4.57e-217	FALSE	reported	WWawSt	0.00246467	988.927
BAG1	rs201889975	chr9	33261124	G	A	-1.01	0.15551	1e-10	FALSE	reported	67hYIG	0.000105376	42.1815
BCAM	rs28399656	chr19	44813447	A	T	1.48	0.0052282	1e-300	FALSE	reported	t0ILXS	0.166811	80134
BCAM	rs1135062	chr19	44819487	G	A	0.09	0.00920742	1.45e-22	FALSE	reported	t0ILXS	0.000238654	95.5448
BCAM	rs138302587	chr19	44818599	C	G	-0.6	0.0431441	5.75e-44	FALSE	reported	t0ILXS	0.000482961	193.4
BCAM	rs760782378	chr19	44820966	T	C	-0.66	0.0751189	1.55e-18	FALSE	reported	t0ILXS	0.000192827	77.1947
BCAM	rs142845227	chr19	43209036	A	G	-0.51	0.0792904	1e-10	FALSE	reported	t0ILXS	0.000103352	41.3711
BCAM	rs755488941	chr19	44460950	C	T	-1.41	0.225948	4e-10	FALSE	reported	t0ILXS	9.72843e-05	38.9421
BCAM	rs763227493	chr19	44819421	T	C	2.67	0.279351	1.2e-21	FALSE	reported	t0ILXS	0.000228184	91.3521
BCAN	rs2365715	chr1	156645322	G	A	-0.2	0.00844861	6.92e-124	FALSE	reported	ykkWUw	0.00139812	560.386
BCAN	rs41267397	chr1	156657004	T	G	-1.34	0.0953995	8.13e-45	FALSE	reported	ykkWUw	0.000492682	197.295
BCAN	rs778451687	chr1	156658221	A	G	-0.69	0.112941	1e-09	FALSE	reported	ykkWUw	9.32441e-05	37.3247
BCAN	rs12139785	chr1	156641929	C	G	2.04	0.229365	5.89e-19	FALSE	reported	ykkWUw	0.000197598	79.105
BCAT2	rs117048185	chr19	48806519	C	G	-0.48	0.0322188	3.39e-50	FALSE	reported	TkpQfl	0.000554226	221.954
BCHE	rs150169491	chr3	165852774	C	T	-0.5	0.0370026	1.32e-41	FALSE	reported	uw5Fos	0.000455975	182.589
BCHE	rs150539161	chr3	165720075	A	G	-0.38	0.0540417	1e-300	FALSE	reported	uw5Fos	0.000123515	49.4432
BCHE	rs114706984	chr3	165830399	A	G	-0.73	0.061863	3.89e-32	FALSE	reported	uw5Fos	0.000347773	139.246
BCHE	rs766634114	chr3	165999192	C	G	-0.66	0.105398	4e-10	FALSE	reported	uw5Fos	9.7958e-05	39.2118
BCHE	rs771045998	chr3	167569136	G	GT	-2.15	0.155767	2.45e-43	FALSE	reported	uw5Fos	0.000475757	190.514
BCHE	rs116097205	chr3	165830852	C	T	-2.4	0.397894	1.6e-09	FALSE	reported	uw5Fos	9.08892e-05	36.382
BDH2	rs2711897	chr4	103102410	T	C	0.2	0.00799805	5.25e-138	FALSE	reported	2MeQu1	0.00155983	625.302
BDH2	rs6830624	chr4	103099265	C	T	0.12	0.00930318	4.57e-38	FALSE	reported	2MeQu1	0.000415511	166.379
BDH2	rs139884268	chr4	103063620	T	C	-0.62	0.0532362	2.4e-31	FALSE	reported	2MeQu1	0.000338755	135.634
BDNF	rs10501089	chr11	27767312	T	C	0.16	0.0158585	6.17e-24	FALSE	reported	e7eFmk	0.000254254	101.792
BDNF	rs28383487	chr11	27722009	T	G	-0.15	0.0226757	1e-300	FALSE	reported	e7eFmk	0.000109314	43.7581
BGN	rs1042103	chrX	153508573	A	G	0.06	0.00796961	1e-300	FALSE	reported	ieAGY9	0.000141589	56.6796
BGN	rs743641	chrX	153508696	T	A	-0.14	0.0128461	1.17e-27	FALSE	reported	ieAGY9	0.000296653	118.771
BID	rs183393610	chr22	17769676	A	G	-0.47	0.0411693	3.47e-30	FALSE	reported	eMsxUZ	0.000325515	130.331
BIN1	rs35103166	chr2	127124606	C	T	0.13	0.0083505	1.2e-54	FALSE	reported	05QqBW	0.000605149	242.359
BLVRA	rs1050916	chr7	43791281	G	A	-0.29	0.0374147	1e-300	FALSE	reported	zcWpTU	0.000150075	60.0771
BLVRB	rs117129630	chr19	40331313	T	C	0.21	0.0300858	1e-300	FALSE	reported	h6QpMm	0.00012171	48.7205
BLVRB	rs149698066	chr19	40458157	A	G	-1.63	0.066976	7.94e-131	FALSE	reported	h6QpMm	0.0014776	592.291
BLVRB	rs145500296	chr19	40458214	T	C	-0.96	0.0918931	1.51e-25	FALSE	reported	h6QpMm	0.000272597	109.138
BMP10	rs150404607	chr2	68655516	A	G	-0.26	0.0416641	4e-10	FALSE	reported	TjCJuz	9.72843e-05	38.9421
BMP7	rs6123685	chr20	57260984	A	G	0.06	0.0092088	1e-10	FALSE	reported	s2Y0n6	0.000106051	42.4516
BMP7	rs755514682	chr20	57171072	G	A	1.39	0.212886	1e-10	FALSE	reported	s2Y0n6	0.000106501	42.6318
BMPER	rs1162040187,rs68052795,rs72248195	chr7	34153398	GTA	G	-0.12	0.00905963	4.79e-40	FALSE	reported	Cjn1Tj	0.000438141	175.444
BMPER	rs17823568	chr7	34054928	G	C	-0.08	0.00935666	1.23e-17	FALSE	reported	Cjn1Tj	0.000182609	73.1031
BMPER	rs77897447	chr7	33742313	G	C	0.14	0.0117927	1.66e-32	FALSE	reported	Cjn1Tj	0.000351998	140.938
BMPER	rs17170410	chr7	33771877	T	C	0.15	0.0133418	2.51e-29	FALSE	reported	Cjn1Tj	0.000315702	126.401
BMPER	rs575558460	chr7	33734402	A	C	-0.25	0.039081	2e-10	FALSE	reported	Cjn1Tj	0.000102227	40.921
BMPER	rs140570715	chr7	34085939	G	A	1.19	0.157686	1e-300	FALSE	reported	Cjn1Tj	0.000142268	56.9513
BMPER	rs773914841	chr7	34153244	G	A	1.61	0.213425	1e-300	FALSE	reported	Cjn1Tj	0.000142155	56.906
BOC	rs4682481	chr3	113265008	T	C	0.27	0.0112083	3.24e-128	FALSE	reported	6Lgrpt	0.00144771	580.292
BOC	rs116765948	chr3	113211469	A	T	-0.28	0.0304398	3.63e-20	FALSE	reported	6Lgrpt	0.00021135	84.6114
BOC	rs115551340	chr3	113263906	T	G	-0.21	0.0331392	2e-10	FALSE	reported	6Lgrpt	0.000100317	40.1562
BOC	rs144251369	chr3	113268444	C	A	-0.91	0.0929201	1.2e-22	FALSE	reported	6Lgrpt	0.000239565	95.9095
BOC	rs749023344	chr3	113276629	A	T	-1.07	0.112598	2.04e-21	FALSE	reported	6Lgrpt	0.000225567	90.3042
BOC	rs770329744	chr3	113635136	T	G	-2.23	0.339924	1e-10	FALSE	reported	6Lgrpt	0.000107513	43.0372
BOLA1	rs141873458,rs563869237,rs757486024	chr1	149901961	C	CTTGG	0.96	0.0052283	1e-300	FALSE	reported	zurJkq	0.0776894	33714.7
BPHL	rs7765391	chr6	3138265	A	G	-0.08	0.0109362	1e-300	FALSE	reported	ok5O6L	0.000133676	53.5116
BPHL	rs9503407	chr6	3143886	C	T	0.21	0.0154579	4.9e-42	FALSE	reported	ok5O6L	0.000460892	184.558
BPI	rs1934913	chr20	38296880	C	T	0.29	0.00855366	5.89e-252	FALSE	reported	YfZSSl	0.00286359	1149.45
BPI	rs1609800	chr20	38350107	T	A	0.12	0.00920492	7.59e-39	FALSE	reported	YfZSSl	0.000424425	169.95
BPI	rs5741798	chr20	38304396	G	C	-0.24	0.0123812	1.05e-83	FALSE	reported	YfZSSl	0.000937899	375.749
BPI	rs1341024	chr20	38304274	G	C	-0.22	0.0151702	1.17e-47	FALSE	reported	YfZSSl	0.000525167	210.31
BPI	rs6024863	chr20	38322588	T	A	-0.31	0.0185785	1.66e-62	FALSE	reported	YfZSSl	0.000695122	278.418
BPI	rs142680289	chr20	38313235	C	T	-0.16	0.0258947	6e-10	FALSE	reported	YfZSSl	9.53759e-05	38.1781
BPI	rs118051921	chr20	38350670	A	G	-0.37	0.0306968	1.86e-33	FALSE	reported	YfZSSl	0.000362845	145.283
BPI	rs182701993	chr20	38338719	C	T	-0.31	0.0350873	1e-18	FALSE	reported	YfZSSl	0.000194986	78.0588
BPIFA2	rs3818222	chr20	33225117	G	A	0.08	0.00853334	6.92e-21	FALSE	reported	1ITkha	0.000219538	87.89
BPIFA2	rs1321426	chr20	33178398	G	T	-0.14	0.0226579	6e-10	FALSE	reported	1ITkha	9.53759e-05	38.1781
BPIFB1	rs6119356	chr20	33263623	C	T	0.2	0.00931845	3.47e-102	FALSE	reported	4jqIBS	0.00114957	460.65
BPIFB1	rs41311304	chr20	33306960	T	C	-0.25	0.016882	1.29e-49	FALSE	reported	4jqIBS	0.00054759	219.295
BPIFB1	rs117258330	chr20	33303949	C	T	-0.97	0.0327983	3.16e-192	FALSE	reported	4jqIBS	0.0021805	874.658
BPIFB1	rs182726108	chr20	33202998	T	C	-0.23	0.0354511	1e-10	FALSE	reported	4jqIBS	0.000105151	42.0914
BPIFB1	rs778333480	chr20	34035559	G	A	-0.58	0.0854208	1e-300	FALSE	reported	4jqIBS	0.000115171	46.1027
BPNT1	rs12404566	chr1	220200137	A	T	0.06	0.00929296	1e-10	FALSE	reported	iAQcE4	0.000104139	41.6862
BPNT1	rs149911255	chr1	220058849	A	G	-0.67	0.0775231	5.5e-18	FALSE	reported	iAQcE4	0.000186582	74.6939
BPNT1	rs762659033	chr1	220062757	T	C	-1.16	0.114008	2.57e-24	FALSE	reported	iAQcE4	0.000258582	103.525
BRSK2	rs4255564	chr11	1384495	C	T	0.17	0.0095882	2.45e-70	FALSE	reported	4gXECd	0.000784777	314.356
BST1	rs73224659	chr4	15712566	A	C	-1.4	0.0052284	1e-300	FALSE	reported	y0aIpP	0.151921	71699.5
BST1	rs4263397	chr4	15737767	G	T	-0.58	0.0052285	1e-300	FALSE	reported	y0aIpP	0.0298273	12305.5
BST1	rs35330605,rs397992360	chr4	15602495	TA	T	0.08	0.00827971	4.37e-22	FALSE	reported	y0aIpP	0.000233191	93.3571
BST1	rs4283655	chr4	15737865	A	G	-0.22	0.0135292	1.86e-59	FALSE	reported	y0aIpP	0.000660205	264.424
BST1	rs140592625	chr4	15703040	C	T	0.17	0.0247838	1e-300	FALSE	reported	y0aIpP	0.000117537	47.0502
BST1	rs7683000	chr4	15645451	G	A	-0.58	0.0295039	4.9e-86	FALSE	reported	y0aIpP	0.000964586	386.451
BST1	rs114973579	chr4	15707336	C	T	-0.68	0.0594807	2.88e-30	FALSE	reported	y0aIpP	0.000326428	130.697
BST1	rs151028085	chr4	15882554	A	T	-0.88	0.0600558	1.29e-48	FALSE	reported	y0aIpP	0.000536149	214.71
BST1	rs144539516	chr4	15737796	A	G	0.73	0.0607364	2.82e-33	FALSE	reported	y0aIpP	0.00036079	144.459
BST1	rs770944943	chr4	15705611	A	C	2.84	0.118559	8.32e-127	FALSE	reported	y0aIpP	0.00143157	573.81
BST1	rs772920258	chr4	15691525	A	T	-1.47	0.127914	1.45e-30	FALSE	reported	y0aIpP	0.000329852	132.068
BTC	rs10025144	chr4	74704104	A	G	-0.1	0.00951861	8.13e-26	FALSE	reported	VfkR6T	0.000275675	110.37
BTC	rs28549760	chr4	74794307	C	A	-0.21	0.0137778	1.86e-52	FALSE	reported	VfkR6T	0.000580086	232.316
BTD	rs13078881	chr3	15645186	C	G	-1.36	0.0052286	1e-300	FALSE	reported	CZk4iC	0.144592	67655.8
BTD	rs148096902,rs71045171	chr3	15610045	C	CATATA	-0.16	0.0122436	5.01e-39	FALSE	reported	CZk4iC	0.000426482	170.774
BTD	rs4407396	chr3	15604712	G	A	-0.22	0.0122772	8.32e-72	FALSE	reported	CZk4iC	0.00080161	321.104
BTD	rs35034250	chr3	15645027	T	C	-0.7	0.0214153	2.4e-234	FALSE	reported	CZk4iC	0.00266227	1068.43
BTD	rs34885143	chr3	15635512	A	G	-0.27	0.0226078	7.08e-33	FALSE	reported	CZk4iC	0.000356222	142.63
BTD	rs145388314	chr3	15644501	T	C	-0.29	0.0354486	2.82e-16	FALSE	reported	CZk4iC	0.000167181	66.926
BTD	rs181449514	chr3	15604767	A	G	-0.51	0.037246	1.12e-42	FALSE	reported	CZk4iC	0.00046821	187.49
BTD	rs116123275	chr3	15423734	A	C	-0.46	0.0487519	3.89e-21	FALSE	reported	CZk4iC	0.000222382	89.0287
BTD	rs533287818	chr3	15492581	A	G	-2.15	0.0700779	1.05e-206	FALSE	reported	CZk4iC	0.00234616	941.267
BTD	rs752902067	chr3	15491563	A	G	-0.57	0.080368	1e-300	FALSE	reported	CZk4iC	0.000125659	50.3016
BTD	rs566034885	chr3	16198286	T	C	0.9	0.117907	1e-300	FALSE	reported	CZk4iC	0.000145548	58.2647
BTD	rs104893688	chr3	15645451	T	C	-2.82	0.363826	1e-300	FALSE	reported	CZk4iC	0.000150075	60.0771
BTNL8	rs10068582	chr5	181005290	C	G	0.17	0.0131452	2.95e-38	FALSE	reported	ng3sbR	0.000417682	167.248
BTNL9	rs138692142	chr5	180922778	T	C	-0.28	0.0464209	1.6e-09	FALSE	reported	nvvEmi	9.08892e-05	36.382
C10orf54	rs11592462	chr10	71790360	G	C	0.15	0.00866239	3.55e-67	FALSE	reported	lbpkZM	0.000748592	299.851
C10orf54	rs4747193	chr10	71799095	G	A	-0.13	0.00895252	8.91e-48	FALSE	reported	lbpkZM	0.00052654	210.86
C10orf54	rs9416010	chr10	71827036	C	T	-0.1	0.00937431	1.45e-26	FALSE	reported	lbpkZM	0.000284224	113.794
C10orf54	rs10762477	chr10	71771312	G	A	0.36	0.0110693	5.13e-232	FALSE	reported	lbpkZM	0.00263563	1057.71
C10orf54	chr10:72033493	chr10	72033493	C	T	-2.88	0.470555	9e-10	FALSE	reported	lbpkZM	9.35806e-05	37.4594
C12orf10	rs370671020	chr12	53193926	G	A	-0.7	0.111277	3e-10	FALSE	reported	W13LAA	9.88565e-05	39.5715
C12orf10	rs777161707	chr12	53299904	A	G	-0.99	0.118935	8.51e-17	FALSE	reported	W13LAA	0.000173078	69.287
C1GALT1C1	rs149340486	chrX	120626865	T	C	-1.58	0.0052287	1e-300	FALSE	reported	igML2W	0.185757	91311.3
C1GALT1C1	rs112631446	chrX	120631475	A	T	0.05	0.00810164	7e-10	FALSE	reported	igML2W	9.51515e-05	38.0883
C1GALT1C1	rs45557031	chrX	120626739	A	G	0.41	0.0230589	1e-70	FALSE	reported	igML2W	0.000789243	316.146
C1orf198	rs56148170	chr1	230872285	G	A	0.14	0.0116758	3.98e-33	FALSE	reported	5ob2Hk	0.000359077	143.773
C1QC	rs78865058	chr1	22617716	A	G	1.03	0.0052288	1e-300	FALSE	reported	OfUxFz	0.0883788	38803.3
C1QC	rs15940	chr1	22644149	T	C	-0.17	0.00990417	4.9e-66	FALSE	reported	OfUxFz	0.000735539	294.618
C1QC	rs12073436	chr1	22644415	T	C	0.48	0.0144941	1.7e-240	FALSE	reported	OfUxFz	0.00273259	1096.72
C1QC	rs292004	chr1	22667221	G	A	0.36	0.0150087	3.89e-127	FALSE	reported	OfUxFz	0.00143534	575.327
C1QC	rs12060537	chr1	22591066	C	T	0.12	0.0189155	2e-10	FALSE	reported	OfUxFz	0.000100542	40.2462
C1QC	rs294221	chr1	22682322	G	A	0.21	0.029091	1e-300	FALSE	reported	OfUxFz	0.000130175	52.1096
C1QC	rs74909167	chr1	22643939	A	G	-0.23	0.0327544	1e-300	FALSE	reported	OfUxFz	0.000123176	49.3077
C1QC	rs181844824	chr1	22678977	G	A	1.12	0.0398482	8.13e-174	FALSE	reported	OfUxFz	0.00196981	789.979
C1QC	rs142916975,rs60255495	chr1	22647886	C	CCCACCAGATGGACTTCT	1.03	0.0435801	1.7e-123	FALSE	reported	OfUxFz	0.00139366	558.593
C1QC	rs139104615	chr1	22615055	T	C	0.44	0.043997	1.51e-23	FALSE	reported	OfUxFz	0.000249812	100.013
C1QC	rs12065722	chr1	22646408	A	G	-1.04	0.0547258	1.58e-80	FALSE	reported	OfUxFz	0.000901477	361.144
C1QC	rs758587918	chr1	22637777	T	C	2.1	0.288541	1e-300	FALSE	reported	OfUxFz	0.000132321	52.9688
C1QL1	rs12452548	chr17	44811682	T	C	-0.09	0.0117542	1e-300	FALSE	reported	sgUltN	0.000146454	58.6271
C1QTNF3	rs840390	chr5	34018518	A	G	-0.18	0.0116251	4.47e-54	FALSE	reported	D1eBYC	0.000598626	239.745
C1QTNF5	rs883247	chr11	119346544	C	T	0.11	0.00848252	1.86e-38	FALSE	reported	gq6bQo	0.000419968	168.164
C1QTNF5	rs9640	chr11	119339269	A	T	0.28	0.0121503	1.66e-117	FALSE	reported	gq6bQo	0.00132505	531.059
C1QTNF5	chr11:119339248	chr11	119339248	C	G	0.7	0.0815671	9.33e-18	FALSE	reported	gq6bQo	0.000183971	73.6485
C1QTNF9	rs11840418	chr13	24359488	T	C	-0.21	0.0087186	3.47e-128	FALSE	reported	AEhNV1	0.00144737	580.154
C1QTNF9	rs1961993	chr13	24316879	C	A	-0.12	0.0141364	2.09e-17	FALSE	reported	AEhNV1	0.000179999	72.058
C1R	rs12146727	chr12	7063032	A	G	-0.51	0.0052289	1e-300	FALSE	reported	ygrmm8	0.0232157	9513
C1R	rs6487290	chr12	7103481	T	C	-0.06	0.00795374	1e-300	FALSE	reported	ygrmm8	0.000142155	56.906
C1R	rs1126605	chr12	7089608	T	C	0.12	0.0131164	5.75e-20	FALSE	reported	ygrmm8	0.000209076	83.701
C1R	chr12:7086399	chr12	7086399	A	C	-0.82	0.117099	1e-300	FALSE	reported	ygrmm8	0.000122499	49.0367
C1R	rs139531404	chr12	7090144	G	C	1.35	0.124739	2.69e-27	FALSE	reported	ygrmm8	0.000292547	117.127
C1R	rs200539827	chr12	7090061	A	G	1.34	0.166007	6.92e-16	FALSE	reported	ygrmm8	0.000162761	65.1561
C1R	rs781715033	chr12	7192173	T	C	-1.56	0.241356	1e-10	FALSE	reported	ygrmm8	0.000104364	41.7762
C1RL	rs6488561	chr12	7094298	A	G	-0.23	0.00907969	1.45e-141	FALSE	reported	J8UgDR	0.0016006	641.67
C1RL	rs11613834	chr12	7097267	A	G	0.12	0.00956046	3.89e-36	FALSE	reported	J8UgDR	0.000393457	157.544
C1RL	rs61917912	chr12	7096260	A	G	0.15	0.0179968	7.76e-17	FALSE	reported	J8UgDR	0.000173532	69.4687
C1RL	rs113993694	chr12	7097498	A	G	-0.35	0.0238833	1.26e-48	FALSE	reported	J8UgDR	0.000536264	214.756
C1RL	rs191448232	chr12	7102090	C	G	-1.99	0.0554808	9.55e-282	FALSE	reported	J8UgDR	0.00320398	1286.53
C1RL	rs374924732	chr12	7096425	A	T	-1.89	0.0600447	1.82e-217	FALSE	reported	J8UgDR	0.00246924	990.768
C1RL	rs145165279	chr12	7108307	G	C	-1.38	0.0765639	1.26e-72	FALSE	reported	J8UgDR	0.000811001	324.869
C1RL	rs756055186	chr12	7096785	A	G	-2.1	0.173138	7.41e-34	FALSE	reported	J8UgDR	0.000367413	147.112
C1S	rs12146727	chr12	7063032	A	G	-0.8	0.005229	1e-300	FALSE	reported	fC6JWL	0.0552489	23406.7
C1S	rs117276717	chr12	7062841	T	C	-2.23	0.0833533	1.12e-157	FALSE	reported	fC6JWL	0.00178505	715.75
C1S	rs754107102	chr12	7062624	G	T	-1.52	0.237874	2e-10	FALSE	reported	fC6JWL	0.000102003	40.831
C3	rs2230199	chr19	6718376	C	G	0.1	0.0090871	3.63e-28	FALSE	reported	cxGw7t	0.000302469	121.101
C3	rs11085197	chr19	6713164	C	G	-0.1	0.00913025	6.46e-28	FALSE	reported	cxGw7t	0.000299618	119.959
C3	rs147116781	chr19	6681972	G	T	0.53	0.0662385	1e-300	FALSE	reported	cxGw7t	0.000159928	64.0219
C3	rs745884378	chr19	6707865	A	C	-0.75	0.11189	1e-300	FALSE	reported	cxGw7t	0.000112242	44.9301
C4BPA	rs2808467	chr1	207100456	T	G	0.15	0.0208883	1e-300	FALSE	reported	dPgnQU	0.00012882	51.5671
C4BPA	rs751546788	chr1	207124303	T	A	-2.78	0.158969	1.78e-68	FALSE	reported	dPgnQU	0.000763478	305.818
C5	rs2269067	chr9	120974762	C	G	0.17	0.0107385	1.91e-56	FALSE	reported	Y0Qmkc	0.000625751	250.615
C5	rs17220750	chr9	121025721	A	G	0.09	0.0138722	1e-10	FALSE	reported	Y0Qmkc	0.000105151	42.0914
C5	rs1035029	chr9	120980540	G	A	-0.19	0.0179705	3.98e-26	FALSE	reported	Y0Qmkc	0.000279208	111.785
C5	rs72758178	chr9	121022647	G	A	-0.22	0.0187829	1.1e-31	FALSE	reported	Y0Qmkc	0.000342636	137.188
C5	rs572539978	chr9	121869736	C	T	-2.41	0.185391	1.23e-38	FALSE	reported	Y0Qmkc	0.000422025	168.988
C5	rs762043585	chr9	121359533	G	C	-2.46	0.302762	4.47e-16	FALSE	reported	Y0Qmkc	0.000164914	66.0183
C5	rs752776993	chr9	120957369	T	C	-2.2	0.343724	2e-10	FALSE	reported	Y0Qmkc	0.00010234	40.966
C6	rs11741451	chr5	40997357	G	A	-0.06	0.00844085	1e-300	FALSE	reported	lKG9HF	0.000126223	50.5275
C6	rs181908440	chr5	41210093	A	T	-0.91	0.0339195	1.51e-158	FALSE	reported	lKG9HF	0.00179501	719.751
C6	rs142836385	chr5	41149346	T	C	-0.82	0.0834727	8.91e-23	FALSE	reported	lKG9HF	0.000241045	96.5022
C6	rs760386043	chr5	41149960	C	A	-1.19	0.0910494	4.9e-39	FALSE	reported	lKG9HF	0.000426597	170.819
C6	rs554308989	chr5	41075234	G	T	-1.74	0.113544	5.25e-53	FALSE	reported	lKG9HF	0.00058638	234.838
C7	rs74480769	chr5	40972109	G	A	-1.28	0.0052291	1e-300	FALSE	reported	asFT27	0.13021	59918.9
C7	rs6884014	chr5	40966156	T	C	0.07	0.00911401	1e-300	FALSE	reported	asFT27	0.000147359	58.9895
C7	rs380649	chr5	41263747	A	G	0.27	0.00914435	1.32e-191	FALSE	reported	asFT27	0.0021734	871.806
C7	rs35648492	chr5	40975457	A	G	-0.35	0.00923172	1e-300	FALSE	reported	asFT27	0.00357831	1437.37
C7	rs145083607,rs398108869	chr5	41347857	TA	T	-0.08	0.0121375	1e-300	FALSE	reported	asFT27	0.000108526	43.4427
C7	rs9800200	chr5	41209484	C	T	-0.1	0.0121906	2.34e-16	FALSE	reported	asFT27	0.000168088	67.2892
C7	rs150940760	chr5	40982930	G	T	-0.31	0.0321467	5.25e-22	FALSE	reported	asFT27	0.00023228	92.9925
C7	rs16870535	chr5	40941674	T	C	-0.96	0.0496339	2.4e-83	FALSE	reported	asFT27	0.000933776	374.096
C7	rs192441969	chr5	40957735	T	C	-0.54	0.0764823	1e-300	FALSE	reported	asFT27	0.00012453	49.8498
C7	rs772462732	chr5	40931041	A	T	-1.98	0.105266	6.31e-79	FALSE	reported	asFT27	0.000883152	353.797
C7	rs751497338	chr5	40976836	G	T	-1.83	0.122898	3.8e-50	FALSE	reported	asFT27	0.000553654	221.724
C7	rs747361977	chr5	40958208	T	C	-1.36	0.144395	4.57e-21	FALSE	reported	asFT27	0.000221585	88.7098
C8G	rs7862602	chr9	136946019	G	T	0.46	0.0052292	1e-300	FALSE	reported	g6C7aZ	0.0189667	7738.25
C9	rs835222	chr5	39362065	A	G	-0.06	0.00928294	1e-10	FALSE	reported	F9Wkvx	0.000104364	41.7762
C9	rs3836793	chr5	39355461	G	GT	0.2	0.0139579	1.45e-46	FALSE	reported	F9Wkvx	0.000512698	205.314
C9	rs62358361	chr5	39327786	T	G	-1.13	0.047604	1.48e-124	FALSE	reported	F9Wkvx	0.0014058	563.466
C9	rs372944575	chr5	39369683	G	C	0.95	0.0554116	6.92e-66	FALSE	reported	F9Wkvx	0.000733821	293.93
C9	rs753114464	chr5	39289756	G	A	-2.02	0.109127	1.7e-76	FALSE	reported	F9Wkvx	0.000855321	342.638
C9	rs141645272	chr5	39288941	G	A	-1.58	0.113559	5.25e-44	FALSE	reported	F9Wkvx	0.000483419	193.583
C9	rs772994936	chr5	39311167	C	CAT	-2.19	0.172095	4.27e-37	FALSE	reported	F9Wkvx	0.000404426	161.938
C9orf89	rs188791736	chr9	93110721	T	C	2.71	0.30391	4.79e-19	FALSE	reported	KqTL32	0.000198621	79.5144
CA1	rs2453868	chr8	85390467	C	T	0.1	0.00826786	1.12e-33	FALSE	reported	Rnj7hv	0.000365358	146.289
CA1	rs72682933	chr8	85359743	C	T	-0.14	0.0213741	1e-10	FALSE	reported	Rnj7hv	0.000107176	42.9021
CA1	rs117634905	chr8	85629747	G	A	-1.09	0.0455196	1.02e-126	FALSE	reported	Rnj7hv	0.00143053	573.396
CA10	rs4793712	chr17	51639018	A	G	-0.11	0.00836492	1.7e-39	FALSE	reported	zDlVNu	0.000431854	172.926
CA10	rs203019	chr17	51959398	G	C	0.1	0.00901596	1.38e-28	FALSE	reported	zDlVNu	0.00030726	123.02
CA10	rs16950591	chr17	51828640	C	T	0.18	0.0114469	1.02e-55	FALSE	reported	zDlVNu	0.000617395	247.267
CA10	rs117399000	chr17	52136371	A	G	-0.56	0.0256206	6.61e-106	FALSE	reported	zDlVNu	0.00119218	477.745
CA11	rs2303147	chr19	48639768	T	C	0.18	0.010587	7.94e-65	FALSE	reported	ZmXbVS	0.000721684	289.065
CA13	rs6987314	chr8	85227011	A	G	-0.58	0.0052293	1e-300	FALSE	reported	mP1qRu	0.0298185	12301.7
CA13	rs4739698	chr8	85259557	T	C	-0.2	0.00889179	4.9e-112	FALSE	reported	mP1qRu	0.0012624	505.917
CA13	rs755931859	chr8	85274025	T	C	-0.53	0.070738	1e-300	FALSE	reported	mP1qRu	0.000140232	56.1363
CA13	rs544187504	chr8	86552410	G	A	-0.97	0.135734	1e-300	FALSE	reported	mP1qRu	0.000127578	51.0699
CA3	rs2072696	chr8	85438822	C	G	-0.2	0.00956793	5.01e-97	FALSE	reported	2n2bqN	0.00109047	436.94
CA3	rs359534	chr8	85500990	T	C	0.23	0.015658	7.59e-49	FALSE	reported	2n2bqN	0.000538781	215.765
CA3	rs72682933	chr8	85359743	C	T	-0.17	0.0212539	1e-300	FALSE	reported	2n2bqN	0.000159815	63.9765
CA6	rs2274329	chr1	8949392	C	G	-0.79	0.0052294	1e-300	FALSE	reported	6gBxdd	0.0539425	22821.7
CA6	rs3765963	chr1	8974539	G	A	0.58	0.0052295	1e-300	FALSE	reported	6gBxdd	0.0298162	12300.8
CA6	rs2274333	chr1	8957145	G	A	0.24	0.00975271	1.02e-133	FALSE	reported	6gBxdd	0.0015107	605.577
CA6	rs17032907	chr1	8950346	T	C	0.09	0.0121201	1e-300	FALSE	reported	6gBxdd	0.000137745	55.1404
CA6	rs72641546	chr1	8945251	T	C	-0.32	0.039438	4.9e-16	FALSE	reported	6gBxdd	0.000164461	65.8368
CA6	rs114157194	chr1	8966004	T	C	-1.08	0.0509356	8.91e-100	FALSE	reported	6gBxdd	0.00112197	449.576
CA6	rs112818450	chr1	8969112	A	G	-0.5	0.0511767	1.51e-22	FALSE	reported	6gBxdd	0.000238426	95.4537
CA8	rs35552143	chr8	60276129	A	G	0.42	0.0052296	1e-300	FALSE	reported	FPQNk9	0.0158592	6450
CA8	rs6986917	chr8	60232705	G	A	-0.1	0.00831479	2.57e-33	FALSE	reported	FPQNk9	0.000361247	144.642
CA8	rs6471849	chr8	60222436	G	A	-0.09	0.0115983	1e-300	FALSE	reported	FPQNk9	0.000150415	60.213
CA8	rs143254961	chr8	60280811	A	G	-0.22	0.0147199	1.66e-50	FALSE	reported	FPQNk9	0.000557773	223.375
CACNA2D3	rs9814659	chr3	54562788	C	T	-0.06	0.0085761	1e-300	FALSE	reported	5cfbhx	0.000122274	48.9464
CACNA2D3	rs7652529	chr3	54434006	T	C	0.07	0.00958943	1e-300	FALSE	reported	5cfbhx	0.000133112	53.2854
CACNA2D3	rs73082000	chr3	54099523	A	G	0.23	0.0121229	2.88e-80	FALSE	reported	5cfbhx	0.000898499	359.95
CACNA2D3	rs9830773	chr3	54121449	A	G	0.09	0.0130336	1e-300	FALSE	reported	5cfbhx	0.000119116	47.6821
CACNA2D3	rs10446427	chr3	54056707	T	C	0.11	0.0155096	1e-300	FALSE	reported	5cfbhx	0.000125659	50.3016
CACNA2D3	rs41277457	chr3	54899845	G	A	0.34	0.0286953	2.19e-32	FALSE	reported	5cfbhx	0.000350628	140.389
CACNA2D3	rs114218694	chr3	54123689	G	A	1.15	0.147153	1e-300	FALSE	reported	5cfbhx	0.000152566	61.0742
CACYBP	rs776050019	chr1	174392069	C	T	-0.84	0.127444	1e-300	FALSE	reported	2SMx9j	0.000108526	43.4427
CADM1	rs11215406	chr11	115194362	C	T	0.15	0.00856526	1.15e-68	FALSE	reported	nIsqhf	0.000765653	306.69
CADM3	rs144788078	chr1	159171311	C	T	-0.29	0.0354606	2.88e-16	FALSE	reported	SyfGIm	0.000167068	66.8807
CALB2	rs35769636,rs796290710	chr16	72117248	A	AT	0.05	0.00807313	6e-10	FALSE	reported	GrcSnR	9.58249e-05	38.3579
CALCB	rs10766205	chr11	15070774	G	A	-0.25	0.00876576	6.61e-179	FALSE	reported	MvnGOW	0.00202807	813.39
CALCB	rs4757283	chr11	15105246	T	G	0.09	0.0116071	1e-300	FALSE	reported	MvnGOW	0.000150188	60.1224
CAMP	rs55771110	chr3	47305227	A	G	0.11	0.0115204	1.32e-21	FALSE	reported	wlirSp	0.000227729	91.1698
CAPG	rs62623452	chr2	85402143	T	C	-1.21	0.0052297	1e-300	FALSE	reported	lagLkO	0.117968	53532.2
CAPG	chr2:85395540	chr2	85395540	C	G	0.87	0.0653505	1.95e-40	FALSE	reported	lagLkO	0.0004426	177.23
CAPG	rs777711420	chr2	85401262	T	TAG	-1.4	0.0996827	8.32e-45	FALSE	reported	lagLkO	0.000492568	197.249
CAPN2	rs17599	chr1	223766378	C	A	-0.11	0.0093899	1.07e-31	FALSE	reported	jKg0yl	0.00034275	137.234
CAPN2	rs150394890	chr1	223676678	T	G	-0.78	0.037461	2.75e-96	FALSE	reported	jKg0yl	0.00108199	433.54
CAPN2	rs571092030	chr1	223768477	A	G	0.28	0.0402828	1e-300	FALSE	reported	jKg0yl	0.000120694	48.3141
CASC4	rs372115513	chr15	44288755	CGCTG	C	0.34	0.0462061	1e-300	FALSE	reported	PsIgqV	0.000135258	54.1449
CASP3	rs113420705	chr4	184649399	C	T	-0.07	0.0110402	2e-10	FALSE	reported	JbwxNz	0.000100429	40.2012
CASP3	rs111667591	chr4	184671855	G	A	-0.23	0.0127131	3.72e-73	FALSE	reported	JbwxNz	0.00081707	327.302
CASP3	rs375758135	chr4	184675732	A	ACTTGAATCCGGGAGGCAGAGGTTG	0.3	0.0350657	1.17e-17	FALSE	reported	JbwxNz	0.000182836	73.194
CASS4	rs2426628	chr20	56451641	A	G	-0.1	0.0141442	1e-300	FALSE	reported	J6Hdl1	0.000124869	49.9853
CASS4	rs755415780	chr20	56452756	G	A	0.91	0.146588	5e-10	FALSE	reported	J6Hdl1	9.62739e-05	38.5376
CAT	rs769218	chr11	34449132	A	G	-0.21	0.00954639	3.02e-107	FALSE	reported	DoPFhU	0.00120753	483.903
CAT	rs1001179	chr11	34438684	T	C	-0.14	0.0095892	2.82e-48	FALSE	reported	DoPFhU	0.00053226	213.152
CAT	rs755434763	chr11	34471042	T	G	-1.71	0.225429	1e-300	FALSE	reported	DoPFhU	0.000143738	57.54
CBL	rs73564493	chr11	119185564	A	G	-0.2	0.0181845	3.89e-28	FALSE	reported	MS574Q	0.000302127	120.964
CBLN1	rs11647003	chr16	49353261	T	C	0.06	0.0089022	1e-300	FALSE	reported	CiC6i9	0.000113481	45.4261
CBLN1	rs62029101	chr16	49379117	G	A	0.28	0.0192656	7.41e-48	FALSE	reported	CiC6i9	0.000527455	211.227
CBLN1	rs114398277	chr16	49461811	A	G	-0.43	0.0238704	1.51e-72	FALSE	reported	CiC6i9	0.000810085	324.502
CBLN1	rs117813853	chr16	49356108	T	C	0.24	0.0240533	1.91e-23	FALSE	reported	CiC6i9	0.000248673	99.557
CBLN1	chr16:49600042	chr16	49600042	AAGA	C	0.3	0.0274851	9.77e-28	FALSE	reported	CiC6i9	0.000297565	119.137
CBLN1	rs72780345	chr16	49725582	A	G	-0.37	0.0280994	1.35e-39	FALSE	reported	CiC6i9	0.000432998	173.384
CBLN1	rs27817	chr16	49422380	A	G	-0.5	0.0284489	3.8e-69	FALSE	reported	CiC6i9	0.00077115	308.893
CBLN1	rs72784297	chr16	49543973	A	G	0.22	0.0348149	3e-10	FALSE	reported	CiC6i9	9.97552e-05	39.9313
CBLN1	rs117724608	chr16	49475047	A	G	-0.73	0.0379551	1.95e-82	FALSE	reported	CiC6i9	0.000923353	369.916
CBLN1	rs144311633	chr16	49461948	T	C	-0.42	0.0493376	1.7e-17	FALSE	reported	CiC6i9	0.00018102	72.4669
CBLN1	rs771660394	chr16	49447678	T	C	-0.48	0.0540772	6.92e-19	FALSE	reported	CiC6i9	0.000196803	78.7865
CBLN1	rs27818	chr16	49413350	A	C	0.62	0.0630391	7.94e-23	FALSE	reported	CiC6i9	0.000241614	96.7301
CBLN1	rs141089762	chr16	49462869	A	G	-0.72	0.0657503	6.61e-28	FALSE	reported	CiC6i9	0.000299504	119.913
CBLN1	rs765960706	chr16	49435831	A	G	-0.65	0.0669305	2.69e-22	FALSE	reported	CiC6i9	0.000235581	94.3142
CBLN1	rs760343874	chr16	49843090	C	T	-0.82	0.0785249	1.58e-25	FALSE	reported	CiC6i9	0.000272369	109.046
CBLN1	rs750606886	chr16	49484681	T	A	-0.69	0.0818802	3.55e-17	FALSE	reported	CiC6i9	0.000177389	71.013
CBLN1	rs564699493	chr16	50766524	A	AT	-0.56	0.0865941	1e-10	FALSE	reported	CiC6i9	0.000104476	41.8212
CBLN1	rs779090460	chr16	50076900	A	G	-1.02	0.0896769	5.62e-30	FALSE	reported	CiC6i9	0.000323119	129.371
CBLN1	rs747308946	chr16	50316394	C	T	-0.57	0.0935806	1.1e-09	FALSE	reported	CiC6i9	9.26833e-05	37.1002
CBLN1	rs546708805	chr16	49414989	A	G	-0.96	0.096926	3.98e-23	FALSE	reported	CiC6i9	0.00024503	98.0979
CBLN1	rs775791866	chr16	49470284	T	G	0.89	0.0971217	5.01e-20	FALSE	reported	CiC6i9	0.000209759	83.9741
CBLN1	chr16:49432730	chr16	49432730	T	C	0.7	0.0988307	1e-300	FALSE	reported	CiC6i9	0.00012532	50.166
CBLN1	rs769076556	chr16	49568840	T	C	-1.24	0.102811	1.7e-33	FALSE	reported	CiC6i9	0.000363302	145.466
CBLN1	rs573366954	chr16	49351045	T	A	-1.15	0.106593	3.89e-27	FALSE	reported	CiC6i9	0.000290723	116.397
CBLN1	rs752052906	chr16	49809694	T	C	-0.77	0.107557	1e-300	FALSE	reported	CiC6i9	0.000128029	51.2507
CBLN1	rs569380034	chr16	49443889	A	G	-1.02	0.1088	6.92e-21	FALSE	reported	CiC6i9	0.000219538	87.89
CBLN1	rs778043568	chr16	49594309	G	A	-0.87	0.110832	1e-300	FALSE	reported	CiC6i9	0.000153925	61.6183
CBLN1	rs544069301	chr16	49920933	A	G	1.89	0.113064	1e-62	FALSE	reported	CiC6i9	0.000697641	279.428
CBLN1	rs755158430	chr16	49419215	A	G	0.88	0.117642	1e-300	FALSE	reported	CiC6i9	0.00013978	55.9552
CBLN1	rs558161750	chr16	49488777	G	C	-1.19	0.135802	1.91e-18	FALSE	reported	CiC6i9	0.000191805	76.7854
CBLN1	rs760203628	chr16	50661174	C	T	1.05	0.14378	1e-300	FALSE	reported	CiC6i9	0.000133225	53.3306
CBLN1	rs149976905	chr16	49445048	G	C	-0.91	0.148682	9e-10	FALSE	reported	CiC6i9	9.35806e-05	37.4594
CBLN1	rs184159208	chr16	49649333	A	G	-1.37	0.185564	1e-300	FALSE	reported	CiC6i9	0.000136163	54.5069
CBLN1	rs764549948	chr16	49598157	G	A	-1.74	0.232047	1e-300	FALSE	reported	CiC6i9	0.000140458	56.2268
CBLN4	rs4811585	chr20	55196666	C	T	-0.1	0.00815143	1.35e-34	FALSE	reported	XnOhLR	0.000375865	150.498
CBLN4	rs892081628	chr20	55540539	G	A	-0.08	0.00838893	1.48e-21	FALSE	reported	XnOhLR	0.00022716	90.942
CBLN4	rs7351418	chr20	55721241	T	C	0.15	0.00848063	5.25e-70	FALSE	reported	XnOhLR	0.000780998	312.841
CBLN4	rs6024672	chr20	56191539	T	C	-0.13	0.00896324	1.15e-47	FALSE	reported	XnOhLR	0.000525281	210.356
CBLN4	rs6024417	chr20	55794632	G	A	-0.15	0.00906995	1.95e-61	FALSE	reported	XnOhLR	0.000682872	273.508
CBLN4	rs422330	chr20	56003787	G	C	0.12	0.0107594	6.92e-29	FALSE	reported	XnOhLR	0.000310682	124.39
CBLN4	rs4389378	chr20	56016641	G	A	-0.07	0.0109487	2e-10	FALSE	reported	XnOhLR	0.000102115	40.876
CBLN4	rs141151984	chr20	55709345	A	AAG	0.13	0.017514	1e-300	FALSE	reported	XnOhLR	0.000137632	55.0952
CBR1	rs34244763	chr21	36076418	A	C	-0.13	0.0149063	2.75e-18	FALSE	reported	f1pyrX	0.000189988	76.0578
CBR1	rs77663260	chr21	36040122	G	C	0.43	0.0397862	3.16e-27	FALSE	reported	f1pyrX	0.000291749	116.808
CBR3	rs11702672	chr21	36157012	A	G	0.31	0.01167	1.78e-155	FALSE	reported	JOaCg8	0.00175986	705.633
CBR3	rs113596566	chr21	36173978	T	C	-0.32	0.0326907	1.26e-22	FALSE	reported	JOaCg8	0.000239337	95.8184
CBR3	rs776553216	chr21	36210213	TA	T	1.08	0.11629	1.58e-20	FALSE	reported	JOaCg8	0.000215444	86.2505
CCBL2	rs12729558	chr1	88937277	G	C	-0.29	0.00820155	7.24e-274	FALSE	reported	NACTU6	0.00311396	1250.27
CCBL2	rs148773156	chr1	88961412	G	A	-0.95	0.0631625	3.98e-51	FALSE	reported	NACTU6	0.000564867	226.218
CCDC126	rs7781145	chr7	23586983	A	C	0.31	0.00947862	1.32e-234	FALSE	reported	zrvjUs	0.00266525	1069.62
CCDC126	rs227934	chr7	23587668	T	C	-0.14	0.00964432	9.55e-48	FALSE	reported	zrvjUs	0.000526196	210.723
CCDC126	rs76363413	chr7	23555496	G	A	-0.09	0.0139848	1e-10	FALSE	reported	zrvjUs	0.000103464	41.4161
CCDC126	rs139445296	chr7	23665677	T	C	0.46	0.0626977	1e-300	FALSE	reported	zrvjUs	0.000134467	53.8282
CCDC126	rs374741155	chr7	23643033	A	C	-1.1	0.127238	5.37e-18	FALSE	reported	zrvjUs	0.000186696	74.7394
CCDC134	rs5996067	chr22	41802533	A	G	0.1	0.00785378	3.89e-37	FALSE	reported	afz4fK	0.000404883	162.121
CCDC134	chr22:40779118	chr22	40779118	C	A	2.78	0.241738	1.32e-30	FALSE	reported	afz4fK	0.000330309	132.251
CCDC80	rs9990056	chr3	112764617	A	G	-0.05	0.0079939	4e-10	FALSE	reported	SN4RmB	9.77334e-05	39.1219
CCDC80	rs3083372,rs398062697	chr3	112654969	GCC	G	0.09	0.00811587	1.41e-28	FALSE	reported	SN4RmB	0.000307146	122.974
CCL11	rs1989357	chr17	34227435	T	A	-0.12	0.0085953	2.69e-44	FALSE	reported	6iEh6H	0.000486735	194.912
CCL11	rs9675315	chr17	34214241	C	T	-0.06	0.00874721	1e-300	FALSE	reported	6iEh6H	0.000117537	47.0502
CCL14	rs7222922	chr17	36008654	T	C	-0.86	0.0052298	1e-300	FALSE	reported	JYtz1u	0.0632845	27041.1
CCL14	rs2526333	chr17	35959741	T	C	0.08	0.0114507	1e-300	FALSE	reported	JYtz1u	0.000121935	48.8109
CCL14	rs9899684	chr17	35991083	A	G	-0.18	0.0276117	1e-10	FALSE	reported	JYtz1u	0.000106163	42.4967
CCL14	rs764649298	chr17	35911963	T	C	-0.75	0.0621646	1.62e-33	FALSE	reported	JYtz1u	0.000363531	145.557
CCL14	rs16971802	chr17	35984351	C	T	-0.62	0.0627148	4.79e-23	FALSE	reported	JYtz1u	0.000244119	97.7331
CCL14	rs139591348	chr17	35983863	T	C	2.94	0.104301	8.32e-175	FALSE	reported	JYtz1u	0.00198114	794.532
CCL15	rs2075746	chr17	35998496	T	C	-0.05	0.00749705	1e-300	FALSE	reported	4YVYs7	0.000111115	44.4792
CCL15	rs1635276	chr17	35975141	G	A	0.06	0.00985655	1.2e-09	FALSE	reported	4YVYs7	9.25711e-05	37.0553
CCL15	rs73992656	chr17	35988871	A	T	0.26	0.0416882	4e-10	FALSE	reported	4YVYs7	9.7172e-05	38.8972
CCL16	rs1635277	chr17	35975155	A	G	0.14	0.0109018	9.55e-38	FALSE	reported	g2CvB0	0.000411854	164.914
CCL17	rs223900	chr16	57411464	T	C	0.19	0.00935652	1.12e-91	FALSE	reported	ITQPtc	0.00102919	412.36
CCL17	rs28695417	chr16	57410006	A	G	0.4	0.0160055	7.59e-138	FALSE	reported	ITQPtc	0.001558	624.566
CCL17	rs62037105	chr16	57405846	T	A	0.2	0.0301105	1e-300	FALSE	reported	ITQPtc	0.000110215	44.1186
CCL18	rs2015086	chr17	36064257	G	A	0.89	0.0052299	1e-300	FALSE	reported	L1VxKy	0.0674712	28959.5
CCL18	rs1063340	chr17	36088417	C	G	0.16	0.00966327	1.41e-61	FALSE	reported	L1VxKy	0.000684475	274.151
CCL18	rs60764079	chr17	35960639	T	A	0.08	0.011929	1e-300	FALSE	reported	L1VxKy	0.000112354	44.9752
CCL18	rs854471	chr17	36069898	G	A	-0.19	0.0144754	2.34e-39	FALSE	reported	L1VxKy	0.000430254	172.285
CCL18	rs66967287	chr17	36024968	T	C	0.17	0.0181522	7.59e-21	FALSE	reported	L1VxKy	0.000219083	87.7078
CCL18	rs12449418	chr17	36060174	A	G	-0.43	0.0260399	2.95e-61	FALSE	reported	L1VxKy	0.000680811	272.682
CCL18	rs775615750	chr17	36131009	C	G	-1.13	0.125968	2.95e-19	FALSE	reported	L1VxKy	0.000201007	80.4698
CCL21	rs71506187	chr9	34893049	G	CC	-0.1	0.0091988	1.58e-27	FALSE	reported	op5EEj	0.00029517	118.178
CCL21	rs10814138	chr9	34723038	A	C	-0.08	0.0097723	2.69e-16	FALSE	reported	op5EEj	0.000167408	67.0168
CCL21	rs10972211	chr9	34729993	A	G	0.15	0.011263	1.82e-40	FALSE	reported	op5EEj	0.000442943	177.368
CCL22	rs41398344	chr16	57360481	C	T	-1.12	0.00523	1e-300	FALSE	reported	rzpVM5	0.102798	45859.6
CCL22	rs223883	chr16	57354818	G	A	-0.19	0.00968408	1.05e-85	FALSE	reported	rzpVM5	0.000960807	384.936
CCL22	rs72784876	chr16	57349752	T	C	0.16	0.0131874	7.08e-34	FALSE	reported	rzpVM5	0.000367642	147.204
CCL22	rs757559730	chr16	57286272	T	A	-0.63	0.0531448	2.04e-32	FALSE	reported	rzpVM5	0.00035097	140.526
CCL23	rs712048	chr17	35999179	A	C	-0.74	0.0052301	1e-300	FALSE	reported	HghF9e	0.0476333	20018.9
CCL23	rs712045	chr17	36031415	C	T	-0.24	0.00809824	5.13e-193	FALSE	reported	HghF9e	0.00218954	878.292
CCL23	rs1330719545	chr17	36031559	G	GT	-0.28	0.00868955	8.51e-228	FALSE	reported	HghF9e	0.00258738	1038.29
CCL23	rs4993527	chr17	36102272	T	C	0.07	0.00919558	1e-300	FALSE	reported	HghF9e	0.000144756	57.9476
CCL23	rs854471	chr17	36069898	G	A	0.07	0.00946176	1e-300	FALSE	reported	HghF9e	0.000136728	54.7331
CCL23	rs2735487	chr17	35968308	G	A	0.22	0.0110463	2.95e-88	FALSE	reported	HghF9e	0.000990014	396.649
CCL23	rs2526333	chr17	35959741	T	C	0.17	0.0116228	1.91e-48	FALSE	reported	HghF9e	0.000534204	213.931
CCL23	rs1005107	chr17	36013552	T	C	0.08	0.0121375	1e-300	FALSE	reported	HghF9e	0.000108526	43.4427
CCL23	rs7211894	chr17	36020694	G	A	-0.34	0.0143821	1.48e-123	FALSE	reported	HghF9e	0.00139434	558.869
CCL23	rs33995560	chr17	35976735	C	T	0.21	0.0171992	2.75e-34	FALSE	reported	HghF9e	0.000372325	149.08
CCL23	rs41341749	chr17	35983666	G	A	0.61	0.0221977	3.02e-166	FALSE	reported	HghF9e	0.00188316	755.163
CCL23	rs190787735	chr17	35829587	A	G	-0.19	0.0246248	1e-300	FALSE	reported	HghF9e	0.000148717	59.5333
CCL23	rs34111696	chr17	36023622	G	A	-0.21	0.0286229	1e-300	FALSE	reported	HghF9e	0.000134467	53.8282
CCL23	rs2072667	chr17	36017925	A	G	-0.37	0.0421867	1.78e-18	FALSE	reported	HghF9e	0.000192146	76.9218
CCL23	rs80219613	chr17	36013285	T	C	-1.07	0.0454524	1.55e-122	FALSE	reported	HghF9e	0.00138266	554.18
CCL23	rs543634477	chr17	36502080	G	A	0.75	0.0590452	5.75e-37	FALSE	reported	HghF9e	0.000402941	161.343
CCL23	rs761499012	chr17	34955103	G	A	-0.86	0.0904078	1.86e-21	FALSE	reported	HghF9e	0.000226022	90.4864
CCL23	rs113634985	chr17	36013737	T	C	1.59	0.113687	1.91e-44	FALSE	reported	HghF9e	0.00048845	195.599
CCL25	rs74959615	chr19	8056212	A	G	-1.12	0.0052302	1e-300	FALSE	reported	PhbOJk	0.102791	45856.1
CCL25	rs2081165	chr19	8029805	A	G	0.21	0.00803996	2.19e-150	FALSE	reported	PhbOJk	0.00170159	682.226
CCL25	rs12979847	chr19	7949404	C	T	0.07	0.00987419	1e-300	FALSE	reported	PhbOJk	0.000125546	50.2564
CCL25	rs2032887	chr19	8056476	G	A	0.15	0.0112282	1.05e-40	FALSE	reported	PhbOJk	0.000445686	178.467
CCL28	rs7703662	chr5	43420061	T	G	0.06	0.00894224	1e-300	FALSE	reported	3vjdEj	0.000112467	45.0203
CCL3	rs854469	chr17	36062001	G	A	0.44	0.0125832	7.08e-268	FALSE	reported	JI0cUT	0.00304552	1222.7
CCL3	rs12449417	chr17	36060165	A	G	-0.27	0.026243	7.94e-25	FALSE	reported	JI0cUT	0.000264393	105.852
CCL3L1	rs854469	chr17	36062001	G	A	0.09	0.0133269	1e-300	FALSE	reported	o7VY6a	0.000113931	45.6065
CCL4L1	rs76450054	chr17	36160818	C	A	-0.13	0.00837909	2.75e-54	FALSE	reported	RSWHam	0.000601029	240.708
CCL4L1	rs1634491	chr17	36083900	A	T	0.11	0.00875105	3.09e-36	FALSE	reported	RSWHam	0.0003946	158.002
CCL4L1	rs1828283	chr17	36196280	G	C	-0.09	0.0103105	2.57e-18	FALSE	reported	RSWHam	0.000190329	76.1943
CCL4L1	rs370504072	chr17	36180731	C	T	0.11	0.0127588	6.61e-18	FALSE	reported	RSWHam	0.000185674	74.3303
CCL4L1	rs113877493	chr17	36443746	T	C	-0.13	0.0153048	2e-17	FALSE	reported	RSWHam	0.000180226	72.1488
CCL4L1	rs113308217	chr17	36467153	C	T	-0.15	0.024792	1.4e-09	FALSE	reported	RSWHam	9.14497e-05	36.6064
CCL5	rs4239252	chr17	35836561	A	G	-0.26	0.0106066	1.07e-132	FALSE	reported	qDMQIH	0.00149902	600.888
CCL5	rs543263735	chr17	35912612	C	T	0.41	0.0663943	7e-10	FALSE	reported	qDMQIH	9.52637e-05	38.1332
CCL7	rs3138036	chr17	34320525	G	A	-0.59	0.0052303	1e-300	FALSE	reported	FaIS28	0.0308122	12724.7
CCL7	rs12601658	chr17	34206404	A	T	-0.13	0.00973613	1.15e-40	FALSE	reported	FaIS28	0.000445229	178.284
CCL7	rs34202026	chr17	34320338	T	A	0.99	0.02877	1.74e-259	FALSE	reported	FaIS28	0.00294965	1184.1
CCL7	rs148699932	chr17	34319392	C	G	0.28	0.0360296	1e-300	FALSE	reported	FaIS28	0.000150868	60.3943
CCL7	rs117180331	chr17	34320872	A	C	-0.38	0.0469297	5.62e-16	FALSE	reported	FaIS28	0.000163781	65.5645
CCL8	rs3138036	chr17	34320525	G	A	-1.12	0.0052304	1e-300	FALSE	reported	qoV0nZ	0.102784	45852.6
CCL8	rs1860190	chr17	34249554	A	T	0.06	0.00867265	1e-300	FALSE	reported	qoV0nZ	0.000119567	47.8627
CCL8	rs57723662	chr17	34208797	C	G	-0.16	0.00945204	2.82e-64	FALSE	reported	qoV0nZ	0.000715387	286.541
CCL8	rs34202026	chr17	34320338	T	A	-0.94	0.0263454	8.13e-279	FALSE	reported	qoV0nZ	0.00317051	1273.04
CCL8	rs148699932	chr17	34319392	C	G	0.38	0.0328621	6.31e-31	FALSE	reported	qoV0nZ	0.000333961	133.713
CCL8	rs117180331	chr17	34320872	A	C	-0.45	0.0424148	2.69e-26	FALSE	reported	qoV0nZ	0.000281146	112.561
CCM2	rs6958168	chr7	44980215	G	T	0.07	0.0102943	1e-300	FALSE	reported	p17UTs	0.000115509	46.238
CCNH	rs2230641	chr5	87399457	G	A	-0.1	0.0102256	1.38e-22	FALSE	reported	KZlWvd	0.000238882	95.636
CCS	rs498045	chr11	66595526	A	G	-0.11	0.00783221	8.32e-45	FALSE	reported	ABmg8N	0.000492568	197.249
CCT5	rs11557652	chr5	10256060	T	A	-0.15	0.0221241	1e-300	FALSE	reported	T7BLMP	0.000114833	45.9673
CD109	rs4708089	chr6	73804430	G	A	0.52	0.0052305	1e-300	FALSE	reported	Iprd0o	0.0240985	9883.67
CD109	rs1392916	chr6	73808479	T	C	-0.08	0.0106904	1e-300	FALSE	reported	Iprd0o	0.000139893	56.0005
CD109	rs36013850	chr6	73695077	GC	G	0.09	0.0108016	7.94e-17	FALSE	reported	Iprd0o	0.000173418	69.4232
CD109	rs2351311	chr6	73741052	C	T	0.24	0.0109739	5.01e-106	FALSE	reported	Iprd0o	0.00119356	478.296
CD109	rs12215671	chr6	73725884	C	T	0.17	0.0189671	3.16e-19	FALSE	reported	Iprd0o	0.000200666	80.3333
CD109	rs143028054	chr6	73827501	G	GT	-0.17	0.0193261	1.41e-18	FALSE	reported	Iprd0o	0.000193282	77.3766
CD109	rs74940534	chr6	73713935	G	A	0.14	0.020639	1e-300	FALSE	reported	Iprd0o	0.000114945	46.0125
CD109	rs72953374	chr6	73701180	T	G	0.23	0.0221227	2.57e-25	FALSE	reported	Iprd0o	0.000269976	108.088
CD109	rs34748010	chr6	73798747	T	G	-0.23	0.0300617	1e-300	FALSE	reported	Iprd0o	0.000146227	58.5365
CD109	rs41266745	chr6	73771463	T	C	0.61	0.0632564	5.25e-22	FALSE	reported	Iprd0o	0.00023228	92.9925
CD109	rs150805678	chr6	73790177	T	C	-0.98	0.0656648	2.29e-50	FALSE	reported	Iprd0o	0.000556171	222.733
CD109	rs201022249	chr6	73803256	T	G	-1.85	0.0707543	1.07e-150	FALSE	reported	Iprd0o	0.00170514	683.652
CD109	rs140840411	chr6	73451316	G	A	-1.35	0.132187	1.74e-24	FALSE	reported	Iprd0o	0.000260519	104.301
CD14	rs5744454	chr5	140633982	G	T	-0.24	0.00887157	3.55e-161	FALSE	reported	DYJQjJ	0.00182512	731.846
CD14	rs76148587	chr5	140627133	T	C	0.17	0.0128513	6.03e-40	FALSE	reported	DYJQjJ	0.000436998	174.986
CD14	rs776587745	chr5	141095979	C	CCTT	1.17	0.0898327	8.91e-39	FALSE	reported	DYJQjJ	0.000423625	169.629
CD160	rs3753436	chr1	145716953	C	T	-0.13	0.00784419	1.1e-61	FALSE	reported	EJ604I	0.000685734	274.655
CD177	rs199806191	chr19	43322950	G	GC	2.09	0.0052306	1e-300	FALSE	reported	yX7Y2Z	0.285147	159657
CD177	rs62113716	chr19	43330924	A	G	-0.64	0.0052307	1e-300	FALSE	reported	yX7Y2Z	0.0360542	14970.6
CD177	rs45553433	chr19	43353892	T	A	-0.77	0.0052308	1e-300	FALSE	reported	yX7Y2Z	0.0513583	21669.2
CD177	rs78530667	chr19	43396545	C	T	-0.63	0.0052309	1e-300	FALSE	reported	yX7Y2Z	0.0349729	14505.3
CD177	rs4078630	chr19	43187907	G	A	-0.2	0.00826812	2.88e-129	FALSE	reported	yX7Y2Z	0.00145974	585.119
CD177	rs1962260	chr19	43355397	T	C	-0.31	0.00829639	1.41e-305	FALSE	reported	yX7Y2Z	0.00347613	1396.18
CD177	rs12981004	chr19	43341879	G	A	-0.14	0.00896742	6.03e-55	FALSE	reported	yX7Y2Z	0.000608583	243.735
CD177	rs10419161	chr19	43043667	G	A	-0.06	0.00968208	6e-10	FALSE	reported	yX7Y2Z	9.59371e-05	38.4028
CD177	rs62114806	chr19	43368292	A	G	-0.24	0.0102272	8.91e-122	FALSE	reported	yX7Y2Z	0.00137396	550.687
CD177	chr19:43358024	chr19	43358024	G	A	0.17	0.0106111	9.12e-58	FALSE	reported	yX7Y2Z	0.00064086	256.671
CD177	rs112861007	chr19	43324080	T	C	0.11	0.0107921	2.14e-24	FALSE	reported	yX7Y2Z	0.000259494	103.89
CD177	rs28878477	chr19	43325154	A	G	0.19	0.010905	5.5e-68	FALSE	reported	yX7Y2Z	0.000757867	303.569
CD177	rs4803613	chr19	43354165	A	G	0.13	0.0118829	7.41e-28	FALSE	reported	yX7Y2Z	0.000298934	119.685
CD177	rs12709866	chr19	43324425	C	T	-0.09	0.0126613	1e-300	FALSE	reported	yX7Y2Z	0.000126223	50.5275
CD177	rs6509089	chr19	43372162	A	T	-0.09	0.0133006	1e-300	FALSE	reported	yX7Y2Z	0.000114382	45.7869
CD177	rs2002051	chr19	42919236	A	T	-0.16	0.0135612	3.98e-32	FALSE	reported	yX7Y2Z	0.000347659	139.2
CD177	rs78718189	chr19	43362297	A	G	-0.55	0.0145626	1e-300	FALSE	reported	yX7Y2Z	0.00355114	1426.42
CD177	rs10411127	chr19	43099301	C	T	-0.28	0.016601	7.94e-64	FALSE	reported	yX7Y2Z	0.000710235	284.476
CD177	rs111712264	chr19	43343853	G	T	-0.15	0.018188	1.62e-16	FALSE	reported	yX7Y2Z	0.000169903	68.0156
CD177	rs143705537	chr19	43328565	T	C	0.18	0.0184766	2e-22	FALSE	reported	yX7Y2Z	0.000237061	94.9067
CD177	rs3745997	chr19	43373254	T	G	0.15	0.0187601	1e-300	FALSE	reported	yX7Y2Z	0.000159701	63.9311
CD177	rs4803617	chr19	43363506	G	A	-0.46	0.0198396	6.31e-119	FALSE	reported	yX7Y2Z	0.00134131	537.586
CD177	rs77356507	chr19	41925396	C	T	0.17	0.0211864	1e-300	FALSE	reported	yX7Y2Z	0.000160834	64.3848
CD177	rs144339158	chr19	43252241	G	A	-0.26	0.0220479	4.27e-32	FALSE	reported	yX7Y2Z	0.000347317	139.063
CD177	rs117243018	chr19	43486643	A	G	-0.17	0.0224376	1e-300	FALSE	reported	yX7Y2Z	0.000143399	57.4041
CD177	rs150522655	chr19	43371238	A	G	0.18	0.0284209	2e-10	FALSE	reported	yX7Y2Z	0.000100205	40.1112
CD177	rs10421824	chr19	43363197	A	G	0.53	0.0286939	3.55e-76	FALSE	reported	yX7Y2Z	0.000851656	341.169
CD177	rs182002600	chr19	43425405	C	T	-0.71	0.0338171	7.24e-98	FALSE	reported	yX7Y2Z	0.00110009	440.799
CD177	rs3896477	chr19	43188786	C	A	-0.57	0.0340123	4.9e-63	FALSE	reported	yX7Y2Z	0.00070119	280.85
CD177	rs542539624	chr19	42766244	G	A	0.43	0.0399269	4.79e-27	FALSE	reported	yX7Y2Z	0.000289697	115.986
CD177	rs1443407188	chr19	43369249	T	C	0.42	0.0414065	3.55e-24	FALSE	reported	yX7Y2Z	0.000256988	102.887
CD177	rs778995499	chr19	43256454	A	C	0.31	0.0439863	1e-300	FALSE	reported	yX7Y2Z	0.000124079	49.6691
CD177	rs561660994	chr19	43327781	T	C	1.67	0.0463829	7.08e-284	FALSE	reported	yX7Y2Z	0.00322831	1296.33
CD177	rs776147828	chr19	42995688	T	C	0.54	0.052956	2.04e-24	FALSE	reported	yX7Y2Z	0.000259722	103.981
CD177	rs191998478	chr19	42991031	A	G	0.37	0.0577764	2e-10	FALSE	reported	yX7Y2Z	0.000102452	41.011
CD177	rs573737034	chr19	42798549	T	A	-0.43	0.0581463	1e-300	FALSE	reported	yX7Y2Z	0.000136615	54.6879
CD177	rs758394193	chr19	43563019	T	A	-0.49	0.0643188	1e-300	FALSE	reported	yX7Y2Z	0.000144983	58.0382
CD177	rs910775935	chr19	43325400	T	C	-0.76	0.0653565	2.95e-31	FALSE	reported	yX7Y2Z	0.000337728	135.222
CD177	rs146851124	chr19	41302511	A	G	0.43	0.0669621	1e-10	FALSE	reported	yX7Y2Z	0.000103014	41.2361
CD177	chr19:42172963	chr19	42172963	T	C	0.78	0.0693274	2.29e-29	FALSE	reported	yX7Y2Z	0.000316159	126.583
CD177	rs755242696	chr19	43205487	G	C	-0.88	0.0703351	6.46e-36	FALSE	reported	yX7Y2Z	0.000390944	156.538
CD177	rs780142654	chr19	43332563	A	C	-1.38	0.0724925	8.51e-81	FALSE	reported	yX7Y2Z	0.000904569	362.384
CD177	rs191750547	chr19	43065774	C	T	0.99	0.0746543	3.89e-40	FALSE	reported	yX7Y2Z	0.00043917	175.856
CD177	rs76523569	chr19	43631733	T	C	-0.73	0.0749691	2.09e-22	FALSE	reported	yX7Y2Z	0.000236833	94.8155
CD177	rs749519467	chr19	43443456	A	G	-0.76	0.0776774	1.32e-22	FALSE	reported	yX7Y2Z	0.000239109	95.7272
CD177	rs143736033	chr19	43385189	A	G	-0.89	0.0834984	1.58e-26	FALSE	reported	yX7Y2Z	0.000283768	113.611
CD177	rs1035026870	chr19	42842167	A	T	-1.01	0.0874187	7.08e-31	FALSE	reported	yX7Y2Z	0.00033339	133.485
CD177	rs564192218	chr19	43365928	T	C	-1.4	0.107667	1.17e-38	FALSE	reported	yX7Y2Z	0.000422254	169.08
CD177	chr19:43197266	chr19	43197266	A	G	-1.25	0.122718	2.29e-24	FALSE	reported	yX7Y2Z	0.000259152	103.753
CD177	chr19:43373774	chr19	43373774	C	T	-1.23	0.127301	4.37e-22	FALSE	reported	yX7Y2Z	0.000233191	93.3571
CD177	rs149229020	chr19	43059324	C	T	-1.38	0.130125	2.82e-26	FALSE	reported	yX7Y2Z	0.000280918	112.47
CD200	rs58425909	chr3	112328764	G	A	-0.08	0.010432	1e-300	FALSE	reported	UYWMpx	0.000146906	58.8083
CD200	rs7619941	chr3	112337567	A	G	-0.13	0.0160327	5.13e-16	FALSE	reported	UYWMpx	0.000164234	65.746
CD200R1	rs62263730	chr3	112859161	A	G	0.12	0.00877557	1.45e-42	FALSE	reported	PfDiaC	0.000466952	186.986
CD209	rs8111374	chr19	7772270	T	C	-0.06	0.00801131	1e-300	FALSE	reported	RJmpfb	0.000140119	56.091
CD209	rs11260027	chr19	7739930	G	A	-0.19	0.00847225	2.19e-111	FALSE	reported	RJmpfb	0.00125495	502.93
CD209	rs4804774	chr19	7707287	C	G	-0.36	0.0095623	1e-300	FALSE	reported	RJmpfb	0.00352865	1417.35
CD209	rs2287886	chr19	7747650	A	G	-0.11	0.0124503	1e-18	FALSE	reported	RJmpfb	0.000194986	78.0588
CD209	rs73493937	chr19	7739052	A	G	-0.12	0.0142309	3.39e-17	FALSE	reported	RJmpfb	0.000177616	71.1039
CD209	rs576548788	chr19	8170780	T	C	-0.34	0.0565429	1.8e-09	FALSE	reported	RJmpfb	9.03287e-05	36.1576
CD209	rs11465380	chr19	7745542	C	G	-0.91	0.102848	8.91e-19	FALSE	reported	RJmpfb	0.000195554	78.2862
CD209	rs774079703	chr19	7743196	G	T	-1.03	0.109725	6.17e-21	FALSE	reported	RJmpfb	0.000220107	88.1177
CD209	rs776644945	chr19	7782357	T	G	0.72	0.11362	2e-10	FALSE	reported	RJmpfb	0.000100317	40.1562
CD244	rs115868021	chr1	160841584	G	C	-0.37	0.0319318	4.79e-31	FALSE	reported	aC84to	0.000335331	134.262
CD248	rs182547559	chr11	66314744	G	C	-0.83	0.108779	1e-300	FALSE	reported	yTzgm2	0.000145435	58.2194
CD248	rs373043487	chr11	65553857	T	G	-1.02	0.141978	1e-300	FALSE	reported	yTzgm2	0.000128933	51.6123
CD274	rs1411262	chr9	5459419	T	C	-0.24	0.0087818	1.91e-164	FALSE	reported	qdrJyq	0.00186256	746.885
CD274	rs2890658	chr9	5465130	A	C	0.19	0.0181796	1.45e-25	FALSE	reported	qdrJyq	0.000272825	109.229
CD274	chr9:5390573	chr9	5390573	A	GC	0.23	0.0331359	1e-300	FALSE	reported	qdrJyq	0.000120356	48.1787
CD300A	rs2272111	chr17	74473827	A	G	-0.68	0.005231	1e-300	FALSE	reported	xwGpfN	0.0405091	16898.4
CD300A	rs567747420	chr17	74469768	C	T	-0.73	0.0674123	2.51e-27	FALSE	reported	xwGpfN	0.000292889	117.264
CD300A	rs767661925	chr17	74473805	A	G	-1.46	0.157833	2.24e-20	FALSE	reported	xwGpfN	0.000213738	85.5675
CD300A	rs546155041	chr17	74650203	T	C	1.31	0.190524	1e-300	FALSE	reported	xwGpfN	0.000118101	47.2759
CD300C	rs58440339	chr17	74543335	T	C	0.17	0.0124078	1e-42	FALSE	reported	pv6cai	0.000468781	187.719
CD300C	rs72844326	chr17	74462952	G	T	-0.61	0.0201878	1.45e-200	FALSE	reported	pv6cai	0.00227592	913.022
CD300C	rs767661925	chr17	74473805	A	G	-1.38	0.161856	1.51e-17	FALSE	reported	pv6cai	0.000181587	72.6941
CD300C	rs546155041	chr17	74650203	T	C	1.36	0.194661	1e-300	FALSE	reported	pv6cai	0.000121935	48.8109
CD33	rs12459419	chr19	51225221	T	C	-1.08	0.0052311	1e-300	FALSE	reported	ue9fSc	0.0962444	42624.5
CD33	rs10409348	chr19	51235971	A	G	-0.09	0.00905948	2.95e-23	FALSE	reported	ue9fSc	0.00024651	98.6906
CD33	rs200656	chr19	51221070	T	C	0.15	0.0116226	4.17e-38	FALSE	reported	ue9fSc	0.000415968	166.562
CD33	rs11672446	chr19	51260103	C	T	0.29	0.0139013	1.2e-96	FALSE	reported	ue9fSc	0.00108612	435.194
CD33	rs116953977	chr19	51246242	T	C	0.26	0.016056	5.62e-59	FALSE	reported	ue9fSc	0.000654711	262.222
CD33	rs533055460	chr19	51191580	C	CTTTA	0.52	0.0468743	1.35e-28	FALSE	reported	ue9fSc	0.000307374	123.065
CD33	rs143526600	chr19	51225521	T	G	-0.5	0.0550878	1.12e-19	FALSE	reported	ue9fSc	0.00020578	82.381
CD33	rs146181856	chr19	51225559	C	T	-0.46	0.0609302	1e-300	FALSE	reported	ue9fSc	0.000142381	56.9965
CD33	rs548309496	chr19	51235517	A	G	1.01	0.082267	1.2e-34	FALSE	reported	ue9fSc	0.000376436	150.727
CD36	rs12113010	chr7	80590764	A	G	0.25	0.0179216	3.16e-44	FALSE	reported	jnS14Y	0.000485934	194.591
CD36	rs184290852	chr7	80638573	A	C	0.65	0.0774813	4.9e-17	FALSE	reported	jnS14Y	0.0001758	70.377
CD36	rs757518184	chr7	80672015	ATAGGACATACTTGGATATTGAACC	A	-2.33	0.0858481	3.24e-162	FALSE	reported	jnS14Y	0.00183703	736.629
CD36	rs757999694	chr7	80238252	C	G	-0.74	0.0950073	1e-300	FALSE	reported	jnS14Y	0.000151547	60.6663
CD36	rs768020071	chr7	80336202	G	A	-2.17	0.0957952	1.32e-113	FALSE	reported	jnS14Y	0.00128038	513.133
CD36	rs753331273	chr7	81310449	G	A	-2.02	0.239096	2.95e-17	FALSE	reported	jnS14Y	0.000178297	71.3765
CD4	rs61916271	chr12	6781356	A	G	-0.06	0.00963149	5e-10	FALSE	reported	H6BBjZ	9.69475e-05	38.8073
CD40LG	rs17284074	chrX	136585260	A	G	-0.13	0.0206657	3e-10	FALSE	reported	3gMOuh	9.88565e-05	39.5715
CD40LG	rs148594123	chrX	136659284	A	G	-0.23	0.0304772	1e-300	FALSE	reported	3gMOuh	0.000142268	56.9513
CD46	rs10746399	chr1	207770727	T	C	0.24	0.00817983	3.16e-189	FALSE	reported	3YqsaD	0.00214617	860.858
CD46	rs2724374	chr1	207767846	G	T	0.17	0.0122184	5.25e-44	FALSE	reported	3YqsaD	0.000483419	193.583
CD48	rs352684	chr1	160711985	A	G	-0.2	0.00867126	1.05e-117	FALSE	reported	xJguAt	0.00132734	531.978
CD48	rs9725387	chr1	160694477	A	G	0.06	0.00915073	1e-10	FALSE	reported	xJguAt	0.000107401	42.9921
CD48	rs7515941	chr1	160676771	G	A	0.08	0.0094332	2.24e-17	FALSE	reported	xJguAt	0.000179658	71.9217
CD48	rs1980606	chr1	160684996	A	G	-0.19	0.0110078	9.33e-67	FALSE	reported	xJguAt	0.000743783	297.923
CD48	rs150735389	chr1	160681231	A	G	-2.11	0.054972	1e-300	FALSE	reported	xJguAt	0.00366733	1473.26
CD48	rs34237772	chr1	160711741	T	G	-1.94	0.135528	1.78e-46	FALSE	reported	xJguAt	0.000511669	204.902
CD48	rs370817718	chr1	160901113	T	C	-1.55	0.195244	1e-300	FALSE	reported	xJguAt	0.000157436	63.024
CD55	rs61822669	chr1	207247869	A	G	-0.41	0.0052312	1e-300	FALSE	reported	YbP88W	0.0151152	6142.75
CD55	rs12032512	chr1	207479833	C	G	-0.07	0.00973085	1e-300	FALSE	reported	YbP88W	0.000129271	51.7479
CD55	rs139333432	chr1	207527603	A	G	-0.09	0.0102284	1.38e-18	FALSE	reported	YbP88W	0.000193395	77.422
CD55	rs779032260	chr1	207324694	T	C	0.93	0.0984127	3.39e-21	FALSE	reported	YbP88W	0.000223064	89.302
CD58	rs10754443	chr1	116506110	T	A	-0.09	0.0131587	1e-300	FALSE	reported	daewA7	0.000116861	46.7794
CD58	rs61789227	chr1	116537006	G	A	0.67	0.0276299	6.76e-130	FALSE	reported	daewA7	0.00146695	588.015
CD59	rs831630	chr11	33721473	T	C	-0.18	0.00843598	5.13e-101	FALSE	reported	H5LluL	0.00113617	455.273
CD59	rs831603	chr11	33737092	G	A	0.1	0.00916521	1.02e-27	FALSE	reported	H5LluL	0.000297337	119.045
CD5L	rs2765501	chr1	157834858	A	G	0.3	0.00831987	1.02e-284	FALSE	reported	stzFC6	0.00323791	1300.19
CD5L	rs1925036	chr1	157940512	A	G	0.18	0.00863067	1.35e-96	FALSE	reported	stzFC6	0.00108554	434.964
CD5L	rs2281870	chr1	157841795	T	G	-0.16	0.0197462	5.37e-16	FALSE	reported	stzFC6	0.000164007	65.6552
CD68	rs1641511	chr17	7656359	G	A	0.06	0.00952721	3e-10	FALSE	reported	y75cwa	9.90812e-05	39.6615
CD68	rs150983647	chr17	7097978	T	C	0.31	0.0488651	2e-10	FALSE	reported	y75cwa	0.000100542	40.2462
CD7	rs3176831	chr17	82314615	T	C	-0.45	0.0195909	9.33e-117	FALSE	reported	z5wABp	0.00131646	527.612
CD72	rs869487	chr9	35615899	G	C	-0.07	0.00990989	1e-300	FALSE	reported	hSeZIq	0.000124643	49.895
CD72	rs34791102	chr9	35612981	A	G	0.23	0.0159839	6.03e-47	FALSE	reported	hSeZIq	0.000517045	207.056
CD86	rs756193572	chr3	122046991	T	C	0.08	0.00968414	1.45e-16	FALSE	reported	nW2hrT	0.00017047	68.2426
CD86	rs560975501	chr3	122108695	G	A	0.58	0.0666247	3.16e-18	FALSE	reported	nW2hrT	0.000189307	75.785
CD8A	rs3020726	chr2	86789383	G	A	0.4	0.0052313	1e-300	FALSE	reported	iWWBxR	0.0143968	5846.54
CD8A	rs750103978	chr2	86790567	A	G	-2.2	0.261235	3.72e-17	FALSE	reported	iWWBxR	0.000177162	70.9222
CD93	rs1000470607	chr20	23084967	T	C	-1.63	0.194929	6.17e-17	FALSE	reported	hsNHmm	0.000174666	69.9228
CD97	rs111896493	chr19	14381256	CTGAG	C	0.09	0.00834202	3.89e-27	FALSE	reported	lJPjpe	0.000290723	116.397
CD97	rs150665764	chr19	14388802	C	G	-0.38	0.0302924	4.27e-36	FALSE	reported	lJPjpe	0.000393	157.361
CD97	rs768001496	chr19	14391071	T	C	-0.82	0.0652919	3.55e-36	FALSE	reported	lJPjpe	0.000393914	157.728
CD97	rs548656990	chr19	14397745	A	G	-1.69	0.0689903	1.62e-132	FALSE	reported	lJPjpe	0.00149696	600.06
CD97	rs551262022	chr19	14402953	G	C	-1	0.13987	1e-300	FALSE	reported	lJPjpe	0.000127691	51.1151
CDCP1	rs2037358	chr3	45095595	G	T	0.06	0.0082335	1e-300	FALSE	reported	r9y62y	0.00013266	53.1045
CDCP1	rs7645593	chr3	45108576	T	C	-0.08	0.00984255	4.37e-16	FALSE	reported	r9y62y	0.000165028	66.0637
CDCP1	rs35935457	chr3	45141695	A	G	0.08	0.0102178	1e-300	FALSE	reported	r9y62y	0.000153132	61.3009
CDCP1	rs2276862	chr3	45146293	G	C	-0.29	0.0105585	4.47e-166	FALSE	reported	r9y62y	0.00188121	754.381
CDCP1	rs62242502	chr3	45068106	G	C	0.11	0.0126093	2.69e-18	FALSE	reported	r9y62y	0.000190102	76.1033
CDCP1	rs79885994	chr3	45089187	T	G	-0.23	0.0154382	3.39e-50	FALSE	reported	r9y62y	0.000554226	221.954
CDCP1	rs756489581	chr3	45593818	A	G	-0.78	0.113226	1e-300	FALSE	reported	r9y62y	0.000118552	47.4564
CDH17	rs1051624	chr8	94130944	T	G	0.19	0.00823662	9.77e-118	FALSE	reported	olorUX	0.00132768	532.116
CDH17	rs7833351	chr8	94169950	G	A	0.27	0.00868453	3.31e-212	FALSE	reported	olorUX	0.00240908	966.569
CDH17	rs3757995	chr8	94189875	T	C	0.19	0.00881872	5.89e-103	FALSE	reported	olorUX	0.00115839	464.188
CDH17	rs1051623	chr8	94130958	C	G	-0.13	0.0135676	9.55e-22	FALSE	reported	olorUX	0.000229322	91.8077
CDH17	rs76294589	chr8	94195640	C	T	-0.21	0.0168363	1.05e-35	FALSE	reported	olorUX	0.000388545	155.577
CDH17	rs199750626	chr8	94170535	T	C	-1.15	0.0808464	6.46e-46	FALSE	reported	olorUX	0.000505263	202.335
CDH17	rs377115276	chr8	94152094	G	C	-0.62	0.0842581	1e-300	FALSE	reported	olorUX	0.000135258	54.1449
CDH17	rs755469213	chr8	94130730	T	C	-1.15	0.11638	5.01e-23	FALSE	reported	olorUX	0.000243891	97.6419
CDH5	rs11649312	chr16	66395395	G	A	-0.15	0.00852579	2.75e-69	FALSE	reported	dzVaVN	0.000772753	309.536
CDH5	rs67147325	chr16	66364863	T	C	-0.06	0.00988654	1.3e-09	FALSE	reported	dzVaVN	9.20104e-05	36.8308
CDHR5	rs12360820	chr11	620927	A	C	-0.07	0.0104959	1e-300	FALSE	reported	QWoV7M	0.000111115	44.4792
CDKN1B	rs111909987	chr12	12699174	G	C	0.12	0.0132577	1.41e-19	FALSE	reported	a1glmY	0.000204643	81.9259
CDNF	rs72772427	chr10	14869641	T	C	0.17	0.0124734	2.69e-42	FALSE	reported	sQVQO5	0.000463865	185.749
CDNF	rs61738953	chr10	14820083	G	C	-0.76	0.021029	5.25e-286	FALSE	reported	sQVQO5	0.00325264	1306.13
CDNF	rs142366503	chr10	14817261	A	G	0.21	0.0263672	1e-300	FALSE	reported	sQVQO5	0.000158455	63.4322
CDNF	rs776234682	chr10	14825621	A	C	-1.81	0.0718247	3.98e-140	FALSE	reported	sQVQO5	0.00158411	635.049
CDNF	rs746620874	chr10	14989016	G	GT	-0.73	0.0936186	1e-300	FALSE	reported	sQVQO5	0.000151886	60.8023
CDON	rs3740910	chr11	126019778	G	A	-0.66	0.0052314	1e-300	FALSE	reported	2JnVrZ	0.0382454	15916.6
CDON	rs35887873	chr11	126349501	C	T	0.06	0.00866856	1e-300	FALSE	reported	2JnVrZ	0.000119679	47.9078
CDON	rs637858	chr11	125965572	C	A	0.06	0.00873883	1e-300	FALSE	reported	2JnVrZ	0.000117763	47.1405
CDON	rs650735	chr11	126134673	T	C	0.11	0.0142946	1e-300	FALSE	reported	2JnVrZ	0.000147925	59.2161
CDON	rs774393949	chr11	125989697	A	G	-2.06	0.118304	6.61e-68	FALSE	reported	2JnVrZ	0.000756951	303.201
CEACAM8	rs12459454	chr19	41759235	G	A	-0.07	0.00834683	5.01e-17	FALSE	reported	4lnzkw	0.000175687	70.3316
CECR1	rs2231495	chr22	17188416	C	T	-0.7	0.0052315	1e-300	FALSE	reported	S92NMz	0.0428156	17903.6
CECR1	rs2041144	chr22	17242284	C	G	0.14	0.00827451	3.24e-64	FALSE	reported	S92NMz	0.0007147	286.265
CECR1	rs737963	chr22	17228881	T	C	-0.21	0.00865066	3.55e-130	FALSE	reported	S92NMz	0.00147016	589.302
CECR1	rs5747039	chr22	17245579	T	G	0.07	0.00882382	1e-300	FALSE	reported	S92NMz	0.000157209	62.9333
CEL	rs7035838	chr9	133027948	A	G	0.07	0.00902774	1e-300	FALSE	reported	vq4MSN	0.000150188	60.1224
CEL	rs116842520	chr9	133078678	A	G	0.21	0.0177496	2.69e-32	FALSE	reported	vq4MSN	0.0003496	139.977
CEL	rs113529953	chr9	133028852	T	C	0.39	0.0272544	1.91e-46	FALSE	reported	vq4MSN	0.000511325	204.764
CEL	rs592267	chr9	133065586	T	C	0.97	0.0276804	5.01e-269	FALSE	reported	vq4MSN	0.00305866	1227.99
CEL	rs146984623	chr9	133186153	A	T	0.69	0.0382982	1.45e-72	FALSE	reported	vq4MSN	0.000810314	324.594
CEL	rs577403711	chr9	133060642	C	T	-0.42	0.0652625	1e-10	FALSE	reported	vq4MSN	0.000103464	41.4161
CEL	rs532514103	chr9	133109475	A	G	-0.88	0.0667077	9.77e-40	FALSE	reported	vq4MSN	0.000434598	174.025
CEL	rs569866659	chr9	133052232	A	G	1.74	0.0713658	2.69e-131	FALSE	reported	vq4MSN	0.00148299	594.452
CEL	rs915355129	chr9	133087925	T	G	-0.87	0.0751854	5.75e-31	FALSE	reported	vq4MSN	0.000334417	133.896
CEL	rs55893286	chr9	133032913	G	A	-0.69	0.0827313	7.41e-17	FALSE	reported	vq4MSN	0.000173759	69.5595
CEL	rs182606064	chr9	133026387	T	C	-1.34	0.0979939	1.45e-42	FALSE	reported	vq4MSN	0.000466952	186.986
CELA2A	rs78880003	chr1	15414434	T	C	-0.2	0.0172811	5.62e-31	FALSE	reported	CutldR	0.000334532	133.942
CELA2A	rs553521523	chr1	15454471	A	AAAAC	-0.34	0.046518	1e-300	FALSE	reported	CutldR	0.000133451	53.4211
CETN3	rs4873	chr5	90407824	G	C	-0.08	0.00888301	2.14e-19	FALSE	reported	P8ooMS	0.000202598	81.1068
CFD	rs3761005	chr19	850793	A	T	0.1	0.00856773	1.78e-31	FALSE	reported	1fZSVU	0.000340239	136.228
CFD	rs71335276	chr19	859368	T	G	-0.15	0.00988722	5.5e-52	FALSE	reported	1fZSVU	0.000574708	230.161
CFD	rs71335273	chr19	847674	A	G	-0.08	0.0115418	1e-300	FALSE	reported	1fZSVU	0.000120018	48.0432
CFD	rs56236063	chr19	859374	C	T	-0.17	0.0261611	1e-10	FALSE	reported	1fZSVU	0.000105488	42.2265
CFD	rs753953746	chr19	1523687	A	G	-0.69	0.113834	1.4e-09	FALSE	reported	1fZSVU	9.17861e-05	36.741
CFD	rs753896331	chr19	965558	A	G	-1.37	0.163254	4.79e-17	FALSE	reported	1fZSVU	0.000175914	70.4225
CFH	rs70620	chr1	196735867	A	G	-0.28	0.0104993	1.1e-156	FALSE	reported	qiIiRa	0.00177372	711.198
CFH	rs12134598	chr1	196711871	G	T	0.18	0.0121247	7.41e-50	FALSE	reported	qiIiRa	0.000550336	220.395
CFH	chr1:196743624	chr1	196743624	TATTATATTTCTTTTAACATTTTGGGG	CAAAGGTA	-1.71	0.0934633	8.91e-75	FALSE	reported	qiIiRa	0.000835623	334.74
CFHR1	rs1963605	chr1	196853038	C	A	-0.13	0.00895934	1.05e-47	FALSE	reported	29E9fS	0.000525739	210.539
CFHR1	rs114036234	chr1	196849388	A	C	-0.11	0.0178236	7e-10	FALSE	reported	29E9fS	9.51515e-05	38.0883
CFHR1	rs537258488	chr1	196798630	T	A	-0.85	0.0368847	1.66e-117	FALSE	reported	29E9fS	0.00132505	531.059
CFHR1	rs60642321	chr1	196853238	G	A	-0.42	0.0523612	1e-300	FALSE	reported	29E9fS	0.000160721	64.3394
CFHR1	rs181429301	chr1	196442775	C	T	-0.67	0.082403	4.27e-16	FALSE	reported	29E9fS	0.000165141	66.1091
CFHR1	rs371960809	chr1	196752801	T	A	-0.71	0.111358	2e-10	FALSE	reported	29E9fS	0.000101553	40.6511
CFHR1	rs766296195	chr1	196348289	C	T	-1.18	0.170321	1e-300	FALSE	reported	29E9fS	0.000119905	47.9981
CFHR2	rs114645367	chr1	196747868	A	G	-1.47	0.0052316	1e-300	FALSE	reported	Ml4hOd	0.164756	78952.1
CFHR2	rs2336502	chr1	196873444	C	T	-0.39	0.0052317	1e-300	FALSE	reported	Ml4hOd	0.0136936	5557.01
CFHR2	rs79351096	chr1	196949611	A	G	-1.52	0.0052318	1e-300	FALSE	reported	Ml4hOd	0.174159	84407.8
CFHR2	rs41310132	chr1	196959058	G	A	-1.44	0.0052319	1e-300	FALSE	reported	Ml4hOd	0.159144	75753.7
CFHR2	rs6685931	chr1	196898103	C	T	0.08	0.0112194	1e-300	FALSE	reported	Ml4hOd	0.000127013	50.8439
CFHR2	rs365299	chr1	196805588	T	C	0.09	0.0124622	1e-300	FALSE	reported	Ml4hOd	0.000130288	52.1548
CFHR2	rs76831210	chr1	196847013	G	A	0.32	0.0349866	5.89e-20	FALSE	reported	Ml4hOd	0.000208963	83.6555
CFHR3	rs10922098	chr1	196695521	C	T	0.11	0.00813546	1.17e-41	FALSE	reported	GYOIiR	0.000456547	182.818
CFHR4	rs10494745	chr1	196918327	A	G	-0.97	0.005232	1e-300	FALSE	reported	oYDwjI	0.0790844	34372.1
CFHR4	rs4044682	chr1	196925335	G	T	0.9	0.0052321	1e-300	FALSE	reported	oYDwjI	0.068837	29589
CFHR4	rs61822232	chr1	196813976	C	T	-0.07	0.00777918	2.29e-19	FALSE	reported	oYDwjI	0.000202257	80.9703
CFHR4	rs77346413	chr1	196845649	T	C	-0.28	0.00988836	2.19e-176	FALSE	reported	oYDwjI	0.00199923	801.799
CFHR4	rs201457423	chr1	196847050	A	AT	0.28	0.0156423	1.17e-71	FALSE	reported	oYDwjI	0.000799893	320.416
CFHR4	rs6674110	chr1	196920476	A	G	-0.15	0.0217639	1e-300	FALSE	reported	oYDwjI	0.000118665	47.5015
CFHR4	rs148050899	chr1	196981677	T	C	-0.34	0.0262581	2.4e-38	FALSE	reported	oYDwjI	0.000418711	167.66
CFHR4	rs537258488	chr1	196798630	T	A	-1.06	0.0300323	6.92e-273	FALSE	reported	oYDwjI	0.00310276	1245.76
CFHR4	rs942971	chr1	196964376	G	A	-0.35	0.0383921	7.76e-20	FALSE	reported	oYDwjI	0.000207599	83.1093
CFHR4	rs529085382	chr1	196950239	C	T	-1.24	0.0596197	4.47e-96	FALSE	reported	oYDwjI	0.00107959	432.575
CFHR4	rs12724575	chr1	196919146	A	G	-0.74	0.0609161	5.89e-34	FALSE	reported	oYDwjI	0.000368556	147.57
CFHR4	chr1:199883058	chr1	199883058	A	G	0.43	0.0626883	1e-300	FALSE	reported	oYDwjI	0.000117537	47.0502
CFHR4	rs780954137	chr1	196140193	C	CTG	-0.48	0.0668134	1e-300	FALSE	reported	oYDwjI	0.000128933	51.6123
CFHR4	rs201727614	chr1	196918321	C	A	-0.84	0.0891622	4.47e-21	FALSE	reported	oYDwjI	0.000221699	88.7554
CFHR4	rs535287179	chr1	196913051	C	T	-0.69	0.0967243	1e-300	FALSE	reported	oYDwjI	0.000127126	50.8891
CFHR4	rs764513642	chr1	199066008	A	AC	-0.9	0.0989668	9.55e-20	FALSE	reported	oYDwjI	0.000206576	82.6996
CFHR5	rs35662416	chr1	196998224	A	G	-1.15	0.0052322	1e-300	FALSE	reported	0MrPCw	0.107697	48308.6
CFHR5	rs6695321	chr1	196706731	G	A	-0.25	0.00794999	4.68e-217	FALSE	reported	0MrPCw	0.00246455	988.881
CFHR5	rs10922153	chr1	197009485	T	G	-0.17	0.0102595	1.15e-61	FALSE	reported	0MrPCw	0.000685505	274.564
CFHR5	rs200227895	chr1	196943816	G	C	-0.18	0.0219283	2.24e-16	FALSE	reported	0MrPCw	0.000168315	67.38
CFHR5	rs139017763	chr1	196996063	A	G	-1.09	0.0393485	6.76e-169	FALSE	reported	0MrPCw	0.0019135	767.35
CFHR5	rs758154205	chr1	196977511	A	C	-1.76	0.0969099	1.05e-73	FALSE	reported	0MrPCw	0.000823369	329.827
CFHR5	rs201989784	chr1	197002506	T	C	-1.68	0.141812	2.24e-32	FALSE	reported	0MrPCw	0.000350513	140.343
CFHR5	rs764443502	chr1	198764427	T	G	-0.97	0.159059	1.1e-09	FALSE	reported	0MrPCw	9.29076e-05	37.19
CFHR5	rs528331574	chr1	197160466	T	C	-1.99	0.164505	1.1e-33	FALSE	reported	0MrPCw	0.000365472	146.335
CFI	rs13117504	chr4	109737700	G	C	0.2	0.00843651	3.09e-124	FALSE	reported	nSm7nt	0.00140213	561.995
CFI	rs10033900	chr4	109737911	C	T	0.11	0.011694	5.13e-21	FALSE	reported	nSm7nt	0.000221017	88.4821
CFI	rs11568942	chr4	109961840	C	T	-0.99	0.139586	1e-300	FALSE	reported	nSm7nt	0.000125659	50.3016
CFI	rs777318032	chr4	109793426	T	C	-1.93	0.171201	1.78e-29	FALSE	reported	nSm7nt	0.000317414	127.086
CFI	rs121964912	chr4	109746398	A	T	-2.3	0.204427	2.29e-29	FALSE	reported	nSm7nt	0.000316159	126.583
CFI	rs771880365	chr4	109766682	T	C	-2.15	0.261044	1.78e-16	FALSE	reported	nSm7nt	0.000169449	67.834
CFL2	rs6571678	chr14	34716139	G	A	0.15	0.0108259	1.17e-43	FALSE	reported	SfFAal	0.000479416	191.98
CFP	rs2765815	chrX	47634335	A	G	0.08	0.00768351	2.19e-25	FALSE	reported	cuwTWI	0.000270774	108.407
CHAD	rs28590506	chr17	50457426	A	G	-0.06	0.0096148	4e-10	FALSE	reported	yKThwo	9.72843e-05	38.9421
CHAD	rs144030994	chr17	50465353	T	G	-0.69	0.0754809	6.17e-20	FALSE	reported	yKThwo	0.000208735	83.5644
CHGA	rs729940	chr14	92932756	T	C	-0.34	0.0117367	1.62e-184	FALSE	reported	Ts7yZJ	0.00209227	839.194
CHGA	rs9658667	chr14	92932705	A	G	-0.44	0.0260558	5.62e-64	FALSE	reported	Ts7yZJ	0.000711952	285.164
CHGB	rs36054946	chr20	5886044	C	T	-0.29	0.035105	1.45e-16	FALSE	reported	4iwcP1	0.00017047	68.2426
CHI3L1	rs12141494	chr1	203182297	G	A	1	0.0052323	1e-300	FALSE	reported	WFNJz8	0.0836277	36526.9
CHI3L1	rs4950928	chr1	203186754	G	C	-0.73	0.0052324	1e-300	FALSE	reported	WFNJz8	0.0463751	19464.4
CHI3L1	rs10399931	chr1	203186952	T	C	-0.18	0.0263684	1e-300	FALSE	reported	WFNJz8	0.00011641	46.599
CHI3L1	rs151205460	chr1	203181203	A	G	-2.09	0.207945	9.12e-24	FALSE	reported	WFNJz8	0.000252318	101.016
CHI3L2	rs11556868	chr1	111235703	T	C	0.09	0.0122618	1e-300	FALSE	reported	szvpr0	0.00013458	53.8735
CHIT1	rs113689597	chr1	203230276	C	T	0.85	0.0052325	1e-300	FALSE	reported	Ob8N2y	0.061852	26388.7
CHIT1	rs3766568	chr1	203131901	A	G	0.14	0.00813612	2.34e-66	FALSE	reported	Ob8N2y	0.000739203	296.087
CHIT1	rs3766537	chr1	203226749	T	G	0.17	0.00979417	1.74e-67	FALSE	reported	Ob8N2y	0.000752141	301.273
CHIT1	rs115551220	chr1	203229717	T	C	0.24	0.0186423	6.31e-38	FALSE	reported	Ob8N2y	0.000413911	165.738
CHIT1	rs183979623	chr1	203211489	T	C	-0.62	0.0480863	4.9e-38	FALSE	reported	Ob8N2y	0.000415168	166.241
CHKB	rs131752	chr22	50584995	T	C	-0.08	0.00779758	1.07e-24	FALSE	reported	pm32FL	0.000262912	105.259
CHKB	rs117323981	chr22	50573508	G	A	-0.14	0.0211531	1e-300	FALSE	reported	pm32FL	0.000109427	43.8032
CHKB	rs138205828	chr22	50582633	C	T	-0.85	0.0310649	7.76e-165	FALSE	reported	pm32FL	0.00186702	748.678
CHL1	rs13077895	chr3	51395	G	A	-0.23	0.00864544	6.17e-156	FALSE	reported	FoLXyW	0.00176513	707.748
CHL1	rs36046822	chr3	380153	G	A	-0.07	0.00994597	1e-300	FALSE	reported	FoLXyW	0.00012374	49.5335
CHL1	rs1391892	chr3	202151	T	C	0.22	0.0121681	4.57e-73	FALSE	reported	FoLXyW	0.00081604	326.889
CHL1	rs9311287	chr3	22491	A	C	-0.1	0.0125919	1e-300	FALSE	reported	FoLXyW	0.000157549	63.0693
CHL1	rs73020808	chr3	238071	A	T	0.14	0.0216021	1e-10	FALSE	reported	FoLXyW	0.000104926	42.0013
CHL1	rs62230378	chr3	382221	G	A	-0.31	0.0235583	1.51e-39	FALSE	reported	FoLXyW	0.000432426	173.155
CHL1	rs138897511	chr3	285682	A	G	0.27	0.0413957	1e-10	FALSE	reported	FoLXyW	0.000106276	42.5417
CHL1	rs747519341	chr3	169587	C	CA	0.43	0.049115	2.04e-18	FALSE	reported	FoLXyW	0.000191465	76.649
CHL1	rs114198351	chr3	60898	C	T	-0.4	0.0547735	1e-300	FALSE	reported	FoLXyW	0.000133225	53.3306
CHL1	rs190048454	chr3	109389	G	A	0.62	0.0666535	1.38e-20	FALSE	reported	FoLXyW	0.000216126	86.5238
CHL1	rs761240502	chr3	432548	C	T	0.42	0.0688708	1.1e-09	FALSE	reported	FoLXyW	9.29076e-05	37.19
CHL1	rs781766252	chr3	233461	C	T	0.46	0.0695747	1e-300	FALSE	reported	FoLXyW	0.000109202	43.713
CHL1	rs181768516	chr3	133531	G	C	0.43	0.0702565	9e-10	FALSE	reported	FoLXyW	9.35806e-05	37.4594
CHL1	rs555339127	chr3	38261	A	G	1.06	0.0840972	2e-36	FALSE	reported	FoLXyW	0.000396771	158.872
CHL1	rs116421102	chr3	342074	C	T	-1.69	0.119873	3.89e-45	FALSE	reported	FoLXyW	0.000496342	198.761
CHMP2A	rs773474943	chr19	58552429	T	G	-0.56	0.0721132	1e-300	FALSE	reported	oDP7FP	0.000150641	60.3037
CHRD	rs34095724	chr3	184381262	T	C	-0.19	0.0177014	7.08e-27	FALSE	reported	JBv9PF	0.000287758	115.209
CHRDL1	rs112138466,rs5903353	chrX	110515922	TA	T	-0.18	0.00734133	9.33e-133	FALSE	reported	9pMzFq	0.00149971	601.164
CHRDL1	rs55676345	chrX	110849520	A	G	-0.1	0.00953637	1e-25	FALSE	reported	9pMzFq	0.000274649	109.959
CHRDL1	rs12844633	chrX	110489537	C	T	-0.08	0.0120875	1e-300	FALSE	reported	9pMzFq	0.000109427	43.8032
CHRDL1	rs182415285	chrX	110750720	A	G	0.31	0.0308227	8.51e-24	FALSE	reported	9pMzFq	0.000252659	101.153
CHRDL2	rs7935154	chr11	74710367	C	T	0.09	0.00970364	1.78e-20	FALSE	reported	Urhbea	0.000214875	86.0229
CHRDL2	rs6592590	chr11	74669984	T	C	0.08	0.009769	2.63e-16	FALSE	reported	Urhbea	0.000167522	67.0622
CHST11	rs1650132	chr12	104587879	G	A	-0.28	0.00826814	2.19e-251	FALSE	reported	ihbhS8	0.00285707	1146.83
CHST11	rs1704878	chr12	104577480	A	G	-0.19	0.0107437	5.5e-70	FALSE	reported	ihbhS8	0.000780769	312.749
CHST11	rs1922263	chr12	104478114	A	C	-0.21	0.0123281	4.57e-65	FALSE	reported	ihbhS8	0.000724432	290.166
CHST11	rs703667	chr12	104674066	G	A	-0.14	0.0136192	8.71e-25	FALSE	reported	ihbhS8	0.000263937	105.669
CHST11	rs10861239	chr12	104585462	A	G	-0.14	0.0147884	2.88e-21	FALSE	reported	ihbhS8	0.00022386	89.6208
CHST12	rs6952433	chr7	2357003	A	G	0.2	0.00963504	1.05e-95	FALSE	reported	NHcFO1	0.00107535	430.875
CHST12	rs10275146	chr7	2387964	C	G	-0.07	0.00971389	1e-300	FALSE	reported	NHcFO1	0.000129723	51.9287
CHST15	rs10901820	chr10	124286364	G	C	-0.07	0.00811922	6.61e-18	FALSE	reported	memLNJ	0.000185674	74.3303
CHST15	rs6588740	chr10	124095824	C	T	-0.1	0.0092544	3.24e-27	FALSE	reported	memLNJ	0.000291635	116.762
CHST4	rs58134724	chr16	71492188	T	C	0.08	0.00875618	6.46e-20	FALSE	reported	sRIrAB	0.000208508	83.4734
CHST9	rs9953270	chr18	27107407	C	T	0.26	0.00858647	2.09e-201	FALSE	reported	MshkxT	0.00228553	916.886
CHST9	rs12457442	chr18	27072780	G	T	-0.11	0.00880993	8.91e-36	FALSE	reported	MshkxT	0.000389345	155.897
CHST9	rs35725335	chr18	27042276	T	C	-0.1	0.0118743	3.72e-17	FALSE	reported	MshkxT	0.000177162	70.9222
CHST9	rs549070119	chr18	27119232	A	T	0.77	0.0691792	8.91e-29	FALSE	reported	MshkxT	0.000309427	123.888
CILP2	rs10402308	chr19	19546691	A	G	-0.07	0.011065	3e-10	FALSE	reported	4JrvTU	9.99799e-05	40.0213
CILP2	rs777298219	chr19	19474073	T	C	0.73	0.0896594	3.89e-16	FALSE	reported	4JrvTU	0.000165594	66.2906
CILP2	rs766002166	chr19	19545609	A	G	-1.34	0.112581	1.15e-32	FALSE	reported	4JrvTU	0.000353825	141.669
CINP	rs3759562	chr14	102365480	G	A	-0.06	0.00964267	5e-10	FALSE	reported	U1ujUf	9.67229e-05	38.7174
CKMT1A	rs199979657	chr15	43919441	A	G	-0.25	0.0402245	5e-10	FALSE	reported	uIlyXP	9.64984e-05	38.6275
CLEC11A	rs1560093	chr19	50752794	C	G	-0.08	0.00869242	3.47e-20	FALSE	reported	krQlZC	0.000211578	84.7025
CLEC11A	rs13866	chr19	50725489	T	C	-0.09	0.00907207	3.39e-23	FALSE	reported	krQlZC	0.000245827	98.4171
CLEC11A	rs10404678	chr19	50718043	C	A	-0.07	0.0113826	8e-10	FALSE	reported	krQlZC	9.44782e-05	37.8187
CLEC11A	rs73044692	chr19	50752798	T	G	-0.09	0.0149118	1.6e-09	FALSE	reported	krQlZC	9.10013e-05	36.4269
CLEC11A	rs116924815	chr19	50727476	T	C	0.94	0.0249415	1e-300	FALSE	reported	krQlZC	0.00353618	1420.39
CLEC11A	rs552369611	chr19	50775782	T	C	0.61	0.0915104	1e-300	FALSE	reported	krQlZC	0.000111003	44.4342
CLEC12A	rs476844	chr12	9984697	T	C	1.23	0.0052326	1e-300	FALSE	reported	c3F2IE	0.121304	55255.2
CLEC12A	rs199560361	chr12	9965254	C	T	0.29	0.00766745	1e-300	FALSE	reported	c3F2IE	0.0035613	1430.51
CLEC1B	rs1081386	chr12	9989087	A	G	-0.08	0.00805101	2.88e-23	FALSE	reported	doKqgg	0.000246624	98.7362
CLEC1B	rs144371859	chr12	9964497	T	G	-0.16	0.0190723	4.9e-17	FALSE	reported	doKqgg	0.0001758	70.377
CLEC3B	rs3216800	chr3	45026209	AT	A	-0.12	0.0151539	1e-300	FALSE	reported	p8oYDk	0.000156643	62.7065
CLEC4C	rs11055602	chr12	7751515	G	T	0.83	0.0052327	1e-300	FALSE	reported	KS4ZDD	0.0591415	25159.5
CLEC4C	rs2024320	chr12	7715251	C	G	0.08	0.0107558	1e-300	FALSE	reported	KS4ZDD	0.000138197	55.3215
CLIC5	rs35822882	chr6	45949262	T	G	-1.13	0.0052328	1e-300	FALSE	reported	MgFjuv	0.10435	46632.3
CLIC5	rs4458685	chr6	45893125	T	C	-0.08	0.00811497	6.31e-23	FALSE	reported	MgFjuv	0.000242753	97.186
CLIC5	rs9381413	chr6	45978728	A	G	-0.12	0.014887	7.59e-16	FALSE	reported	MgFjuv	0.000162307	64.9746
CLIC5	rs189431161	chr6	45937347	T	C	-1.46	0.0452587	2.63e-228	FALSE	reported	MgFjuv	0.00259321	1040.64
CLIC5	rs148377014	chr6	45914339	A	C	-0.92	0.0644803	3.47e-46	FALSE	reported	MgFjuv	0.000508352	203.573
CLINT1	rs62389053	chr5	157863943	T	C	-0.08	0.0119349	1e-300	FALSE	reported	cS2Mmi	0.000112242	44.9301
CLMP	rs7946718	chr11	123197533	A	G	-0.21	0.00827032	3.09e-142	FALSE	reported	Q99gdt	0.00160827	644.751
CLN5	rs700363	chr13	77001261	A	G	-0.17	0.0135381	3.63e-36	FALSE	reported	txcdHy	0.0003938	157.682
CLN5	rs138611001	chr13	77000471	A	C	-0.33	0.0388262	1.91e-17	FALSE	reported	txcdHy	0.000180453	72.2397
CLPS	rs10653763,rs33923874,rs66703038	chr6	35797677	T	TTA	-0.4	0.0052329	1e-300	FALSE	reported	0ZA3jj	0.0143881	5842.96
CLPS	rs2817017	chr6	35794978	C	T	0.29	0.0110574	1.32e-151	FALSE	reported	0ZA3jj	0.00171556	687.837
CLPS	rs3748050	chr6	35797291	C	T	0.32	0.0116857	4.27e-165	FALSE	reported	0ZA3jj	0.00187	749.874
CLPS	rs2766522	chr6	35804390	A	G	-0.13	0.0124153	1.17e-25	FALSE	reported	0ZA3jj	0.000273851	109.64
CLPS	rs115770370	chr6	35932115	T	C	-0.22	0.0199166	2.29e-28	FALSE	reported	0ZA3jj	0.000304751	122.014
CLPS	rs9462114	chr6	35790331	G	A	-0.17	0.0201156	2.88e-17	FALSE	reported	0ZA3jj	0.00017841	71.4219
CLPS	rs35951582	chr6	35816140	T	C	0.19	0.0208758	8.91e-20	FALSE	reported	0ZA3jj	0.000206917	82.8362
CLPS	rs116063149	chr6	35797062	A	G	0.45	0.0232203	1.15e-83	FALSE	reported	0ZA3jj	0.000937441	375.566
CLPS	rs6919836	chr6	35793308	T	C	0.22	0.0250323	1.51e-18	FALSE	reported	0ZA3jj	0.000192941	77.2401
CLPS	rs190053609	chr6	36256071	G	A	0.32	0.0432537	1e-300	FALSE	reported	0ZA3jj	0.000136728	54.7332
CLPS	rs190824366	chr6	35625040	G	C	0.52	0.0437376	1.35e-32	FALSE	reported	0ZA3jj	0.000353025	141.349
CLPS	rs140643875	chr6	35969577	C	A	0.32	0.0445618	1e-300	FALSE	reported	0ZA3jj	0.00012882	51.5671
CLPS	rs116567273	chr6	35793011	A	G	-0.34	0.0514513	1e-300	FALSE	reported	0ZA3jj	0.000109089	43.668
CLPS	rs180923765	chr6	35583891	A	G	0.42	0.0609969	1e-300	FALSE	reported	0ZA3jj	0.000118439	47.4113
CLPS	rs187092602	chr6	36173435	A	G	-0.4	0.0643218	5e-10	FALSE	reported	0ZA3jj	9.66107e-05	38.6724
CLSTN1	rs150943878	chr1	9744257	T	C	2.36	0.005233	1e-300	FALSE	reported	GFp2Bj	0.336933	203386
CLSTN1	rs114513597	chr1	9769606	A	G	-0.48	0.0275702	6.92e-68	FALSE	reported	GFp2Bj	0.000756722	303.109
CLSTN1	rs137867888	chr1	9823391	C	G	0.19	0.0284025	1e-300	FALSE	reported	GFp2Bj	0.000111791	44.7497
CLSTN2	rs6777464	chr3	139828374	C	T	-0.16	0.00841614	1.38e-80	FALSE	reported	jPFyfZ	0.000902164	361.42
CLSTN2	rs4683518	chr3	140716808	A	G	0.13	0.00864943	4.68e-51	FALSE	reported	jPFyfZ	0.000564066	225.897
CLSTN2	rs7615524	chr3	139758872	T	C	-0.15	0.00917837	4.9e-60	FALSE	reported	jPFyfZ	0.000666845	267.085
CLSTN2	rs72979040	chr3	140721729	C	G	-0.11	0.013202	7.94e-17	FALSE	reported	jPFyfZ	0.000173418	69.4232
CLSTN2	rs35220837	chr3	139904479	A	G	0.41	0.015191	1.95e-160	FALSE	reported	jPFyfZ	0.00181665	728.443
CLSTN2	rs73224907	chr3	139862246	C	A	0.22	0.0184152	6.76e-33	FALSE	reported	jPFyfZ	0.000356451	142.721
CLSTN2	rs62271891	chr3	139791618	A	G	-0.16	0.0227961	1e-300	FALSE	reported	jPFyfZ	0.000123063	49.2625
CLSTN2	rs12695703	chr3	139756206	T	C	0.18	0.0243504	1e-300	FALSE	reported	jPFyfZ	0.000136502	54.6426
CLSTN2	rs112029581	chr3	140562927	T	C	-0.76	0.0684324	1.17e-28	FALSE	reported	jPFyfZ	0.000308059	123.339
CLSTN2	rs36054782	chr3	140556637	A	G	-1.75	0.104732	1.12e-62	FALSE	reported	jPFyfZ	0.000697068	279.198
CMBL	rs11948322	chr5	10306334	C	T	-0.18	0.00842578	2.95e-101	FALSE	reported	zmEYgn	0.00113892	456.376
CMPK1	rs2406102	chr1	47392063	G	T	-0.06	0.00980324	9e-10	FALSE	reported	gzZAwQ	9.35806e-05	37.4594
CMPK1	rs35687416	chr1	47368537	T	G	-0.17	0.0162625	1.41e-25	FALSE	reported	gzZAwQ	0.000272939	109.275
CNDP1	rs17817077	chr18	74542308	A	G	0.28	0.00844852	7.41e-241	FALSE	reported	dEWMF1	0.0027367	1098.38
CNDP1	rs9967490	chr18	74561977	A	G	0.15	0.00848624	6.46e-70	FALSE	reported	dEWMF1	0.000779967	312.428
CNDP1	rs8084058	chr18	74510230	A	G	-0.13	0.00853161	2e-52	FALSE	reported	dEWMF1	0.000579743	232.179
CNDP1	rs7505555	chr18	74576370	A	G	0.12	0.0104893	2.63e-30	FALSE	reported	dEWMF1	0.000326885	130.879
CNDP1	rs2346064	chr18	74546181	C	T	0.14	0.0113144	3.63e-35	FALSE	reported	dEWMF1	0.000382376	153.106
CNDP1	rs58692747	chr18	74565502	C	T	-0.1	0.0119164	4.79e-17	FALSE	reported	dEWMF1	0.000175914	70.4225
CNDP1	rs1426256	chr18	74547780	G	C	-0.08	0.0127976	4e-10	FALSE	reported	dEWMF1	9.76212e-05	39.077
CNDP1	rs34028177	chr18	74500948	A	T	0.13	0.0145704	4.57e-19	FALSE	reported	dEWMF1	0.000198848	79.6054
CNDP1	rs116860132	chr18	74554129	T	C	-1.15	0.0563249	1.17e-92	FALSE	reported	dEWMF1	0.00104041	416.862
CNDP1	rs140836083	chr18	74567390	T	C	-0.69	0.0669213	6.31e-25	FALSE	reported	dEWMF1	0.000265532	106.308
CNDP1	rs753067945	chr18	74580184	T	G	-0.88	0.127319	1e-300	FALSE	reported	dEWMF1	0.000119341	47.7724
CNDP1	rs775894340	chr18	74994374	G	A	-1.13	0.155796	1e-300	FALSE	reported	dEWMF1	0.000131417	52.607
CNN1	rs34912772	chr19	11566330	C	T	-0.06	0.00794741	1e-300	FALSE	reported	az7aeP	0.000142381	56.9965
CNN1	rs112737376,rs34079154	chr19	11513538	GAGGA	G	-0.26	0.0207596	5.5e-36	FALSE	reported	az7aeP	0.000391744	156.858
CNP	rs12602950	chr17	41971811	G	A	-0.08	0.00881404	1.12e-19	FALSE	reported	x7RS05	0.00020578	82.381
CNPY3	rs9471969	chr6	42938646	T	G	-0.14	0.00901333	2.09e-54	FALSE	reported	wNMXGP	0.000602402	241.259
CNRIP1	rs7578047	chr2	68352799	G	A	-0.66	0.0052331	1e-300	FALSE	reported	78atPx	0.0382215	15906.2
CNRIP1	rs57949216	chr2	68354602	A	T	0.11	0.00950783	5.89e-31	FALSE	reported	78atPx	0.000334303	133.851
CNTFR	rs2480559	chr9	34677541	T	C	-0.06	0.00943668	2e-10	FALSE	reported	k7ghdI	0.000100991	40.4261
CNTFR	rs72737103	chr9	34576584	C	T	-0.23	0.0167036	3.89e-43	FALSE	reported	k7ghdI	0.00047347	189.597
CNTFR	rs10972159	chr9	34593088	A	G	-0.56	0.0235673	8.32e-125	FALSE	reported	k7ghdI	0.00140866	564.615
CNTFR	rs2183012	chr9	34554022	A	G	0.22	0.0279442	1e-300	FALSE	reported	k7ghdI	0.000154831	61.981
CNTFR	rs752089016	chr9	33945779	A	G	-0.68	0.106417	2e-10	FALSE	reported	k7ghdI	0.000102003	40.831
CNTFR	rs763130808	chr9	33834469	G	C	-2.28	0.300454	1e-300	FALSE	reported	k7ghdI	0.000143851	57.5853
CNTN1	rs1838343	chr12	40802428	T	C	-0.2	0.00832059	1.15e-127	FALSE	reported	GtnFeh	0.00144141	577.763
CNTN1	rs1444206	chr12	40682332	A	G	-0.2	0.011682	1.05e-65	FALSE	reported	GtnFeh	0.00073176	293.104
CNTN1	rs17539379	chr12	40734838	A	C	-0.18	0.0144226	9.55e-36	FALSE	reported	GtnFeh	0.000389002	155.76
CNTN1	rs3904168	chr12	40782520	C	T	-0.21	0.0150188	2e-44	FALSE	reported	GtnFeh	0.000488222	195.508
CNTN1	rs1596534	chr12	40778208	G	T	0.13	0.0158692	2.57e-16	FALSE	reported	GtnFeh	0.000167635	67.1076
CNTN1	rs1992607	chr12	40692833	A	G	-0.16	0.015887	7.41e-24	FALSE	reported	GtnFeh	0.000253343	101.427
CNTN1	rs10879122	chr12	40745433	T	C	-0.14	0.0194278	1e-300	FALSE	reported	GtnFeh	0.000129723	51.9287
CNTN1	chr12:40933481	chr12	40933481	C	G	2.31	0.140172	5.13e-61	FALSE	reported	GtnFeh	0.000678064	271.581
CNTN2	rs2071533	chr1	205043070	T	G	0.96	0.0052332	1e-300	FALSE	reported	SM28Wn	0.0775553	33651.6
CNTN2	rs12037565	chr1	205060943	A	G	0.67	0.0052333	1e-300	FALSE	reported	SM28Wn	0.0393397	16390.6
CNTN2	rs2229866	chr1	205061988	T	C	-0.17	0.00944112	1.74e-72	FALSE	reported	SM28Wn	0.000809398	324.226
CNTN2	rs55729511	chr1	204989552	T	C	-0.15	0.0180322	8.91e-17	FALSE	reported	SM28Wn	0.000172851	69.1962
CNTN2	rs80296066	chr1	205030215	T	C	0.47	0.0235527	1.35e-88	FALSE	reported	SM28Wn	0.000993909	398.211
CNTN2	rs4951159	chr1	205042978	G	C	0.71	0.0426989	4.37e-62	FALSE	reported	SM28Wn	0.000690314	276.491
CNTN2	rs759845635	chr1	205058645	G	C	-0.83	0.134806	7e-10	FALSE	reported	SM28Wn	9.47026e-05	37.9086
CNTN4	rs7627789	chr3	481955	A	T	-0.07	0.0085048	1.86e-16	FALSE	reported	XB0RBy	0.000169222	67.7432
CNTN4	rs9310929	chr3	3035802	C	G	-0.07	0.00859748	3.89e-16	FALSE	reported	XB0RBy	0.000165594	66.2906
CNTN4	rs35593129	chr3	2170144	G	A	-0.08	0.00895361	4.07e-19	FALSE	reported	XB0RBy	0.000199416	79.8329
CNTN4	rs13082490	chr3	2817936	C	T	-0.13	0.0094332	3.31e-43	FALSE	reported	XB0RBy	0.00047427	189.918
CNTN4	rs7645682	chr3	2252961	C	T	0.13	0.00964246	2e-41	FALSE	reported	XB0RBy	0.000453918	181.764
CNTN4	rs3935773	chr3	2086227	T	C	0.14	0.0104716	9.12e-41	FALSE	reported	XB0RBy	0.000446372	178.742
CNTN4	rs163352	chr3	3056357	G	C	0.29	0.0109025	6.92e-156	FALSE	reported	XB0RBy	0.00176456	707.519
CNTN4	rs13071423	chr3	2098694	A	C	0.26	0.0110523	2.29e-122	FALSE	reported	XB0RBy	0.00138071	553.399
CNTN4	rs11276624,rs67551486	chr3	2856282	A	ATAATGGGCTGG	-0.08	0.0113	1e-300	FALSE	reported	XB0RBy	0.000125207	50.1209
CNTN4	rs557851922	chr3	2672281	T	C	-0.09	0.0113124	1e-300	FALSE	reported	XB0RBy	0.000158115	63.2961
CNTN4	rs4365607	chr3	2035229	A	G	0.08	0.0129398	6e-10	FALSE	reported	XB0RBy	9.54882e-05	38.2231
CNTN4	rs10510251	chr3	3038927	C	G	-0.15	0.0170174	1.2e-18	FALSE	reported	XB0RBy	0.000194077	77.6949
CNTN4	rs12490123	chr3	2080171	C	T	0.26	0.0271554	1.02e-21	FALSE	reported	XB0RBy	0.00022898	91.671
CNTN4	rs553507748	chr3	2098747	G	C	0.29	0.0275301	6.03e-26	FALSE	reported	XB0RBy	0.000277156	110.963
CNTN4	rs917492565	chr3	2098614	G	C	0.98	0.117388	6.92e-17	FALSE	reported	XB0RBy	0.000174099	69.6957
CNTN4	rs113319611	chr3	2674682	T	C	0.86	0.137024	3e-10	FALSE	reported	XB0RBy	9.84073e-05	39.3917
CNTN5	rs2199562	chr11	97735257	A	C	-0.08	0.00813983	8.51e-23	FALSE	reported	bb9V8n	0.000241272	96.5933
CNTN5	rs10892747	chr11	99065109	A	G	0.13	0.00850812	1.05e-52	FALSE	reported	bb9V8n	0.000582947	233.462
CNTN5	rs888598	chr11	99992101	T	A	-0.09	0.00855085	6.61e-26	FALSE	reported	bb9V8n	0.0002767	110.781
CNTN5	rs35899856	chr11	100039295	T	C	0.16	0.0135679	4.27e-32	FALSE	reported	bb9V8n	0.000347317	139.063
CNTNAP2	rs2462603	chr7	146116762	A	G	0.11	0.00774279	8.32e-46	FALSE	reported	8AgHZL	0.000504005	201.831
CNTNAP2	rs530215654	chr7	147408478	T	C	-0.62	0.0792462	1e-300	FALSE	reported	8AgHZL	0.000152905	61.2102
CNTNAP2	rs751966968	chr7	146994337	G	C	-0.75	0.0991067	1e-300	FALSE	reported	8AgHZL	0.00014306	57.2682
COCH	rs1045644	chr14	30885890	C	G	-0.08	0.00838683	1.45e-21	FALSE	reported	B83JeQ	0.000227274	90.9876
COCH	rs4981784	chr14	30818761	T	C	-0.17	0.012151	1.78e-44	FALSE	reported	B83JeQ	0.000488794	195.737
COCH	rs28400019	chr14	30874288	A	G	0.44	0.0129702	2.95e-252	FALSE	reported	B83JeQ	0.00286702	1150.83
COCH	rs191789318	chr14	30833587	G	A	2.62	0.314037	7.24e-17	FALSE	reported	B83JeQ	0.000173872	69.6049
COL10A1	rs9488842	chr6	116123005	C	A	-0.25	0.00873543	3.89e-180	FALSE	reported	zuW9Yq	0.00204215	819.047
COL15A1	rs35082704	chr9	98950854	T	C	0.07	0.00975645	1e-300	FALSE	reported	4JOqCp	0.000128594	51.4767
COL15A1	rs4576476	chr9	98866670	C	G	-0.12	0.00984174	3.39e-34	FALSE	reported	4JOqCp	0.000371297	148.668
COL15A1	rs2015227	chr9	98992586	C	T	0.1	0.00988283	4.57e-24	FALSE	reported	4JOqCp	0.000255735	102.385
COL15A1	rs13296166	chr9	99049790	A	G	0.22	0.013659	2.29e-58	FALSE	reported	4JOqCp	0.000647728	259.423
COL18A1	rs3753019	chr21	45504871	T	C	0.07	0.00905851	1e-300	FALSE	reported	Q4uoCa	0.00014917	59.7145
COL18A1	rs12483377	chr21	45511195	A	G	-0.18	0.0159756	1.91e-29	FALSE	reported	Q4uoCa	0.000317071	126.949
COL18A1	rs113268527	chr21	45509458	A	G	-0.38	0.0237678	1.55e-57	FALSE	reported	Q4uoCa	0.000638227	255.615
COL18A1	rs144147445	chr21	45510178	A	G	-0.97	0.0438523	2.04e-108	FALSE	reported	Q4uoCa	0.00122093	489.28
COL18A1	rs748117241	chr21	45505264	A	G	-1.16	0.150398	1e-300	FALSE	reported	Q4uoCa	0.000148604	59.4879
COL18A1	rs201006742	chr21	45510233	A	G	-1.66	0.212965	1e-300	FALSE	reported	Q4uoCa	0.000151773	60.7569
COL18A1	rs767564656	chr21	45506597	T	C	-2.08	0.284581	1e-300	FALSE	reported	Q4uoCa	0.000133451	53.4211
COL1A1	rs147266928	chr17	50185845	C	T	-2.65	0.0052334	1e-300	FALSE	reported	MUyTx5	0.390467	256402
COL1A1	rs8066653	chr17	50237339	T	A	-0.06	0.00847502	1e-300	FALSE	reported	MUyTx5	0.000125207	50.1209
COL1A1	rs2075557	chr17	50191082	T	G	-0.09	0.013197	1e-300	FALSE	reported	MUyTx5	0.000116185	46.5087
COL2A1	rs10875723	chr12	48023754	G	A	-0.7	0.0052335	1e-300	FALSE	reported	R7JKLP	0.0427843	17890
COL2A1	rs2408954	chr12	48028706	A	G	-0.46	0.0124406	2.82e-299	FALSE	reported	R7JKLP	0.00340419	1367.19
COL2A1	rs11513959	chr12	48402146	T	C	-0.13	0.0165489	1e-300	FALSE	reported	R7JKLP	0.000154151	61.7089
COL2A1	rs144283762	chr12	48579642	A	G	0.85	0.120993	1e-300	FALSE	reported	R7JKLP	0.000123289	49.3529
COL3A1	rs4666769	chr2	189016340	C	A	-0.05	0.00789914	2e-10	FALSE	reported	pJXBiz	0.000100092	40.0662
COL3A1	rs72914144	chr2	189377017	T	C	0.08	0.0112545	1e-300	FALSE	reported	pJXBiz	0.000126223	50.5275
COL3A1	chr2:189580880	chr2	189580880	A	G	-3.05	0.494492	7e-10	FALSE	reported	pJXBiz	9.50392e-05	38.0434
COL6A1	rs1053312	chr21	46003475	A	G	-1.23	0.0052336	1e-300	FALSE	reported	yRF32K	0.121264	55234.1
COL6A1	rs62215496	chr21	45982420	T	C	-0.07	0.00945785	1e-300	FALSE	reported	yRF32K	0.000136841	54.7784
COL6A1	rs75434097	chr21	45999606	A	G	-0.12	0.0107614	7.08e-29	FALSE	reported	yRF32K	0.000310568	124.344
COL6A1	rs142493024	chr21	45993879	A	G	-0.31	0.0179119	4.17e-67	FALSE	reported	yRF32K	0.00074779	299.529
COL6A1	rs758327384	chr21	45918232	A	G	0.54	0.0757646	1e-300	FALSE	reported	yRF32K	0.0001269	50.7987
COL6A2	rs2839113	chr21	46125241	A	G	0.18	0.0109745	1.86e-60	FALSE	reported	kGGzPP	0.000671653	269.012
COL6A2	rs1047209	chr21	46136895	T	C	0.14	0.0118876	5.13e-32	FALSE	reported	kGGzPP	0.000346403	138.697
COL6A2	rs35548026	chr21	46132295	A	G	-0.39	0.0139359	2.45e-172	FALSE	reported	kGGzPP	0.00195287	783.172
COL6A2	rs1980983	chr21	46139080	G	A	0.09	0.0147669	1.1e-09	FALSE	reported	kGGzPP	9.27954e-05	37.1451
COL6A2	rs148337125	chr21	46132608	G	T	0.32	0.0190589	2.88e-63	FALSE	reported	kGGzPP	0.000703823	281.906
COL6A2	rs150275851	chr21	46125327	C	CG	-0.15	0.020351	1e-300	FALSE	reported	kGGzPP	0.00013571	54.3259
COL6A2	rs35881321	chr21	46112542	A	G	0.36	0.0283578	6.31e-37	FALSE	reported	kGGzPP	0.000402484	161.16
COL6A2	rs373600708	chr21	46096887	A	G	-0.74	0.0618037	4.9e-33	FALSE	reported	kGGzPP	0.000358049	143.362
COL6A2	rs387906609	chr21	46117916	T	C	-1.07	0.126974	3.55e-17	FALSE	reported	kGGzPP	0.000177389	71.013
COL6A3	rs2646260	chr2	237369152	G	A	-0.14	0.00843562	7.41e-62	FALSE	reported	a4QxkC	0.00068768	275.436
COL6A3	rs11385011,rs139345556	chr2	237363239	TA	T	0.06	0.00907029	1e-300	FALSE	reported	a4QxkC	0.000109314	43.7581
COL6A3	rs11677932	chr2	237315312	A	G	-0.07	0.00910702	1e-300	FALSE	reported	a4QxkC	0.000147585	59.0802
COL6A3	rs139498556	chr2	237381274	T	C	-0.75	0.0464089	9.55e-59	FALSE	reported	a4QxkC	0.000652078	261.166
COL9A1	rs6923114	chr6	70237113	G	T	0.07	0.00778794	2.51e-19	FALSE	reported	BxfrQS	0.000201802	80.7883
COL9A1	rs543674622	chr6	70277423	G	A	1.21	0.0675052	7.59e-72	FALSE	reported	BxfrQS	0.000802068	321.288
COLEC11	rs6542680	chr2	3592552	C	T	0.86	0.0052337	1e-300	FALSE	reported	WNDPlB	0.0631962	27000.8
COLEC11	rs35390680	chr2	3592823	A	C	-0.13	0.0150053	4.57e-18	FALSE	reported	WNDPlB	0.00018749	75.0576
COLEC11	rs34347618	chr2	3637573	C	T	-0.15	0.0215098	1e-300	FALSE	reported	WNDPlB	0.000121484	48.6302
COLEC11	rs77246730	chr2	3595166	T	C	-1.3	0.034964	1.38e-302	FALSE	reported	WNDPlB	0.00344199	1382.43
COLEC11	rs72769303	chr2	3608589	A	G	0.39	0.0409063	1.51e-21	FALSE	reported	WNDPlB	0.000227046	90.8964
COLEC11	rs200934471,rs746978081	chr2	3588016	A	AC	0.79	0.0556136	8.51e-46	FALSE	reported	WNDPlB	0.000503891	201.785
COLEC11	rs764261260	chr2	3640277	A	G	-3.47	0.134173	1.78e-147	FALSE	reported	WNDPlB	0.00166827	668.845
COLEC12	rs675712	chr18	319176	A	G	-0.09	0.00865488	2.51e-25	FALSE	reported	78qNvM	0.00027009	108.134
COLEC12	rs9962486	chr18	499239	A	G	-0.06	0.0093846	2e-10	FALSE	reported	78qNvM	0.000102115	40.876
COLEC12	rs2846666	chr18	469797	C	A	-0.16	0.0101581	6.76e-56	FALSE	reported	78qNvM	0.000619456	248.093
COLEC12	rs7243583	chr18	400766	T	C	-0.11	0.0103138	1.48e-26	FALSE	reported	78qNvM	0.00028411	113.748
COLEC12	rs62091364	chr18	509034	T	C	0.2	0.0274919	1e-300	FALSE	reported	78qNvM	0.000132208	52.9236
COLEC12	rs186088998	chr18	334901	T	C	-0.54	0.0585324	2.82e-20	FALSE	reported	78qNvM	0.000212601	85.1122
COLEC12	rs532700159	chr18	343533	C	A	-0.88	0.0652885	2.09e-41	FALSE	reported	78qNvM	0.000453689	181.673
COLEC12	rs145828426	chr18	334837	A	G	2.01	0.0720459	2.75e-171	FALSE	reported	78qNvM	0.00194085	778.343
COLGALT1	rs4808666	chr19	17557324	T	C	-0.13	0.00808336	3.39e-58	FALSE	reported	YgkBim	0.000645782	258.643
COLGALT1	rs114495408	chr19	17550445	A	T	0.12	0.0156722	1e-300	FALSE	reported	YgkBim	0.000146454	58.6271
COLGALT1	rs142395967	chr19	17577209	A	G	-0.61	0.0746911	3.16e-16	FALSE	reported	YgkBim	0.000166615	66.6991
COLGALT1	rs143978619	chr19	17560391	T	C	-1.51	0.126802	1.07e-32	FALSE	reported	YgkBim	0.000354167	141.807
COLGALT1	rs752144490	chr19	17580736	A	G	-1.53	0.14066	1.48e-27	FALSE	reported	YgkBim	0.000295512	118.315
COMP	rs12460700	chr19	18806962	A	G	-0.11	0.0129056	1.55e-17	FALSE	reported	7UKNby	0.000181474	72.6487
COMP	rs12974746	chr19	18795739	G	A	-0.54	0.0218773	1.62e-134	FALSE	reported	7UKNby	0.00151986	609.256
COMP	rs145122962	chr19	18795828	T	C	-0.22	0.0329037	1e-300	FALSE	reported	7UKNby	0.000111678	44.7046
CP	rs181648651	chr3	149155392	T	C	0.71	0.0657835	3.72e-27	FALSE	reported	kMJcbU	0.000290951	116.488
CP	rs757170938	chr3	149185285	A	G	0.72	0.109982	1e-10	FALSE	reported	kMJcbU	0.000107063	42.857
CPA4	rs34587586	chr7	130298758	T	G	-1.2	0.0052338	1e-300	FALSE	reported	MVYiYd	0.116091	52568.6
CPA4	rs2239606	chr7	130386054	G	A	-0.05	0.00736387	1e-300	FALSE	reported	MVYiYd	0.000115171	46.1027
CPA4	rs17133172	chr7	130389019	G	C	-0.09	0.0141315	2e-10	FALSE	reported	MVYiYd	0.000101328	40.5611
CPA4	rs3800775	chr7	130318327	T	C	0.18	0.0147785	3.98e-34	FALSE	reported	MVYiYd	0.000370497	148.348
CPA4	rs1038628	chr7	130308173	T	G	-0.13	0.0194235	1e-300	FALSE	reported	MVYiYd	0.000111904	44.7948
CPA4	rs145012020	chr7	130308381	A	G	-1.27	0.0671108	7.24e-80	FALSE	reported	MVYiYd	0.000893918	358.113
CPB1	rs2291671	chr3	148840660	A	G	0.24	0.00979182	1.15e-132	FALSE	reported	uXWQ2p	0.00149868	600.75
CPB2	rs9534312	chr13	46076084	C	T	0.5	0.0052339	1e-300	FALSE	reported	Wv54yy	0.0222926	9126.14
CPB2	rs3736943	chr13	46044936	C	T	0.24	0.00985003	3.98e-131	FALSE	reported	Wv54yy	0.00148104	593.67
CPB2	rs9562637	chr13	46071410	T	A	0.16	0.01502	1.7e-26	FALSE	reported	Wv54yy	0.000283426	113.474
CPB2	rs17067467	chr13	45943774	G	A	-0.26	0.0193484	3.63e-41	FALSE	reported	Wv54yy	0.000450945	180.574
CPB2	rs776852671	chr13	46063889	T	TAAAG	-2.81	0.209912	7.24e-41	FALSE	reported	Wv54yy	0.000447515	179.2
CPLX1	rs7687101	chr4	818891	T	G	0.06	0.00846359	1e-300	FALSE	reported	qTgFSo	0.000125546	50.2564
CPLX1	rs560059749	chr4	689221	A	G	-0.2	0.0329551	1.3e-09	FALSE	reported	qTgFSo	9.20104e-05	36.8308
CPLX2	rs76735111	chr5	175960203	A	T	0.06	0.00915073	1e-10	FALSE	reported	4IfPTd	0.000107401	42.9921
CPM	rs1908671	chr12	69039624	C	G	-0.1	0.00893991	4.79e-29	FALSE	reported	MiY8HF	0.000312508	125.121
CPM	rs10878881	chr12	68960853	T	C	0.07	0.0100848	1e-300	FALSE	reported	MiY8HF	0.000120356	48.1787
CPM	rs10450797	chr12	68974035	A	G	0.14	0.0156377	3.47e-19	FALSE	reported	MiY8HF	0.000200212	80.1513
CPM	rs76680153	chr12	68896393	GT	G	0.12	0.0167034	1e-300	FALSE	reported	MiY8HF	0.000128933	51.6123
CPM	rs770283891	chr12	68856552	T	G	-2.07	0.183094	1.23e-29	FALSE	reported	MiY8HF	0.000319239	127.817
CPN2	rs3732477	chr3	194341790	T	C	-0.5	0.005234	1e-300	FALSE	reported	aiZHAP	0.0222918	9125.79
CPN2	rs1466733	chr3	194400269	G	A	0.11	0.00971229	9.77e-30	FALSE	reported	aiZHAP	0.00032038	128.274
CPN2	rs537742265	chr3	194349151	G	A	0.34	0.0484417	1e-300	FALSE	reported	aiZHAP	0.000123063	49.2625
CPN2	rs138428290	chr3	194341266	C	G	-0.5	0.0830998	1.8e-09	FALSE	reported	aiZHAP	9.04408e-05	36.2025
CPN2	rs906958848	chr3	194400391	T	C	-2.55	0.258908	6.92e-23	FALSE	reported	aiZHAP	0.000242297	97.0036
CPNE1	rs143646210	chr20	35612055	A	G	-1.08	0.0052341	1e-300	FALSE	reported	yAnxVF	0.0961448	42575.7
CPNE1	rs2425068	chr20	35626801	C	T	-0.71	0.0052342	1e-300	FALSE	reported	yAnxVF	0.0439501	18399.8
CPNE1	rs35801758,rs397866220	chr20	35708586	T	TC	-1.14	0.086714	1.78e-39	FALSE	reported	yAnxVF	0.000431626	172.834
CPNE1	rs548713112	chr20	35966471	G	T	-1.14	0.133623	1.45e-17	FALSE	reported	yAnxVF	0.000181814	72.785
CPOX	rs1461161	chr3	98565439	T	C	-0.13	0.00807477	2.57e-58	FALSE	reported	tBPEAA	0.000647155	259.194
CPOX	rs10935437	chr3	98583090	C	T	-0.1	0.0110297	1.23e-19	FALSE	reported	tBPEAA	0.000205325	82.199
CPOX	rs1675513	chr3	98589854	G	A	-0.19	0.0118373	5.62e-58	FALSE	reported	tBPEAA	0.000643264	257.634
CPOX	rs57795682	chr3	98607865	C	CT	-0.4	0.0420925	2.04e-21	FALSE	reported	tBPEAA	0.000225567	90.3042
CPQ	rs148684432	chr8	97029409	A	G	-1.57	0.0052343	1e-300	FALSE	reported	i9fFzz	0.183523	89966.3
CPQ	rs62510587	chr8	97176129	T	C	0.08	0.011923	1e-300	FALSE	reported	i9fFzz	0.000112467	45.0203
CPQ	rs4735446	chr8	97147994	C	T	0.19	0.0193002	7.24e-23	FALSE	reported	i9fFzz	0.000242069	96.9125
CPQ	rs2704248	chr8	96645187	C	G	-0.19	0.0199237	1.48e-21	FALSE	reported	i9fFzz	0.00022716	90.942
CPQ	rs10107707	chr8	97025855	T	C	0.46	0.021811	9.77e-99	FALSE	reported	i9fFzz	0.00111006	444.797
CPQ	rs62508627	chr8	97055588	C	G	-0.32	0.0388012	1.62e-16	FALSE	reported	i9fFzz	0.000169903	68.0156
CPQ	rs141107654	chr8	96879891	A	G	-0.47	0.0629844	1e-300	FALSE	reported	i9fFzz	0.000139102	55.6836
CPQ	rs77641092	chr8	97055554	A	G	0.77	0.0734758	1.07e-25	FALSE	reported	i9fFzz	0.000274307	109.822
CPQ	rs778966186	chr8	96879887	C	G	-2.44	0.0908793	8.71e-159	FALSE	reported	i9fFzz	0.00179776	720.855
CPQ	rs772277026	chr8	96835011	A	G	-1.66	0.182438	9.12e-20	FALSE	reported	i9fFzz	0.000206803	82.7907
CPXM1	rs555502	chr20	2865751	A	G	0.12	0.00969226	3.31e-35	FALSE	reported	qnUTS4	0.000382833	153.289
CPXM1	rs215518	chr20	2776891	G	A	0.08	0.0106861	1e-300	FALSE	reported	qnUTS4	0.000140006	56.0457
CPXM1	rs215545	chr20	2801369	T	C	-0.19	0.0108388	8.51e-69	FALSE	reported	qnUTS4	0.000767142	307.287
CPXM1	rs6037416	chr20	2804279	G	A	-0.12	0.0126024	1.7e-21	FALSE	reported	qnUTS4	0.000226477	90.6687
CPXM1	rs41310169	chr20	2796329	T	C	-0.94	0.0306305	8.13e-207	FALSE	reported	qnUTS4	0.00234742	941.773
CPXM1	rs560134461	chr20	2800612	A	G	1.15	0.0354064	2.04e-231	FALSE	reported	qnUTS4	0.00262877	1054.95
CPXM1	rs545736822	chr20	2800695	G	C	-0.94	0.0541312	1.51e-67	FALSE	reported	qnUTS4	0.000752828	301.549
CPXM1	rs771030253	chr20	2801736	A	G	-0.86	0.0760409	1.17e-29	FALSE	reported	qnUTS4	0.000319467	127.909
CPXM1	rs201086152	chr20	2796429	A	G	-0.82	0.116035	1e-300	FALSE	reported	qnUTS4	0.000124756	49.9401
CPXM1	rs762598578	chr20	4783548	G	A	-1.44	0.209431	1e-300	FALSE	reported	qnUTS4	0.000118101	47.2759
CPZ	rs13127468	chr4	8597931	A	C	-0.07	0.00835493	5.37e-17	FALSE	reported	6HlQD3	0.000175347	70.1954
CPZ	rs73213401	chr4	8617992	T	G	0.15	0.0229854	1e-10	FALSE	reported	6HlQD3	0.000106388	42.5868
CR1	rs10863341	chr1	207499739	A	T	-0.2	0.00968682	1.05e-94	FALSE	reported	ryxPDc	0.00106389	426.28
CR1	rs4083631	chr1	207537608	G	A	-0.25	0.00999573	4.68e-138	FALSE	reported	ryxPDc	0.0015604	625.531
CR1	rs559453869	chr1	207834136	T	C	0.32	0.041825	1e-300	FALSE	reported	ryxPDc	0.000146227	58.5365
CR1	rs679515	chr1	207577223	T	C	0.3	0.0442265	1e-300	FALSE	reported	ryxPDc	0.000114945	46.0125
CR1	rs150394184	chr1	207592912	G	A	0.71	0.0468556	7.24e-52	FALSE	reported	ryxPDc	0.000573335	229.611
CR1	rs576791246	chr1	207496409	C	G	-1.08	0.0499032	7.24e-104	FALSE	reported	ryxPDc	0.00116882	468.37
CR1	rs112876437	chr1	207242722	T	C	0.43	0.0630828	1e-300	FALSE	reported	ryxPDc	0.000116072	46.4636
CR1	rs183576451	chr1	209511125	C	T	-0.65	0.0657187	4.57e-23	FALSE	reported	ryxPDc	0.000244346	97.8243
CR1	rs183975875	chr1	207655542	G	A	-0.69	0.0667354	4.68e-25	FALSE	reported	ryxPDc	0.000267013	106.901
CR1	rs72758922	chr1	206878228	T	G	-0.6	0.0789118	1e-300	FALSE	reported	ryxPDc	0.000144417	57.8117
CR1	rs751931751	chr1	207590608	T	C	0.74	0.0860689	8.13e-18	FALSE	reported	ryxPDc	0.000184652	73.9212
CR1	rs550314454	chr1	207765059	T	A	-0.77	0.094702	4.27e-16	FALSE	reported	ryxPDc	0.000165141	66.1091
CR1	rs753515222	chr1	207523962	T	G	-2.25	0.0950546	7.24e-124	FALSE	reported	ryxPDc	0.00139789	560.294
CR1	chr1:207558552	chr1	207558552	A	G	-1.92	0.105281	2.63e-74	FALSE	reported	ryxPDc	0.00083024	332.582
CR1	rs751735930	chr1	207524014	C	G	-1.96	0.118197	9.33e-62	FALSE	reported	ryxPDc	0.000686536	274.977
CR1	rs1301959794	chr1	206247663	T	C	0.91	0.121358	1e-300	FALSE	reported	ryxPDc	0.000140458	56.2268
CR2	rs3813946	chr1	207454348	C	T	0.09	0.0113164	1e-300	FALSE	reported	pNh2Vr	0.000158002	63.2507
CR2	rs61240730	chr1	207450585	C	T	-0.25	0.0121387	3.02e-94	FALSE	reported	pNh2Vr	0.00105863	424.167
CR2	rs311316	chr1	207448878	A	T	0.13	0.0136048	1.23e-21	FALSE	reported	pNh2Vr	0.00022807	91.3065
CR2	rs6696130	chr1	207228879	T	C	0.09	0.0138945	1e-10	FALSE	reported	pNh2Vr	0.000104813	41.9563
CR2	rs75282758	chr1	207468605	T	C	-0.75	0.0475633	5.13e-56	FALSE	reported	pNh2Vr	0.000620829	248.643
CR2	rs748428964	chr1	207466853	T	C	-1.68	0.0932873	1.66e-72	FALSE	reported	pNh2Vr	0.000809627	324.318
CR2	rs151093663	chr1	207474298	A	G	-1.51	0.120372	4.27e-36	FALSE	reported	pNh2Vr	0.000393	157.361
CR2	rs755403317	chr1	207114077	T	C	-1.79	0.222923	9.77e-16	FALSE	reported	pNh2Vr	0.000161061	64.4755
CR2	rs780433990	chr1	207476418	G	A	-1.56	0.241878	1e-10	FALSE	reported	pNh2Vr	0.000103914	41.5962
CRABP2	rs79054104,rs79160890	chr1	156707877	AGAT	A	-0.3	0.00837428	4.68e-281	FALSE	reported	JpiFTv	0.0031961	1283.35
CRABP2	rs67794440	chr1	156708499	C	A	-0.12	0.0168142	1e-300	FALSE	reported	JpiFTv	0.000127239	50.9343
CRABP2	rs146571038	chr1	156700559	T	C	0.77	0.0898348	1.02e-17	FALSE	reported	JpiFTv	0.000183517	73.4667
CRADD	rs60169972	chr12	93837506	C	G	-0.07	0.0108184	1e-10	FALSE	reported	7EF8SX	0.000104589	41.8663
CRAT	rs6478861	chr9	129092024	C	T	-0.09	0.00859523	1.17e-25	FALSE	reported	l9kQjz	0.000273851	109.64
CRAT	rs17455594	chr9	129069411	T	C	-0.12	0.0173781	1e-300	FALSE	reported	l9kQjz	0.000119116	47.6821
CRAT	rs374627309	chr9	129107836	T	C	-0.76	0.0950847	1e-300	FALSE	reported	l9kQjz	0.000159588	63.8858
CREB3L4	rs6671362	chr1	153971312	G	A	0.2	0.00804851	2.63e-136	FALSE	reported	Q2xEo4	0.00154036	617.485
CREB3L4	rs538794924	chr1	153801095	T	C	-1.43	0.0685189	1e-96	FALSE	reported	Q2xEo4	0.00108703	435.561
CREG1	rs1229430	chr1	167544181	C	T	0.1	0.00973222	9.12e-25	FALSE	reported	gExSnV	0.000263709	105.578
CREG1	rs7513428	chr1	167546035	T	C	0.22	0.0114428	2.24e-82	FALSE	reported	gExSnV	0.000922666	369.641
CREG1	rs78452229	chr1	167548592	C	T	-0.16	0.0193618	1.41e-16	FALSE	reported	gExSnV	0.000170583	68.288
CREG1	rs144088168	chr1	167546113	A	T	-1.96	0.172047	4.57e-30	FALSE	reported	gExSnV	0.000324146	129.782
CRELD1	rs2270894	chr3	9933702	G	C	0.46	0.0052344	1e-300	FALSE	reported	xs2lfo	0.0189298	7722.89
CRELD1	rs4234585	chr3	9939437	A	G	-0.88	0.0052345	1e-300	FALSE	reported	xs2lfo	0.0659548	28262.6
CRELD1	rs540843136	chr3	9833041	T	C	-1.21	0.149954	7.08e-16	FALSE	reported	xs2lfo	0.000162647	65.1107
CRELD1	rs563918843	chr3	10993221	T	C	1.78	0.28442	4e-10	FALSE	reported	xs2lfo	9.78457e-05	39.1669
CRHBP	rs59271908	chr5	76945507	C	T	-0.5	0.0236954	7.76e-99	FALSE	reported	VeZ8Eq	0.0011112	445.256
CRISP2	rs190276319	chr6	49713499	G	A	-1.3	0.0052346	1e-300	FALSE	reported	r7G1GG	0.133519	61676.2
CRISP2	rs555247	chr6	49742392	A	G	0.56	0.0052347	1e-300	FALSE	reported	r7G1GG	0.0277979	11444.3
CRISP2	rs9381797	chr6	49556733	T	C	-0.08	0.00855109	8.32e-21	FALSE	reported	r7G1GG	0.000218628	87.5256
CRISP2	rs9463520	chr6	49624585	C	T	0.14	0.0131109	1.29e-26	FALSE	reported	r7G1GG	0.000284794	114.022
CRISP2	rs2396906	chr6	49564814	G	A	0.08	0.0131901	1.3e-09	FALSE	reported	r7G1GG	9.18983e-05	36.7859
CRISP2	rs140778327	chr6	49401174	A	G	0.61	0.034255	6.17e-71	FALSE	reported	r7G1GG	0.000791647	317.11
CRISP2	rs36069724	chr6	49695854	G	A	-0.99	0.0344025	4.17e-182	FALSE	reported	r7G1GG	0.00206469	828.108
CRISP2	rs6941100	chr6	49632982	A	T	-0.21	0.0344562	1.1e-09	FALSE	reported	r7G1GG	9.27954e-05	37.1451
CRISP2	rs191043224	chr6	49709056	T	C	-1.11	0.0816353	4.17e-42	FALSE	reported	r7G1GG	0.000461692	184.879
CRISP2	rs187060647	chr6	49829560	A	G	2.39	0.147463	4.47e-59	FALSE	reported	r7G1GG	0.000655855	262.68
CRISPLD2	rs8057431	chr16	84806348	C	A	-0.23	0.0089068	4.9e-147	FALSE	reported	wwXxeQ	0.00166323	666.822
CRISPLD2	rs7197751	chr16	84906427	T	G	-0.06	0.00954345	3e-10	FALSE	reported	wwXxeQ	9.87442e-05	39.5266
CRISPLD2	rs2641662	chr16	84877306	G	C	-0.1	0.00986307	3.72e-24	FALSE	reported	wwXxeQ	0.00025676	102.795
CRISPLD2	rs80013800	chr16	84864811	G	C	0.08	0.0117306	1e-300	FALSE	reported	wwXxeQ	0.000116185	46.5087
CRISPLD2	rs72799568	chr16	84868877	T	A	-0.33	0.0176907	1.17e-77	FALSE	reported	wwXxeQ	0.000868607	347.965
CRISPLD2	rs190984919	chr16	84865188	T	C	-1.11	0.0412637	2.19e-159	FALSE	reported	wwXxeQ	0.00180463	723.614
CRISPLD2	rs184154217	chr16	84831810	A	C	-0.57	0.0828209	1e-300	FALSE	reported	wwXxeQ	0.000118326	47.3661
CRKL	rs117003805	chr22	20951558	G	A	-0.31	0.0424675	1e-300	FALSE	reported	s0axjU	0.000133112	53.2854
CRLF1	rs7246833	chr19	18604272	G	C	0.26	0.00952859	6.17e-164	FALSE	reported	wYA3Tq	0.00185672	744.539
CRLF1	rs60255715	chr19	18661991	G	C	0.11	0.0174765	3e-10	FALSE	reported	wYA3Tq	9.89689e-05	39.6165
CRNN	rs4240879	chr1	152442388	G	T	0.08	0.0114507	1e-300	FALSE	reported	VBKiFh	0.000121935	48.8109
CRNN	rs10494275	chr1	152419091	A	G	-0.23	0.0141984	5.13e-59	FALSE	reported	VBKiFh	0.000655168	262.405
CRNN	rs151102225	chr1	150512368	T	A	0.44	0.0563856	1e-300	FALSE	reported	VBKiFh	0.000152113	60.8929
CROT	rs31658	chr7	87409825	T	C	-0.55	0.0052348	1e-300	FALSE	reported	Iw5glW	0.0268394	11038.8
CROT	rs111778381	chr7	87048337	A	G	0.09	0.0149118	1.6e-09	FALSE	reported	Iw5glW	9.10013e-05	36.4269
CROT	rs555933403	chr7	87393025	TA	T	-1	0.0600696	3.16e-62	FALSE	reported	Iw5glW	0.000691916	277.133
CROT	rs138191847	chr7	87375892	A	G	-1.01	0.0601839	3.31e-63	FALSE	reported	Iw5glW	0.000703136	281.63
CROT	rs148986377	chr7	87361783	T	C	-1.01	0.128196	1e-300	FALSE	reported	Iw5glW	0.000155057	62.0717
CROT	rs777310548	chr7	87201646	C	T	-1.04	0.165326	3e-10	FALSE	reported	Iw5glW	9.88565e-05	39.5715
CRP	rs1800947	chr1	159713648	G	C	-0.18	0.0168569	1.29e-26	FALSE	reported	ijFJmV	0.000284794	114.022
CRTAC1	rs684225	chr10	97882605	A	C	-0.35	0.0052349	1e-300	FALSE	reported	STGYzr	0.0110448	4470.1
CRTAC1	rs505699	chr10	98014319	T	C	0.11	0.00885029	1.82e-35	FALSE	reported	STGYzr	0.000385803	154.478
CRTAC1	rs56007204	chr10	97865562	T	C	-0.26	0.0103073	2.14e-140	FALSE	reported	STGYzr	0.0015872	636.291
CRTAC1	rs2296415	chr10	97907836	A	T	-0.1	0.010447	1.05e-21	FALSE	reported	STGYzr	0.000228866	91.6255
CRTAC1	rs79737742	chr10	98069641	G	C	0.16	0.0222419	1e-300	FALSE	reported	STGYzr	0.000129271	51.7479
CRTAC1	rs140424345	chr10	97923365	A	G	-1.36	0.0709225	5.89e-82	FALSE	reported	STGYzr	0.000917855	367.712
CRTAM	rs2370794	chr11	122844074	G	A	0.23	0.00877086	1.45e-151	FALSE	reported	XiDUwy	0.0017151	687.653
CRTAM	rs67366392	chr11	122872099	C	A	-0.3	0.00917444	1.58e-234	FALSE	reported	XiDUwy	0.00266433	1069.26
CRTAM	rs192635585	chr11	122809502	G	T	0.36	0.0554591	1e-10	FALSE	reported	XiDUwy	0.000105263	42.1364
CRYBB1	rs4822754	chr22	26616930	A	G	0.17	0.00829481	2.4e-93	FALSE	reported	f0vxaL	0.00104832	420.032
CRYBB1	rs2283843	chr22	26621336	T	G	0.1	0.0107647	1.55e-20	FALSE	reported	f0vxaL	0.000215557	86.2961
CRYBB1	rs531651384	chr22	26587248	A	G	0.45	0.0703845	2e-10	FALSE	reported	f0vxaL	0.000102115	40.876
CRYBB1	rs147206089	chr22	26607993	A	G	-0.6	0.088151	1e-300	FALSE	reported	f0vxaL	0.000115734	46.3282
CRYGD	rs34570682	chr2	208114213	A	G	-0.12	0.00862168	4.9e-44	FALSE	reported	2epS1K	0.000483762	193.721
CRYGD	rs76541254	chr2	208106911	T	G	0.11	0.0128975	1.48e-17	FALSE	reported	2epS1K	0.000181701	72.7396
CRYGD	rs749438192	chr2	208073972	C	T	0.34	0.0515845	1e-300	FALSE	reported	2epS1K	0.000108526	43.4427
CRYZ	rs3819946	chr1	74710202	C	T	0.71	0.005235	1e-300	FALSE	reported	d2f8GH	0.0439373	18394.2
CRYZ	rs28796647	chr1	74726654	C	G	0.72	0.0052351	1e-300	FALSE	reported	d2f8GH	0.0451258	18915.3
CRYZ	rs3819945	chr1	74705425	T	A	0.07	0.00905508	1e-300	FALSE	reported	d2f8GH	0.000149283	59.7598
CRYZ	rs59091667	chr1	74734911	G	C	0.17	0.0148572	2.57e-30	FALSE	reported	d2f8GH	0.000326999	130.925
CRYZ	rs60887187	chr1	74708200	G	A	-0.32	0.0192606	5.5e-62	FALSE	reported	d2f8GH	0.000689169	276.032
CSF1R	rs2237084	chr5	150085928	G	T	0.14	0.00949873	3.63e-49	FALSE	reported	FzzVNl	0.000542442	217.232
CSF1R	rs35316759	chr5	150091721	A	G	-0.07	0.00992788	1e-300	FALSE	reported	FzzVNl	0.000124192	49.7142
CSF1R	rs216141	chr5	150064431	C	T	0.1	0.0101652	7.76e-23	FALSE	reported	FzzVNl	0.000241728	96.7757
CSF1R	rs201569135	chr5	150059703	T	C	0.39	0.0575792	1e-300	FALSE	reported	FzzVNl	0.000114607	45.8771
CSF1R	rs56048668	chr5	150080979	C	A	-1.47	0.087452	2.09e-63	FALSE	reported	FzzVNl	0.000705426	282.548
CSF1R	rs765232439	chr5	150080213	T	C	-0.57	0.0921416	6e-10	FALSE	reported	FzzVNl	9.56004e-05	38.268
CSF1R	rs527818182	chr5	150443614	G	C	-1.74	0.280945	6e-10	FALSE	reported	FzzVNl	9.58249e-05	38.3579
CSF2RB	rs2239749	chr22	36935263	G	A	-0.57	0.0052352	1e-300	FALSE	reported	Ntn1Ej	0.0287654	11854.4
CSGALNACT2	rs2435382	chr10	43181651	T	A	-0.12	0.00873925	6.61e-43	FALSE	reported	qNT179	0.00047084	188.544
CSRP1	rs7527761	chr1	201491124	C	T	-0.1	0.00917402	1.15e-27	FALSE	reported	G4fNjN	0.000296767	118.817
CST1	rs4260306	chr20	23749699	T	C	-0.56	0.0052353	1e-300	FALSE	reported	NPi3dc	0.0277917	11441.7
CST1	rs34793462	chr20	23683962	C	G	-0.06	0.00867674	1e-300	FALSE	reported	NPi3dc	0.000119454	47.8175
CST1	rs13045804	chr20	23751016	C	T	0.24	0.00880215	1.07e-163	FALSE	reported	NPi3dc	0.00185397	743.435
CST1	rs113896553	chr20	23750952	C	G	0.24	0.013292	7.08e-73	FALSE	reported	NPi3dc	0.000813864	326.017
CST1	rs72490823	chr20	23745886	C	G	0.1	0.0143867	1e-300	FALSE	reported	NPi3dc	0.000120694	48.3141
CST1	rs573660084	chr20	23693045	A	C	-1.12	0.0556304	3.8e-90	FALSE	reported	NPi3dc	0.00101166	405.331
CST2	rs4260306	chr20	23749699	T	C	-0.55	0.0052354	1e-300	FALSE	reported	4yaOPP	0.0268334	11036.3
CST2	rs13045804	chr20	23751016	C	T	0.29	0.00907172	3.09e-224	FALSE	reported	4yaOPP	0.00254667	1021.91
CST2	rs6083222	chr20	23696316	A	G	0.25	0.0122493	1.38e-92	FALSE	reported	4yaOPP	0.00103961	416.54
CST2	rs72490823	chr20	23745886	C	G	0.12	0.0131057	5.37e-20	FALSE	reported	4yaOPP	0.000209418	83.8376
CST2	rs113896553	chr20	23750952	C	G	0.29	0.0134655	7.08e-103	FALSE	reported	4yaOPP	0.00115748	463.82
CST2	rs2070856	chr20	23750775	A	G	0.16	0.0166041	5.62e-22	FALSE	reported	4yaOPP	0.000231939	92.8558
CST2	rs76189597	chr20	23756035	C	G	-0.12	0.0187692	2e-10	FALSE	reported	4yaOPP	0.000102115	40.876
CST2	rs753225892	chr20	23749087	A	G	-1.27	0.0561727	3.55e-113	FALSE	reported	4yaOPP	0.00127546	511.157
CST2	rs3188313	chr20	23749126	A	C	1.15	0.123729	1.48e-20	FALSE	reported	4yaOPP	0.000215785	86.3871
CST2	rs775923399	chr20	24254003	C	T	-1.59	0.1937	2.24e-16	FALSE	reported	4yaOPP	0.000168315	67.38
CST3	rs6114209	chr20	23641629	C	G	-0.25	0.00997558	1.32e-138	FALSE	reported	JnwxLF	0.0015667	628.06
CST3	rs8123349	chr20	23656193	G	A	0.13	0.0113396	2e-30	FALSE	reported	JnwxLF	0.000328254	131.428
CST3	rs556511137	chr20	23762252	G	A	-1.65	0.187246	1.23e-18	FALSE	reported	JnwxLF	0.000193963	77.6494
CST4	rs6048996	chr20	23690168	A	C	0.21	0.00884099	1.02e-124	FALSE	reported	5Q6RWG	0.00140763	564.202
CST4	rs13045804	chr20	23751016	C	T	-0.13	0.00958586	6.76e-42	FALSE	reported	5Q6RWG	0.000459291	183.917
CST4	rs8121100	chr20	23695261	G	A	-0.43	0.0137613	2.45e-214	FALSE	reported	5Q6RWG	0.00243344	976.368
CST4	rs146152326	chr20	23685959	T	C	-0.68	0.0565585	2.69e-33	FALSE	reported	5Q6RWG	0.000361018	144.551
CST4	rs762252119	chr20	23647309	T	G	-0.65	0.0755082	7.41e-18	FALSE	reported	5Q6RWG	0.000185106	74.103
CST5	rs6036565	chr20	23874077	T	G	0.37	0.0052355	1e-300	FALSE	reported	iHanuS	0.0123244	4994.42
CST5	rs35138163	chr20	23878078	A	T	0.8	0.0052356	1e-300	FALSE	reported	iHanuS	0.0551173	23347.7
CST5	rs8125867	chr20	23790835	T	C	0.08	0.0130475	9e-10	FALSE	reported	iHanuS	9.39172e-05	37.5942
CST5	rs1361631	chr20	23926999	C	T	0.1	0.0131109	1e-300	FALSE	reported	iHanuS	0.000145322	58.1741
CST6	rs7128076	chr11	65992163	C	T	-0.09	0.00881826	1.86e-24	FALSE	reported	bUNMdG	0.000260177	104.164
CST7	rs142751091	chr20	24926225	G	C	-0.68	0.0052357	1e-300	FALSE	reported	P6imoB	0.0404393	16868.1
CST7	rs73112274	chr20	24949060	A	G	-0.56	0.0153572	3.98e-291	FALSE	reported	P6imoB	0.00331112	1329.69
CST7	rs79047971	chr20	24962321	T	C	0.17	0.0269785	3e-10	FALSE	reported	P6imoB	9.91935e-05	39.7064
CST7	rs41308619	chr20	25023069	C	A	1.36	0.035502	1e-300	FALSE	reported	P6imoB	0.00365296	1467.47
CST7	rs200590646	chr20	24974322	TA	T	3.11	0.15808	3.63e-86	FALSE	reported	P6imoB	0.000966076	387.049
CTRB1	rs8051363	chr16	75221319	A	G	-0.41	0.0052358	1e-300	FALSE	reported	0bH250	0.015089	6131.96
CTRB1	rs35173563,rs796261599	chr16	75260757	ATT	A	0.09	0.00907627	3.55e-23	FALSE	reported	0bH250	0.000245599	98.3259
CTRB1	rs187758116	chr16	75187879	A	G	0.5	0.0305736	4.07e-60	FALSE	reported	0bH250	0.000667761	267.452
CTRB2	rs8048956	chr16	75221068	G	C	0.86	0.0052359	1e-300	FALSE	reported	iLGQSz	0.0631465	26978.1
CTRB2	rs8051363	chr16	75221319	A	G	-1.23	0.005236	1e-300	FALSE	reported	iLGQSz	0.121166	55183.4
CTRB2	rs9928736	chr16	75208831	C	T	0.07	0.00824364	2.04e-17	FALSE	reported	iLGQSz	0.000180112	72.1034
CTRB2	rs117388600	chr16	75256375	T	C	0.62	0.0290499	4.57e-101	FALSE	reported	iLGQSz	0.00113674	455.503
CTSB	rs2740592	chr8	11843744	G	A	0.61	0.0052361	1e-300	FALSE	reported	lcGYiP	0.0327963	13571.9
CTSB	rs1736117	chr8	11873502	A	G	0.06	0.00980912	1e-09	FALSE	reported	lcGYiP	9.34684e-05	37.4145
CTSB	rs1065712	chr8	11844613	C	G	-0.23	0.0145446	2.51e-56	FALSE	reported	lcGYiP	0.000624377	250.065
CTSB	rs144898260	chr8	11966585	A	G	-0.35	0.0504006	1e-300	FALSE	reported	lcGYiP	0.000120469	48.2238
CTSB	rs148144238	chr8	11860663	A	G	0.96	0.0641336	1.17e-50	FALSE	reported	lcGYiP	0.000559489	224.063
CTSB	chr8:11799273	chr8	11799273	G	C	-1.32	0.0651996	3.89e-91	FALSE	reported	lcGYiP	0.001023	409.879
CTSB	rs148117767	chr8	11850912	A	G	2.4	0.129595	1.45e-76	FALSE	reported	lcGYiP	0.000856123	342.959
CTSD	rs75723867	chr11	1665560	A	C	0.16	0.00863563	1.23e-76	FALSE	reported	8fav9A	0.000856925	343.281
CTSD	rs55861089	chr11	1762527	G	A	-0.33	0.01298	1.38e-142	FALSE	reported	8fav9A	0.00161228	646.36
CTSD	rs72850953	chr11	1750641	T	C	0.23	0.0208806	3.24e-28	FALSE	reported	8fav9A	0.00030304	121.329
CTSD	rs141856334	chr11	1762523	T	C	-0.15	0.022664	1e-300	FALSE	reported	8fav9A	0.000109427	43.8032
CTSE	rs575655131	chr1	206060982	C	T	-0.99	0.066804	1.1e-49	FALSE	reported	MFhmDR	0.000548391	219.616
CTSE	rs768602491	chr1	206493193	T	C	-0.75	0.108613	1e-300	FALSE	reported	MFhmDR	0.000119116	47.6821
CTSF	rs570003222	chr11	66586263	T	A	-0.6	0.0728495	1.78e-16	FALSE	reported	JG6xOY	0.000169449	67.834
CTSF	rs557418428	chr11	66561293	A	G	0.81	0.0754192	6.61e-27	FALSE	reported	JG6xOY	0.0002881	115.346
CTSF	rs775029724	chr11	66523104	A	G	-0.87	0.136908	2e-10	FALSE	reported	JG6xOY	0.000100879	40.3811
CTSH	rs62013199	chr15	78937302	G	A	0.48	0.0052362	1e-300	FALSE	reported	t6659B	0.0205632	8403.26
CTSH	rs1036938	chr15	78944905	C	G	-0.38	0.0117021	2.57e-231	FALSE	reported	t6659B	0.00262763	1054.49
CTSH	rs62013198	chr15	78931980	A	T	0.2	0.0248552	8.51e-16	FALSE	reported	t6659B	0.000161741	64.7477
CTSH	rs755543519	chr15	78426922	A	G	-1.25	0.0889921	8.13e-45	FALSE	reported	t6659B	0.000492682	197.295
CTSH	rs370022074	chr15	78923022	G	GT	-1.5	0.142779	8.13e-26	FALSE	reported	t6659B	0.000275675	110.37
CTSO	rs11735917	chr4	156178611	G	A	-0.08	0.00911607	1.7e-18	FALSE	reported	SySSxh	0.000192373	77.0128
CTSO	rs2334114	chr4	155935041	A	C	-0.18	0.00980802	3.16e-75	FALSE	reported	SySSxh	0.000840777	336.807
CTSO	rs10024900	chr4	155951741	A	T	-0.08	0.011917	1e-300	FALSE	reported	SySSxh	0.000112579	45.0653
CTSO	rs148050290	chr4	155968404	C	T	-0.15	0.0249299	1.8e-09	FALSE	reported	SySSxh	9.04408e-05	36.2025
CTSO	rs559355629	chr4	155943246	T	G	-1.6	0.24889	1e-10	FALSE	reported	SySSxh	0.000103239	41.3261
CTSS	rs41271951	chr1	150764744	G	A	-0.7	0.0052363	1e-300	FALSE	reported	O9FSdC	0.0427405	17870.8
CTSS	rs1013907646	chr1	150755080	C	T	-2.42	0.216623	5.62e-29	FALSE	reported	O9FSdC	0.000311709	124.801
CTSV	rs4645657	chr9	97129680	A	G	0.08	0.00819219	1.58e-22	FALSE	reported	FyVoNY	0.000238199	95.3625
CTSV	rs7852748	chr9	97063838	C	T	-0.08	0.0095983	7.76e-17	FALSE	reported	FyVoNY	0.000173532	69.4687
CTSV	rs117724680	chr9	97144183	C	T	0.27	0.0187575	5.62e-47	FALSE	reported	FyVoNY	0.000517388	207.193
CTSV	rs528783277	chr9	97012920	CCCTA	C	-0.46	0.0742728	6e-10	FALSE	reported	FyVoNY	9.58249e-05	38.3579
CTSV	rs557863095	chr9	98254845	G	A	0.52	0.0801504	1e-10	FALSE	reported	FyVoNY	0.000105151	42.0914
CTSZ	rs199825459	chr20	58997654	G	A	-1.72	0.0052364	1e-300	FALSE	reported	vMH3PE	0.212325	107892
CTSZ	rs56352943	chr20	59003365	G	A	0.11	0.0126661	3.8e-18	FALSE	reported	vMH3PE	0.000188399	75.4213
CTSZ	rs775231061	chr20	58997636	G	A	-1.68	0.213003	1e-300	FALSE	reported	vMH3PE	0.000155397	62.2077
CX3CL1	rs2308249	chr16	57380657	C	CAG	0.05	0.0078639	2e-10	FALSE	reported	PKrul9	0.000100991	40.4261
CX3CL1	rs62037084	chr16	57379748	T	C	0.74	0.0587347	2.14e-36	FALSE	reported	PKrul9	0.000396428	158.734
CXCL1	rs10007826	chr4	73874452	G	C	0.78	0.0052365	1e-300	FALSE	reported	IZh0Ey	0.0525218	22187.3
CXCL1	rs3117604	chr4	73868951	C	T	0.24	0.0153959	8.71e-55	FALSE	reported	IZh0Ey	0.000606751	243.001
CXCL1	rs2071425	chr4	73869527	G	A	0.71	0.0208725	1.29e-253	FALSE	reported	IZh0Ey	0.00288256	1157.09
CXCL1	rs74544699	chr4	73868964	G	A	0.79	0.0274244	1.78e-182	FALSE	reported	IZh0Ey	0.00206893	829.81
CXCL1	rs1957662	chr4	73735903	G	T	-0.45	0.0279908	3.72e-58	FALSE	reported	IZh0Ey	0.000645324	258.46
CXCL10	rs6532086	chr4	76016125	A	G	0.08	0.00837426	1.26e-21	FALSE	reported	HOLig1	0.000227956	91.2609
CXCL10	rs11548618	chr4	76022794	A	G	1.91	0.0771539	2.69e-135	FALSE	reported	HOLig1	0.0015288	612.842
CXCL11	rs201572964	chr4	76197406	CAGGT	C	0.28	0.0333658	4.79e-17	FALSE	reported	yMD1s3	0.000175914	70.4225
CXCL11	rs10021313	chr4	76036090	C	T	1.03	0.147564	1e-300	FALSE	reported	yMD1s3	0.00012171	48.7205
CXCL12	rs7918194	chr10	44606972	T	C	-0.06	0.0088194	1e-300	FALSE	reported	aOgvI9	0.000115621	46.2831
CXCL12	rs266085	chr10	44378805	T	C	0.06	0.00900102	1e-300	FALSE	reported	aOgvI9	0.000111003	44.4342
CXCL12	rs1023264	chr10	44398308	C	T	0.14	0.00905908	7.08e-54	FALSE	reported	aOgvI9	0.000596337	238.828
CXCL12	rs10900029	chr10	44366772	A	G	-0.07	0.0104326	1e-300	FALSE	reported	aOgvI9	0.000112467	45.0203
CXCL12	rs10793518	chr10	44015012	A	G	-0.08	0.0104643	1e-300	FALSE	reported	aOgvI9	0.000146001	58.4459
CXCL12	rs1159194081	chr10	44411769	A	G	2.41	0.25278	1.51e-21	FALSE	reported	aOgvI9	0.000227046	90.8965
CXCL12	rs138862128	chr10	44380811	G	A	-2.21	0.264119	5.89e-17	FALSE	reported	aOgvI9	0.000174893	70.0137
CXCL13	chr4:77607718	chr4	77607718	G	A	2	0.294123	1e-300	FALSE	reported	i9MdCO	0.000115509	46.238
CXCL16	rs35383686	chr17	4720161	A	G	-0.18	0.0099487	3.63e-73	FALSE	reported	OQoAtE	0.000817185	327.348
CXCL16	rs8075412	chr17	4727964	T	G	0.16	0.0127957	7.08e-36	FALSE	reported	OQoAtE	0.000390487	156.355
CXCL16	rs142017034	chr17	4736660	A	G	-0.47	0.054119	3.8e-18	FALSE	reported	OQoAtE	0.000188399	75.4213
CXCL16	rs770178424	chr17	4738857	A	G	-2.35	0.0872134	6.46e-160	FALSE	reported	OQoAtE	0.0018107	726.051
CXCL5	rs352045	chr4	73998970	T	G	0.2	0.0110448	2.75e-73	FALSE	reported	XUFjKo	0.000818559	327.899
CXCL6	rs16850073	chr4	73838282	T	C	0.65	0.0052366	1e-300	FALSE	reported	vZ8vDA	0.037067	15407.3
CXCL6	rs7658970	chr4	73848233	T	C	0.08	0.00992123	7.41e-16	FALSE	reported	vZ8vDA	0.000162421	65.02
CXCL6	rs74451052	chr4	73720891	G	A	-0.2	0.0133312	7.08e-51	FALSE	reported	vZ8vDA	0.000562007	225.071
CXCL6	rs564244632	chr4	73837092	GT	G	-0.92	0.0329383	1.12e-171	FALSE	reported	vZ8vDA	0.00194532	780.136
CXCL8	rs540061921	chr4	73777126	T	C	-0.88	0.144563	1.2e-09	FALSE	reported	cqPxDY	9.25711e-05	37.0553
CXCL8	rs776824140	chr4	72363829	C	T	2.19	0.274775	1e-300	FALSE	reported	cqPxDY	0.000158682	63.5229
CYB5A	rs17806420	chr18	74316132	T	C	-0.1	0.00993162	7.59e-24	FALSE	reported	U3927n	0.000253229	101.381
CYB5D2	rs118123280	chr17	4156939	A	G	-1.01	0.0308999	2.45e-234	FALSE	reported	HfXWcv	0.00266216	1068.38
CYB5D2	rs763466105	chr17	4196247	T	G	-0.75	0.0708063	3.24e-26	FALSE	reported	HfXWcv	0.000280234	112.196
CYB5D2	chr17:4154696	chr17	4154696	A	C	-0.91	0.109467	9.33e-17	FALSE	reported	HfXWcv	0.000172624	69.1054
CYB5R2	rs4319495	chr11	7436992	C	A	0.05	0.0080031	4e-10	FALSE	reported	2Xs8M5	9.75089e-05	39.032
CYB5R2	rs12362956	chr11	7661453	T	C	-0.22	0.0084502	2e-149	FALSE	reported	2Xs8M5	0.0016906	677.812
CYB5R2	rs6578882	chr11	7578160	A	C	-0.14	0.00852122	1.17e-60	FALSE	reported	2Xs8M5	0.000673943	269.929
CYB5R2	rs1602566	chr11	6929784	G	C	0.1	0.0086185	3.98e-31	FALSE	reported	2Xs8M5	0.000336244	134.628
CYB5R2	rs4076808	chr11	7545656	G	A	0.07	0.00863898	5.37e-16	FALSE	reported	2Xs8M5	0.000164007	65.6552
CYB5R2	rs4643071	chr11	7641501	C	T	0.11	0.0104082	4.17e-26	FALSE	reported	2Xs8M5	0.00027898	111.694
CYB5R2	rs143094498	chr11	7749617	T	C	0.24	0.0394023	1.1e-09	FALSE	reported	2Xs8M5	9.26833e-05	37.1002
CYB5R2	rs10839841	chr11	7686113	T	C	0.55	0.0578772	2.04e-21	FALSE	reported	2Xs8M5	0.000225567	90.3042
CYB5R2	rs755151446	chr11	8006849	T	C	1.04	0.16714	5e-10	FALSE	reported	2Xs8M5	9.67229e-05	38.7174
CYTL1	rs11722554	chr4	5015156	A	G	-0.66	0.0269326	1.29e-132	FALSE	reported	vK1ZWd	0.0014981	600.52
DAPK2	rs34772505	chr15	63984573	T	C	0.26	0.0081276	1.51e-224	FALSE	reported	wZ9HRe	0.00255021	1023.34
DAPK2	rs12443020	chr15	63923624	T	G	-0.08	0.0132795	1.7e-09	FALSE	reported	wZ9HRe	9.0665e-05	36.2922
DAPP1	rs34491195,rs398083335,rs796364314	chr4	99815606	GT	G	0.08	0.00855777	8.91e-21	FALSE	reported	z6v557	0.000218287	87.389
DAPP1	rs761822913	chr4	100139137	T	C	-0.85	0.0663556	1.45e-37	FALSE	reported	z6v557	0.000409797	164.09
DAPP1	rs746077539	chr4	99866107	G	T	-1.3	0.185987	1e-300	FALSE	reported	z6v557	0.000122048	48.856
DARS	rs72970243	chr2	135726662	A	G	0.11	0.0147231	1e-300	FALSE	reported	dHBkm8	0.000139441	55.8194
DARS2	rs74514971	chr1	173760292	T	TACTC	-0.07	0.00970966	1e-300	FALSE	reported	ufmHS1	0.000129836	51.974
DARS2	rs141298312	chr1	173839539	A	G	-0.24	0.0230748	2.45e-25	FALSE	reported	ufmHS1	0.000270204	108.179
DBI	rs62157028	chr2	119387010	C	T	0.08	0.0096777	1.38e-16	FALSE	reported	DPxLAF	0.000170696	68.3334
DBI	rs749405676	chr2	119313167	T	G	0.9	0.103757	4.17e-18	FALSE	reported	DPxLAF	0.000187944	75.2395
DBNL	rs56665454	chr7	44037871	T	C	0.07	0.00823586	1.91e-17	FALSE	reported	ZhLKRY	0.000180453	72.2397
DCI	rs11541763	chr16	2251519	C	G	-0.19	0.0107358	4.37e-70	FALSE	reported	oN2ZoN	0.000781914	313.208
DCI	rs141206306	chr16	2246876	T	C	-0.42	0.0352695	1.07e-32	FALSE	reported	oN2ZoN	0.000354167	141.807
DCLK1	rs1159388	chr13	36072569	G	T	-0.09	0.00931695	4.47e-22	FALSE	reported	gKioP9	0.000233077	93.3115
DCLK1	rs1926318	chr13	36070005	T	C	0.22	0.00997025	6.76e-108	FALSE	reported	gKioP9	0.00121498	486.89
DCTD	rs2603350	chr4	183030757	G	A	0.08	0.00800859	1.7e-23	FALSE	reported	hzZZ7P	0.000249243	99.785
DCTD	rs748000886	chr4	182915024	G	A	-1.13	0.119152	2.45e-21	FALSE	reported	hzZZ7P	0.000224657	89.9397
DCTPP1	rs11640950	chr16	30414680	A	T	-0.06	0.00972771	7e-10	FALSE	reported	bSymwR	9.50392e-05	38.0434
DCXR	rs4969471	chr17	82019937	C	G	0.07	0.00919918	1e-300	FALSE	reported	u7NoGd	0.000144643	57.9023
DCXR	rs113680823	chr17	82037444	G	A	0.12	0.0109272	4.68e-28	FALSE	reported	u7NoGd	0.000301215	120.598
DCXR	rs759164616	chr17	82037657	T	C	-1.44	0.125066	1.12e-30	FALSE	reported	u7NoGd	0.000331108	132.571
DDOST	rs818194	chr1	20605335	A	T	-0.06	0.00908433	1e-300	FALSE	reported	IaqszW	0.000108976	43.6229
DDOST	rs145940009	chr1	20652643	A	G	-1.01	0.0556868	1.62e-73	FALSE	reported	IaqszW	0.000821193	328.955
DDT	rs1317449220	chr22	23978270	C	T	0.06	0.00859994	1e-300	FALSE	reported	ubcaFi	0.000121597	48.6754
DDT	rs41277305	chr22	24005171	C	A	0.34	0.0223157	2.04e-52	FALSE	reported	ubcaFi	0.000579629	232.133
DDX19A	rs61757207	chr16	70324592	G	A	-0.3	0.0436941	1e-300	FALSE	reported	BQmyjB	0.000117763	47.1405
DDX19B	rs61757207	chr16	70324592	G	A	-0.29	0.0438849	1e-300	FALSE	reported	Yuqacs	0.000109089	43.668
DDX58	rs141679323	chr9	32526279	C	A	0.26	0.0308732	3.72e-17	FALSE	reported	ZCLDhQ	0.000177162	70.9222
DECR1	rs187557061	chr8	90479614	A	C	-0.65	0.0515616	1.95e-36	FALSE	reported	tYDETN	0.000396885	158.917
DECR1	rs182522126	chr8	89957162	A	G	-0.82	0.0624809	2.4e-39	FALSE	reported	tYDETN	0.00043014	172.239
DECR2	rs4984667	chr16	411697	T	C	-0.23	0.0128463	1.1e-71	FALSE	reported	rqudaJ	0.000800236	320.553
DECR2	rs35122295	chr16	419188	C	A	0.16	0.0139395	1.7e-30	FALSE	reported	rqudaJ	0.000329053	131.748
DECR2	rs186951515	chr16	441466	T	C	0.47	0.0498373	4.07e-21	FALSE	reported	rqudaJ	0.000222154	88.9376
DECR2	rs572102526	chr16	436868	G	C	-0.5	0.0655038	1e-300	FALSE	reported	rqudaJ	0.000145548	58.2647
DEFA5	rs7839771	chr8	7055504	T	C	-0.3	0.0322263	1.29e-20	FALSE	reported	7J2TJX	0.000216467	86.6604
DEFB1	rs2741712	chr8	6904907	C	A	-0.06	0.00916996	1e-10	FALSE	reported	x5yrYp	0.000106951	42.812
DEFB1	rs5743454	chr8	6875375	C	T	-0.45	0.0222847	1.12e-90	FALSE	reported	x5yrYp	0.00101773	407.766
DEFB1	rs148521011	chr8	6900255	G	T	0.26	0.0320544	5.01e-16	FALSE	reported	x5yrYp	0.000164347	65.7914
DEFB1	rs551258971	chr8	6876254	T	A	-0.87	0.112627	1e-300	FALSE	reported	x5yrYp	0.000149056	59.6692
DEFB1	rs150897713	chr8	7030355	G	A	-1.67	0.247901	1e-300	FALSE	reported	x5yrYp	0.000113368	45.381
DEFB104A	rs2740124	chr8	7830407	G	C	0.22	0.00830498	1.26e-154	FALSE	reported	Rp7QCA	0.00175013	701.724
DEFB104A	rs62639768	chr8	7474600	C	G	0.11	0.00994529	1.95e-28	FALSE	reported	Rp7QCA	0.000305549	122.334
DEFB104A	rs201374913	chr8	7507711	G	C	0.08	0.0124377	1e-10	FALSE	reported	Rp7QCA	0.000103352	41.3711
DEFB104A	rs2698873	chr8	7925668	T	C	0.1	0.0136242	1e-300	FALSE	reported	Rp7QCA	0.00013458	53.8735
DEFB104A	rs113934240	chr8	7472479	C	T	0.13	0.0143745	1.51e-19	FALSE	reported	Rp7QCA	0.000204303	81.7894
DEFB104A	rs770155225	chr8	7516570	C	G	0.15	0.0214899	1e-300	FALSE	reported	Rp7QCA	0.00012171	48.7205
DEFB104A	rs62636853	chr8	7439194	A	C	0.18	0.0219062	2.09e-16	FALSE	reported	Rp7QCA	0.000168655	67.5162
DEFB104A	rs879422097	chr8	7907118	C	T	-0.31	0.0461784	1e-300	FALSE	reported	Rp7QCA	0.000112579	45.0653
DEFB104A	rs529735581	chr8	8239528	A	G	1.02	0.133009	1e-300	FALSE	reported	Rp7QCA	0.000146906	58.8083
DEFB4A	rs2698832	chr8	7420408	C	T	-0.13	0.00942979	3.09e-43	FALSE	reported	VCuBQU	0.000474613	190.056
DEFB4A	rs138861652	chr8	7462743	A	G	0.28	0.010927	8.13e-145	FALSE	reported	VCuBQU	0.00163781	656.614
DEFB4A	rs200372879	chr8	7856627	A	T	0.26	0.0116874	1.23e-109	FALSE	reported	VCuBQU	0.00123491	494.887
DEFB4A	rs1806728	chr8	7360504	G	C	0.18	0.0121058	5.25e-50	FALSE	reported	VCuBQU	0.000552052	221.083
DEFB4A	rs752855725	chr8	7898338	T	C	0.08	0.0125613	2e-10	FALSE	reported	VCuBQU	0.000101328	40.5611
DEFB4A	rs372478398	chr8	7894241	A	G	0.23	0.0153858	1.58e-50	FALSE	reported	VCuBQU	0.000558002	223.467
DEFB4A	rs71511217	chr8	7349782	C	T	0.14	0.0198467	1e-300	FALSE	reported	VCuBQU	0.000124304	49.7594
DEFB4A	rs1241660803	chr8	7907660	G	A	0.16	0.0265099	1.6e-09	FALSE	reported	VCuBQU	9.10013e-05	36.4269
DEFB4A	rs7838279	chr8	8512751	A	G	-0.32	0.0370372	5.62e-18	FALSE	reported	VCuBQU	0.000186468	74.6485
DEFB4A	rs556252018	chr8	7876111	G	C	0.24	0.0397894	1.6e-09	FALSE	reported	VCuBQU	9.08892e-05	36.382
DEFB4A	rs1322843247	chr8	7790991	A	G	0.54	0.0656305	1.91e-16	FALSE	reported	VCuBQU	0.000169109	67.6978
DGCR14	rs715544	chr22	19146092	A	G	-0.18	0.0176559	2.09e-24	FALSE	reported	kRAdXJ	0.000259608	103.936
DHX58	rs28459794	chr17	42166278	G	A	-0.09	0.0137986	1e-10	FALSE	reported	4951cp	0.000106276	42.5417
DKK1	rs12573608	chr10	52364078	C	T	-0.09	0.00824395	9.55e-28	FALSE	reported	5WRPP7	0.000297679	119.182
DKK1	rs1159798	chr10	52652733	A	C	-0.06	0.00936914	2e-10	FALSE	reported	5WRPP7	0.000102452	41.011
DKK1	rs6480949	chr10	52675662	T	C	0.1	0.0121865	2.29e-16	FALSE	reported	5WRPP7	0.000168202	67.3346
DKK1	rs749124335	chr10	52358131	T	A	1.12	0.0387611	1.38e-183	FALSE	reported	5WRPP7	0.00208163	834.916
DKK1	rs142211812	chr10	52453081	A	G	-0.66	0.0655192	7.24e-24	FALSE	reported	5WRPP7	0.000253457	101.473
DKK3	rs11022114	chr11	12017327	A	G	0.33	0.00865418	1e-300	FALSE	reported	EFRIIS	0.00361963	1454.03
DKK3	rs11603771	chr11	11994483	C	T	0.06	0.00932828	1e-10	FALSE	reported	EFRIIS	0.000103352	41.3711
DKK3	rs10160790	chr11	11986116	T	G	-0.14	0.0108107	2.34e-38	FALSE	reported	EFRIIS	0.000418825	167.706
DKK3	rs148022396	chr11	12014233	G	A	-0.15	0.0192799	1e-300	FALSE	reported	EFRIIS	0.000151207	60.5303
DLD	rs145670503	chr7	107915609	A	G	-0.52	0.0746021	1e-300	FALSE	reported	7yKl5o	0.000121371	48.5851
DLG3	rs5980943	chrX	70471885	A	G	-0.3	0.00912996	8.51e-237	FALSE	reported	Fz2Ymv	0.00269028	1079.7
DLG3	rs7876583	chrX	70469159	T	C	-0.18	0.00949777	4.27e-80	FALSE	reported	Fz2Ymv	0.000896552	359.17
DLG3	rs148791179	chrX	70440030	C	T	-0.12	0.0150347	1e-300	FALSE	reported	Fz2Ymv	0.000159135	63.7043
DLK1	rs12881545	chr14	100709875	G	C	-0.45	0.0052367	1e-300	FALSE	reported	aEHGGZ	0.0181148	7384.27
DLK1	rs755837	chr14	100658733	G	A	-0.16	0.0112355	5.13e-46	FALSE	reported	aEHGGZ	0.000506407	202.794
DLK1	rs58540528	chr14	100767668	A	G	-0.18	0.0115677	1.35e-54	FALSE	reported	aEHGGZ	0.000604577	242.13
DLK1	rs12889245	chr14	100660224	G	A	0.1	0.0134778	1e-300	FALSE	reported	aEHGGZ	0.000137519	55.0499
DLK1	rs12878003	chr14	100658384	G	A	0.1	0.0136587	1e-300	FALSE	reported	aEHGGZ	0.000133902	53.602
DLK1	rs77420215	chr14	100684693	T	C	-0.13	0.0178241	1e-300	FALSE	reported	aEHGGZ	0.000132886	53.1949
DLK2	rs2125739	chr6	43445127	C	T	-0.18	0.00920023	3.09e-85	FALSE	reported	EXeW32	0.000955423	382.777
DLK2	rs771665831	chr6	43496685	GC	G	-0.38	0.0517938	1e-300	FALSE	reported	EXeW32	0.000134467	53.8282
DLK2	rs775136119	chr6	42951391	G	C	-0.78	0.108524	1e-300	FALSE	reported	EXeW32	0.000129045	51.6575
DLL1	rs9356631	chr6	170278382	G	A	0.1	0.00851785	7.94e-32	FALSE	reported	4gRhtT	0.000344234	137.828
DLL1	rs9460014	chr6	170423425	T	G	-0.07	0.00899727	1e-300	FALSE	reported	4gRhtT	0.000151207	60.5303
DLL4	rs35748882	chr15	40935116	T	C	0.18	0.0260672	1e-300	FALSE	reported	AdNJuF	0.000119116	47.6821
DMKN	rs773160478	chr19	35498877	G	GGAA	1.41	0.172764	3.31e-16	FALSE	reported	VvuYSx	0.000166388	66.6083
DNAJB1	rs11085896	chr19	14541074	A	C	0.05	0.00784646	2e-10	FALSE	reported	Xp4t4j	0.000101441	40.6061
DNAJB11	rs539963666	chr3	186570696	C	G	-0.56	0.0467554	4.68e-33	FALSE	reported	Waik9r	0.000358278	143.453
DNAJB11	rs769413464	chr3	186496088	C	T	-0.71	0.109907	1e-10	FALSE	reported	Waik9r	0.000104251	41.7312
DNAJB12	rs9416018	chr10	72340884	G	A	0.08	0.00832248	7.08e-22	FALSE	reported	qTRjRl	0.000230801	92.4001
DNAJB12	rs767571950	chr10	72335599	T	C	-1.58	0.256314	7e-10	FALSE	reported	qTRjRl	9.4927e-05	37.9984
DNAJB14	rs55797991	chr4	99850238	T	C	-0.08	0.0114666	1e-300	FALSE	reported	iWKyEX	0.000121597	48.6754
DNAJB4	rs6699769	chr1	78038580	G	A	-0.19	0.0101889	1.32e-77	FALSE	reported	wZceFP	0.000868034	347.735
DNAJB4	rs6677890	chr1	78051091	T	G	0.18	0.0161184	5.89e-29	FALSE	reported	wZceFP	0.000311481	124.71
DNAJB4	rs116101331	chr1	77887547	C	A	-0.45	0.0293333	4.07e-53	FALSE	reported	wZceFP	0.000587639	235.343
DNAJB4	rs748512426	chr1	78704399	A	G	-1.24	0.0967336	1.29e-37	FALSE	reported	wZceFP	0.000410368	164.319
DNAJB6	rs12668458	chr7	157352780	C	T	0.05	0.0079214	3e-10	FALSE	reported	YWbkCc	9.95305e-05	39.8414
DNAJB9	rs61749953	chr7	108571730	A	G	-0.32	0.0365399	2e-18	FALSE	reported	HZtxgy	0.000191578	76.6944
DNAJC10	rs559486433	chr2	182854317	C	T	-0.81	0.0590761	8.71e-43	FALSE	reported	FNSCjn	0.000469467	187.994
DNAJC17	rs79709714	chr15	40776573	G	T	-0.28	0.0181496	1.07e-53	FALSE	reported	vei3ya	0.000594277	238.002
DNER	rs9646889	chr2	229657412	A	G	0.07	0.00791602	9.33e-19	FALSE	reported	qcgT3c	0.000195326	78.1952
DNER	rs207673	chr2	229394801	C	A	-0.09	0.00831272	2.57e-27	FALSE	reported	qcgT3c	0.000292775	117.219
DNER	rs62193248	chr2	229732201	T	A	-0.18	0.00843981	6.31e-101	FALSE	reported	qcgT3c	0.00113514	454.86
DNER	rs35565740	chr2	229445094	C	G	-0.18	0.0098477	1.23e-74	FALSE	reported	qcgT3c	0.00083402	334.097
DNER	rs74952932	chr2	229486034	T	C	0.17	0.0205788	1.45e-16	FALSE	reported	qcgT3c	0.00017047	68.2426
DNER	rs148127828	chr2	229585943	T	A	-0.83	0.0522526	8.13e-57	FALSE	reported	qcgT3c	0.000629986	252.313
DNER	rs751394691	chr2	229586785	A	C	-1.08	0.160719	1e-300	FALSE	reported	qcgT3c	0.000112805	45.1555
DOK2	rs756933437	chr8	21910680	G	C	0.46	0.0710163	1e-10	FALSE	reported	agGxM9	0.000104814	41.9563
DOK2	rs758108814	chr8	21913703	A	C	-0.83	0.0912192	9.12e-20	FALSE	reported	agGxM9	0.000206803	82.7907
DPEP1	rs258341	chr16	89624734	T	C	-0.48	0.0052368	1e-300	FALSE	reported	1RnOmX	0.0205585	8401.34
DPEP1	rs11428568,rs397762295	chr16	89639923	AC	A	0.25	0.0103563	9.55e-129	FALSE	reported	1RnOmX	0.00145378	582.728
DPEP1	rs3794638	chr16	89687028	A	C	0.18	0.0143261	3.31e-36	FALSE	reported	1RnOmX	0.000394257	157.865
DPEP1	rs35414122	chr16	89676571	G	A	0.32	0.0168152	9.55e-81	FALSE	reported	1RnOmX	0.000903997	362.155
DPEP1	rs72805539	chr16	89562821	T	A	0.17	0.019803	9.12e-18	FALSE	reported	1RnOmX	0.000184085	73.6939
DPEP1	rs549385720	chr16	89620655	C	G	-0.26	0.0408242	2e-10	FALSE	reported	1RnOmX	0.000101328	40.5611
DPEP1	rs376172394	chr16	89636646	T	C	-0.77	0.0672943	2.57e-30	FALSE	reported	1RnOmX	0.000326999	130.925
DPEP2	rs8059305	chr16	68002763	C	A	0.21	0.0128156	2.4e-60	FALSE	reported	U8zpRj	0.000670394	268.507
DPEP2	rs781274993	chr16	67994112	A	G	-0.63	0.0751215	5.01e-17	FALSE	reported	U8zpRj	0.000175687	70.3316
DPEP2	rs139093943	chr16	67332953	G	A	-1.74	0.0936311	4.37e-77	FALSE	reported	U8zpRj	0.000862078	345.347
DPP7	rs10747049	chr9	137114298	G	C	-0.48	0.0052369	1e-300	FALSE	reported	imu2uk	0.0205578	8401.01
DPP7	rs150267769	chr9	137113991	A	G	-1.01	0.0342274	2.24e-191	FALSE	reported	imu2uk	0.00217077	870.748
DPP7	rs78671427	chr9	137111980	G	A	-0.91	0.0460694	7.59e-87	FALSE	reported	imu2uk	0.000973864	390.172
DPP7	rs139530173	chr9	137111926	A	G	-0.44	0.0541712	4.57e-16	FALSE	reported	imu2uk	0.000164801	65.9729
DPP7	rs199586193	chr9	137114317	G	C	-0.52	0.0671645	1e-300	FALSE	reported	imu2uk	0.000149736	59.9411
DPT	rs1018454	chr1	168728523	A	C	-0.34	0.005237	1e-300	FALSE	reported	T5YVuF	0.0104209	4214.93
DPT	rs580360	chr1	168698188	T	C	-0.09	0.009999	2.24e-19	FALSE	reported	T5YVuF	0.000202371	81.0158
DPT	rs12065661	chr1	168765219	A	G	0.15	0.0115608	1.7e-38	FALSE	reported	T5YVuF	0.000420425	168.347
DPT	rs76529514	chr1	168484553	C	T	-0.11	0.0128975	1.48e-17	FALSE	reported	T5YVuF	0.000181701	72.7396
DPT	rs141588269	chr1	168843543	T	C	0.24	0.026183	4.9e-20	FALSE	reported	T5YVuF	0.000209872	84.0196
DPT	rs192814714	chr1	168581398	C	T	0.22	0.0316212	1e-300	FALSE	reported	T5YVuF	0.00012092	48.4045
DPY30	rs221205	chr2	31861868	T	C	0.1	0.0120931	1.35e-16	FALSE	reported	WmCUIB	0.00017081	68.3788
DSC2	rs200056085	chr18	31068033	TTC	T	0.22	0.0365866	1.8e-09	FALSE	reported	ImDJrS	9.03287e-05	36.1576
DSC2	rs772996918	chr18	31102239	A	T	-1.61	0.144038	5.25e-29	FALSE	reported	ImDJrS	0.000312051	124.938
DSCAM	rs78111814	chr21	40688572	C	T	0.33	0.0173275	7.24e-81	FALSE	reported	qtNx3N	0.000905371	362.706
DSG2	rs9304098	chr18	31503667	T	G	-0.19	0.00817367	1.58e-119	FALSE	reported	I7ralO	0.00134819	540.344
DSG2	rs12373441	chr18	31554569	A	G	-0.06	0.00960926	4e-10	FALSE	reported	I7ralO	9.73966e-05	38.9871
DSG2	rs147145691	chr18	31526091	T	C	-0.32	0.027645	5.5e-31	FALSE	reported	I7ralO	0.000334646	133.988
DSG2	rs1131692278,rs794728096	chr18	31546440	A	AAGAG	-1.31	0.078953	7.94e-62	FALSE	reported	I7ralO	0.000687337	275.298
DSG2	rs368809971	chr18	31498257	A	G	-0.91	0.0822747	1.95e-28	FALSE	reported	I7ralO	0.000305549	122.334
DSG2	chr18:31498231	chr18	31498231	GGAGGCGGAGGCGAGGGTGCGAT	G	-1.11	0.156859	1e-300	FALSE	reported	I7ralO	0.000125094	50.0757
DTD1	rs6081231	chr20	18590320	A	G	-0.2	0.00829325	1.7e-128	FALSE	reported	uhYzCK	0.00145092	581.579
DTD2	rs56183134	chr14	31438588	C	T	-0.16	0.0131772	6.31e-34	FALSE	reported	TELlo1	0.000368213	147.433
DTD2	rs150554078	chr14	30929922	G	A	-0.48	0.0709015	1e-300	FALSE	reported	TELlo1	0.000114495	45.832
DTYMK	rs34836619	chr2	241688711	T	C	0.06	0.00824756	1e-300	FALSE	reported	vMaGbu	0.000132208	52.9236
DTYMK	rs144303868	chr2	241680143	C	G	0.16	0.0175267	6.92e-20	FALSE	reported	vMaGbu	0.000208167	83.3369
DTYMK	rs756929774	chr2	241686732	T	C	-1.49	0.0905134	6.92e-61	FALSE	reported	vMaGbu	0.000676576	270.985
DUSP13	rs66581278,rs72405547	chr10	75094205	T	TATGAGGAGGACAAG	-0.14	0.00811414	1.05e-66	FALSE	reported	C2UtJr	0.00074321	297.693
DUSP13	rs145951301	chr10	75094854	G	A	1.22	0.0575384	8.91e-100	FALSE	reported	C2UtJr	0.00112197	449.576
DUT	rs919129	chr15	48383030	G	A	-0.08	0.0112444	1e-300	FALSE	reported	K6jWuu	0.000126449	50.6179
DYNLL2	rs7225351	chr17	58077650	G	A	-0.06	0.0093131	1e-10	FALSE	reported	0VKLfw	0.000103689	41.5061
EBI3	rs353696	chr19	4242508	C	T	-1.12	0.0052371	1e-300	FALSE	reported	8pSpYC	0.102548	45735.4
EBI3	rs10409192	chr19	4211151	G	T	-0.07	0.00996416	1e-300	FALSE	reported	8pSpYC	0.000123289	49.3529
EBI3	rs4740	chr19	4236999	A	G	-0.44	0.0629205	1e-300	FALSE	reported	8pSpYC	0.000122161	48.9012
EBI3	rs768913575	chr19	4231317	T	C	-1.6	0.127789	5.75e-36	FALSE	reported	8pSpYC	0.000391515	156.767
ECH1	rs2229259	chr19	38816463	T	C	0.45	0.0138607	3.24e-231	FALSE	reported	nFPvn5	0.00262648	1054.03
ECHS1	rs10466126	chr10	133373302	A	G	0.06	0.00925803	1e-10	FALSE	reported	T0h7Cg	0.000104926	42.0013
ECI2	rs634698	chr6	4114013	A	T	-0.43	0.0052372	1e-300	FALSE	reported	IIzdS2	0.0165634	6741.19
ECI2	rs626080	chr6	4101333	T	C	-0.11	0.0115089	1.2e-21	FALSE	reported	IIzdS2	0.000228184	91.3521
ECI2	rs755378270	chr6	4118704	C	T	-0.95	0.0869196	8.32e-28	FALSE	reported	IIzdS2	0.000298363	119.456
ECM1	rs3737240	chr1	150510879	T	C	-0.67	0.0052373	1e-300	FALSE	reported	2NDb0s	0.039282	16365.6
ECM1	rs141248191	chr1	150507997	A	G	-0.18	0.0201113	3.55e-19	FALSE	reported	2NDb0s	0.000200098	80.1058
ECM1	rs182867124	chr1	150519590	T	C	1.27	0.0481925	4.79e-153	FALSE	reported	2NDb0s	0.00173204	694.458
EDA	rs2274469	chrX	70023268	A	T	0.46	0.0052374	1e-300	FALSE	reported	7IdZHO	0.0189085	7714.04
EDA	rs1590687	chrX	70007344	A	G	0.07	0.00838209	6.76e-17	FALSE	reported	7IdZHO	0.000174212	69.7412
EDA2R	rs73219571	chrX	66484095	T	C	-0.21	0.0278936	1e-300	FALSE	reported	KH3FJZ	0.000141589	56.6796
EDAR	rs4676225	chr2	108993309	G	A	-0.28	0.00911996	5.37e-207	FALSE	reported	5OAxIu	0.00234948	942.601
EDAR	rs260679	chr2	108986123	A	G	-0.24	0.0357153	1e-300	FALSE	reported	5OAxIu	0.000112805	45.1555
EDAR	rs150524923	chr2	108938915	A	G	-0.24	0.0368547	1e-10	FALSE	reported	5OAxIu	0.000105938	42.4066
EDIL3	rs2457501	chr5	84362143	C	T	-0.05	0.00793934	3e-10	FALSE	reported	WINI3z	9.90812e-05	39.6615
EDIL3	rs10434639	chr5	83914528	G	A	-0.06	0.00804056	1e-300	FALSE	reported	WINI3z	0.000139102	55.6836
EDIL3	rs138920492	chr5	84066493	G	C	0.23	0.0374001	8e-10	FALSE	reported	WINI3z	9.44782e-05	37.8187
EFEMP1	rs1346790	chr2	55864736	T	C	0.11	0.00910604	1.35e-33	FALSE	reported	GmFeNs	0.000364444	145.923
EFEMP1	rs762613133	chr2	55871003	C	T	-0.86	0.137653	4e-10	FALSE	reported	GmFeNs	9.75089e-05	39.032
EFNA3	rs67333363	chr1	155085570	G	A	-0.09	0.0142264	3e-10	FALSE	reported	6G2Kst	9.99799e-05	40.0213
EFNA4	rs143886639	chr1	155066965	A	C	-2.21	0.336348	1e-10	FALSE	reported	EOYEXF	0.000107851	43.1723
EFNA5	rs11242627	chr5	107115899	T	A	-0.07	0.00819983	1.38e-17	FALSE	reported	HLaF56	0.000182041	72.8759
EFNA5	rs10052932	chr5	107662722	A	T	0.06	0.00863607	1e-300	FALSE	reported	HLaF56	0.000120582	48.269
EFNA5	rs187680593	chr5	107714186	A	G	-0.38	0.0533396	1e-300	FALSE	reported	HLaF56	0.000126787	50.7535
EFNB2	rs2774201	chr13	106923163	C	T	0.06	0.00845978	1e-300	FALSE	reported	wrVUeA	0.000125659	50.3016
EFNB2	rs113216595	chr13	106637559	GGGCTC	G	0.09	0.0120024	1e-300	FALSE	reported	wrVUeA	0.000140458	56.2268
EGF	rs4698801	chr4	109961320	A	C	0.1	0.00871672	1.82e-30	FALSE	reported	MQgUs5	0.000328711	131.611
EGF	rs115396821	chr4	109969118	A	G	-0.53	0.036804	5.13e-47	FALSE	reported	MQgUs5	0.000517846	207.377
EGFL6	rs5935624	chrX	13582123	T	C	-0.31	0.0052375	1e-300	FALSE	reported	IeN2KL	0.00867669	3503.27
EGFL6	rs5978649	chrX	13596999	G	A	0.12	0.00726572	2.82e-61	FALSE	reported	IeN2KL	0.00068104	272.774
EGFL6	rs7878041	chrX	13524043	T	C	-0.12	0.00757389	1.55e-56	FALSE	reported	IeN2KL	0.000626781	251.028
EGFL6	rs4830839	chrX	13249664	A	G	-0.07	0.00919918	1e-300	FALSE	reported	IeN2KL	0.000144643	57.9023
EGFL6	rs62586104	chrX	13570173	T	A	0.27	0.01198	1.78e-112	FALSE	reported	IeN2KL	0.00126744	507.939
EGFL6	rs145322391	chrX	13570439	T	C	0.48	0.0181928	2.09e-153	FALSE	reported	IeN2KL	0.00173617	696.114
EGFL6	rs35550490	chrX	13570612	T	G	0.12	0.0193642	6e-10	FALSE	reported	IeN2KL	9.59371e-05	38.4028
EGFL6	rs143226182	chrX	13557176	C	A	0.18	0.0252549	1e-300	FALSE	reported	IeN2KL	0.0001269	50.7987
EGFL6	chrx:13589624	chrX	13589624	T	C	-1.08	0.13215	3.02e-16	FALSE	reported	IeN2KL	0.000166841	66.7899
EGFLAM	rs79871490	chr5	38386076	A	G	-0.07	0.0105441	1e-300	FALSE	reported	jH7JRj	0.000110102	44.0736
EGFLAM	rs2589775	chr5	38381304	G	A	-0.16	0.0106628	6.76e-51	FALSE	reported	jH7JRj	0.000562236	225.163
EGFLAM	rs62352375	chr5	38270046	A	G	0.12	0.0129795	2.34e-20	FALSE	reported	jH7JRj	0.000213511	85.4765
EGFLAM	rs113400125	chr5	38406149	T	C	0.69	0.0264787	1.07e-149	FALSE	reported	jH7JRj	0.00169369	679.054
EGFLAM	rs144029237	chr5	38448352	A	C	-0.66	0.0930995	1e-300	FALSE	reported	jH7JRj	0.000125546	50.2564
EGFR	rs13244925	chr7	55124563	A	C	0.1	0.00816012	1.58e-34	FALSE	reported	FNPnEw	0.000375066	150.177
EGFR	rs11977388	chr7	55164553	C	T	0.09	0.00971392	1.95e-20	FALSE	reported	FNPnEw	0.00021442	85.8407
EGFR	rs779672128	chr7	55378572	T	A	-0.73	0.0949732	1e-300	FALSE	reported	FNPnEw	0.000147585	59.0801
EGLN1	rs1339891	chr1	231420649	T	C	0.11	0.0128574	1.17e-17	FALSE	reported	Zbufsp	0.000182836	73.194
EGLN1	rs187721652	chr1	231605333	C	T	0.56	0.0239085	2.51e-121	FALSE	reported	Zbufsp	0.0013688	548.618
EIF1AD	rs72930984	chr11	66011451	T	C	0.63	0.0272521	3.09e-118	FALSE	reported	7UdwyJ	0.00133341	534.414
ELANE	rs351978	chr19	806256	A	G	0.06	0.00842955	1e-300	FALSE	reported	j7XgCc	0.000126562	50.6631
ELANE	rs17216649	chr19	855966	A	C	-0.26	0.0104371	5.62e-137	FALSE	reported	j7XgCc	0.00154803	620.566
ELANE	rs2074639	chr19	840984	T	C	-0.13	0.0112654	8.32e-31	FALSE	reported	j7XgCc	0.000332591	133.165
ELANE	rs10409474	chr19	850733	G	C	0.45	0.0123346	2.09e-291	FALSE	reported	j7XgCc	0.00331432	1330.98
ELANE	rs2007647	chr19	851976	A	G	-0.12	0.0163766	1e-300	FALSE	reported	j7XgCc	0.000134128	53.6925
ELANE	rs753896331	chr19	965558	A	G	-1.68	0.166851	7.59e-24	FALSE	reported	j7XgCc	0.000253229	101.381
ELANE	rs773184519	chr19	957335	A	G	-1.66	0.183705	1.62e-19	FALSE	reported	j7XgCc	0.000203962	81.6529
ELMO1	rs11767227	chr7	37433195	G	C	-0.07	0.00863301	5.13e-16	FALSE	reported	5bRRq2	0.000164234	65.746
ELMO1	rs7782999	chr7	37407090	T	A	-0.1	0.00965122	3.72e-25	FALSE	reported	5bRRq2	0.000268153	107.358
ELMO1	rs1731993	chr7	37425769	G	A	0.06	0.00980912	1e-09	FALSE	reported	5bRRq2	9.34684e-05	37.4145
EMILIN3	rs4810316	chr20	41393111	A	C	0.25	0.00847459	2.88e-191	FALSE	reported	OSBVMX	0.00216951	870.242
EMILIN3	rs11698449	chr20	41427151	G	A	-0.08	0.00882136	1.2e-19	FALSE	reported	OSBVMX	0.000205439	82.2445
EMILIN3	rs61739314	chr20	41361737	C	G	-0.67	0.0214755	1.12e-213	FALSE	reported	OSBVMX	0.00242589	973.332
EMILIN3	rs139478565	chr20	41361521	C	T	-0.74	0.0938228	1e-300	FALSE	reported	OSBVMX	0.000155397	62.2077
EMILIN3	rs1025176746	chr20	41845525	TA	T	2.95	0.236684	1.17e-35	FALSE	reported	OSBVMX	0.000387974	155.348
ENDOU	rs553304894	chr12	47696841	A	G	0.47	0.0669636	1e-300	FALSE	reported	Cs15Dz	0.000123063	49.2625
ENG	rs11794565	chr9	127838998	T	C	0.15	0.00825937	1.05e-73	FALSE	reported	Dn0yT3	0.000823369	329.827
ENG	rs10115613	chr9	127853472	G	A	-0.11	0.01267	3.89e-18	FALSE	reported	Dn0yT3	0.000188285	75.3759
ENG	rs117980424	chr9	127791943	T	C	2.27	0.0658258	1.35e-260	FALSE	reported	Dn0yT3	0.00296233	1189.21
ENGASE	rs56107536	chr17	79074958	A	C	0.61	0.0052376	1e-300	FALSE	reported	y0OsHo	0.0327781	13564.2
ENGASE	rs117502073	chr17	79077819	A	G	-0.9	0.0052377	1e-300	FALSE	reported	y0OsHo	0.0687	29525.8
ENGASE	rs74001528	chr17	79082789	A	C	0.25	0.0191178	4.47e-39	FALSE	reported	y0OsHo	0.000427054	171.003
ENGASE	rs12937557	chr17	79081987	A	G	-0.67	0.0206578	9.33e-231	FALSE	reported	y0OsHo	0.00262122	1051.91
ENGASE	rs117014247	chr17	79086092	T	C	-0.71	0.0263813	1.55e-159	FALSE	reported	y0OsHo	0.00180635	724.304
ENGASE	rs117024973	chr17	79083493	A	G	-0.36	0.036909	1.78e-22	FALSE	reported	y0OsHo	0.00023763	95.1346
ENGASE	rs751186205	chr17	79025124	A	G	-1.07	0.129785	1.66e-16	FALSE	reported	y0OsHo	0.000169789	67.9702
ENO1	rs11544513	chr1	8866415	T	G	-0.33	0.0527598	4e-10	FALSE	reported	eILNao	9.77334e-05	39.1219
ENO2	rs747276849	chr12	6921629	T	C	-0.64	0.0945354	1e-300	FALSE	reported	4NAOma	0.000114495	45.832
ENO3	rs238238	chr17	4953081	A	G	0.33	0.0052378	1e-300	FALSE	reported	jHrc27	0.00981991	3969.43
ENO3	rs238239	chr17	4953285	T	C	0.11	0.0119265	2.88e-20	FALSE	reported	jHrc27	0.000212487	85.0667
ENPEP	rs33966350	chr4	110510288	A	G	-1.64	0.0052379	1e-300	FALSE	reported	3yqa77	0.19674	98032.7
ENPEP	rs11735606	chr4	110517862	G	C	0.4	0.005238	1e-300	FALSE	reported	3yqa77	0.0143605	5831.59
ENPEP	rs10434005	chr4	110446685	A	G	-0.21	0.0102815	1e-92	FALSE	reported	3yqa77	0.00104121	417.184
ENPEP	rs17623554	chr4	110550531	A	T	0.17	0.0144516	6.03e-32	FALSE	reported	3yqa77	0.000345604	138.377
ENPEP	rs28420976	chr4	110482115	G	A	-0.14	0.0150271	1.2e-20	FALSE	reported	3yqa77	0.000216808	86.797
ENPEP	rs1126483	chr4	110488549	T	C	0.13	0.015097	7.24e-18	FALSE	reported	3yqa77	0.00018522	74.1485
ENPEP	rs34949711	chr4	110513416	A	G	0.63	0.0363626	3.02e-67	FALSE	reported	3yqa77	0.000749393	300.172
ENPEP	rs199991890	chr4	110513476	T	C	1.65	0.0635145	8.71e-149	FALSE	reported	3yqa77	0.00168327	674.869
ENPEP	rs1240383154	chr4	110827498	A	G	-1.87	0.144795	3.72e-38	FALSE	reported	3yqa77	0.000416539	166.791
ENPEP	rs534120741	chr4	110549786	A	AACT	-1.74	0.155328	3.98e-29	FALSE	reported	3yqa77	0.00031342	125.487
ENPEP	rs765993062	chr4	110543075	A	G	-1.81	0.181652	2.19e-23	FALSE	reported	3yqa77	0.00024799	99.2834
ENPEP	rs756698714	chr4	110488643	A	T	1.63	0.190405	1.12e-17	FALSE	reported	3yqa77	0.000183063	73.2849
ENPP2	rs1433948	chr8	119694004	C	A	-0.11	0.00868712	9.55e-37	FALSE	reported	GtiX9k	0.000400427	160.336
ENPP2	rs77358867	chr8	119626687	T	C	-0.53	0.0571285	1.74e-20	FALSE	reported	GtiX9k	0.000214989	86.0684
ENPP2	rs754090722	chr8	119617210	A	G	-1.42	0.0855684	7.59e-62	FALSE	reported	GtiX9k	0.000687566	275.39
ENPP2	rs753237929	chr8	119637105	T	C	1.2	0.111205	3.8e-27	FALSE	reported	GtiX9k	0.000290837	116.442
ENPP5	rs1047153	chr6	46161008	C	T	0.72	0.0052381	1e-300	FALSE	reported	QrueBe	0.0450764	18893.6
ENPP5	rs34109856	chr6	46168147	G	C	-1.36	0.0052382	1e-300	FALSE	reported	QrueBe	0.144139	67408
ENPP5	rs77746021	chr6	46170421	C	A	-0.12	0.0154936	1e-300	FALSE	reported	QrueBe	0.000149849	59.9864
ENPP6	rs1882325	chr4	184205636	T	G	0.06	0.00924812	1e-10	FALSE	reported	5qsXn1	0.000105151	42.0914
ENPP6	rs78293932	chr4	184217948	T	C	0.17	0.0244689	1e-300	FALSE	reported	5qsXn1	0.000120582	48.269
ENPP7	rs11868696	chr17	79732608	G	A	0.91	0.0052383	1e-300	FALSE	reported	t4aj78	0.0701125	30178.7
ENPP7	rs3194491	chr17	79741979	G	A	-0.06	0.00909844	1e-300	FALSE	reported	t4aj78	0.000108639	43.4877
ENPP7	rs34106585	chr17	79732473	T	C	0.18	0.012412	1.17e-47	FALSE	reported	t4aj78	0.000525167	210.31
ENPP7	rs78553282	chr17	79735606	T	C	-0.53	0.0162993	6.17e-232	FALSE	reported	t4aj78	0.00263472	1057.34
ENPP7	rs7207698	chr17	79736125	A	G	-0.22	0.0207614	3.09e-26	FALSE	reported	t4aj78	0.000280462	112.287
ENPP7	rs3923265	chr17	79733322	G	A	0.5	0.0246913	3.55e-91	FALSE	reported	t4aj78	0.00102346	410.063
ENPP7	rs8074547	chr17	79731150	C	T	0.43	0.0392975	7.24e-28	FALSE	reported	t4aj78	0.000299048	119.731
ENPP7	rs534268443	chr17	79733337	A	C	-0.46	0.0445093	4.9e-25	FALSE	reported	t4aj78	0.000266786	106.81
ENPP7	rs139719997	chr17	79737191	T	C	-0.39	0.045543	1.1e-17	FALSE	reported	t4aj78	0.000183176	73.3304
ENPP7	rs145692528	chr17	79737212	A	G	-1.23	0.138453	6.46e-19	FALSE	reported	t4aj78	0.000197144	78.923
ENTHD2	rs61745945	chr17	81231621	A	G	-0.22	0.0268375	2.45e-16	FALSE	reported	R2dM1T	0.000167862	67.1984
ENTPD1	rs150772804	chr10	95823245	A	G	0.92	0.0761358	1.29e-33	FALSE	reported	vJWtNC	0.000364673	146.015
ENTPD1	rs145915216	chr10	95921721	T	C	1.17	0.178533	1e-10	FALSE	reported	vJWtNC	0.000107288	42.9471
ENTPD5	rs113768127	chr14	74001136	C	T	-0.91	0.0052384	1e-300	FALSE	reported	y3WynH	0.07011	30177.5
ENTPD5	rs11159039	chr14	73840692	A	G	0.11	0.0085824	1.32e-37	FALSE	reported	y3WynH	0.000410254	164.273
ENTPD5	chr14:73845037	chr14	73845037	T	CCTTG	-1.66	0.0772084	1.55e-102	FALSE	reported	y3WynH	0.00115358	462.258
ENTPD5	rs138322972	chr14	73976011	A	G	-2.17	0.245397	9.33e-19	FALSE	reported	y3WynH	0.000195326	78.1952
ENTPD6	rs6050446	chr20	25214873	A	G	-0.34	0.0235193	2.29e-47	FALSE	reported	y1rFyo	0.000521849	208.981
EPB41	rs204074	chr1	28865051	C	T	-0.1	0.0128006	1e-300	FALSE	reported	UbuGEt	0.000152453	61.0289
EPHA1	rs4725617	chr7	143400007	A	G	-1.2	0.0052385	1e-300	FALSE	reported	x39dOI	0.115907	52474.3
EPHA1	rs12703524	chr7	143408737	A	C	-0.1	0.00946397	4.27e-26	FALSE	reported	x39dOI	0.000278866	111.648
EPHA1	rs117926980	chr7	143408509	C	G	0.3	0.0191961	4.68e-55	FALSE	reported	x39dOI	0.000609842	244.24
EPHA1	rs34372369	chr7	143395176	A	G	-0.19	0.024011	1e-300	FALSE	reported	x39dOI	0.000156416	62.6158
EPHA1	rs201581948	chr7	143398927	T	C	-0.46	0.0639456	1e-300	FALSE	reported	x39dOI	0.000129271	51.7479
EPHA1	rs549847780	chr7	143394343	A	C	-1.49	0.0721746	1.1e-94	FALSE	reported	x39dOI	0.00106367	426.189
EPHA1	chr7:143399953	chr7	143399953	G	C	-1.56	0.0848583	1.78e-75	FALSE	reported	x39dOI	0.00084364	337.954
EPHA1	rs750069536	chr7	143401567	C	CA	-1.55	0.155988	2.88e-23	FALSE	reported	x39dOI	0.000246624	98.7362
EPHA1	rs775898770	chr7	143111141	A	G	-1.43	0.202905	1e-300	FALSE	reported	x39dOI	0.000124079	49.6691
EPHA1	chr7:142602561	chr7	142602561	T	G	-1.37	0.216436	2e-10	FALSE	reported	x39dOI	0.000100092	40.0662
EPHA10	rs12074120	chr1	37731729	G	T	0.08	0.009068	1.12e-18	FALSE	reported	CW3sDa	0.000194418	77.8314
EPHA2	rs36086195	chr1	16184399	C	T	0.14	0.00838272	1.29e-62	FALSE	reported	cTZrql	0.000696381	278.923
EPHA2	rs34192549	chr1	16137994	T	C	0.27	0.0368163	1e-300	FALSE	reported	cTZrql	0.000134354	53.783
EPHA2	rs147352564	chr1	16148678	A	G	-1.72	0.0625313	1.48e-166	FALSE	reported	cTZrql	0.00188671	756.589
EPHA2	rs779038614	chr1	16148450	T	C	2.53	0.0790612	1.07e-224	FALSE	reported	cTZrql	0.00255193	1024.03
EPHA4	rs9758	chr2	221418280	T	A	0.11	0.00819418	4.37e-41	FALSE	reported	FcF3ry	0.00045003	180.207
EPHA4	rs113660705	chr2	221570698	TA	T	0.13	0.00822159	2.57e-56	FALSE	reported	FcF3ry	0.000624263	250.019
EPHA4	rs9288570	chr2	221514274	A	G	0.07	0.0104694	1e-300	FALSE	reported	FcF3ry	0.000111678	44.7046
EPHA4	rs768988278	chr2	221540211	T	C	-2.28	0.0898529	4.79e-142	FALSE	reported	FcF3ry	0.00160609	643.877
EPHA5	rs9790818	chr4	65394169	C	A	0.07	0.011276	5e-10	FALSE	reported	nuICZ4	9.62739e-05	38.5376
EPHB1	rs185257	chr3	134953443	A	C	0.28	0.00801519	2.29e-267	FALSE	reported	HFpeTM	0.00303969	1220.36
[truncated: 3,923 more rows]

## Sheet: Table S2
Table S2 Details of plasma protein pQTL data obtained from UKB-PPP
Exposure	SNP	Chr	Pos	Effect_allele	Other_allele	Beta	Se	Pval	mr_keep	pval_origin	id.exposure	R2	F
A1BG	rs145144275	19	58861808	G	A	-2.14131	0.0309958	1e-200	TRUE	reported	VFSgzS	0.0117834	4772.56
AAMDC	rs2186564	11	77583266	A	G	-1.07303	0.00992227	1e-200	TRUE	reported	SSiLIC	0.0283895	11695
AARSD1	rs71359594	17	41130727	TA	T	-0.130006	0.00650004	5.42e-89	TRUE	reported	IYjO8N	0.000998445	400.03
ABCA2	-	9	139916879	T	C	-0.112139	0.0120404	1.24e-20	TRUE	reported	a8zS3h	0.000216671	86.742
ABHD14B	rs373373105	3	52004097	CG	C	-1.43287	0.0303803	1e-200	TRUE	reported	1LuXHX	0.00552695	2224.47
ABL1	rs2229067	9	133760592	T	C	-0.171464	0.0244444	0	TRUE	reported	mwlpYx	0.000122913	49.2023
ABO	rs505922	9	136149229	C	T	1.16889	0.00659061	1e-200	TRUE	reported	CviMAc	0.0728624	31455.3
ACAA1	rs156265	3	38170810	G	C	-0.133131	0.00893818	3.57e-50	TRUE	reported	SrtAcI	0.000553966	221.849
ACADM	rs143191741	1	76212891	CT	C	0.140966	0.00681186	3.91e-95	TRUE	reported	7L7n0B	0.0010688	428.248
ACADSB	rs7913063	10	124798683	T	A	0.368378	0.0109878	1e-200	TRUE	reported	ZdEhKr	0.00280034	1123.99
ACAN	rs11073804	15	89252012	A	T	0.130746	0.00721246	1.93e-73	TRUE	reported	IaarPm	0.000820346	328.615
ACE	rs4343	17	61566031	A	G	-0.46045	0.00615178	1e-200	TRUE	reported	4w3LVR	0.0138035	5602.23
ACE2	rs5934255	X	15664386	A	G	0.146135	0.00500302	1.47e-187	TRUE	reported	678W0H	0.00212707	853.182
ACHE	rs6976053	7	100512119	T	C	0.305918	0.00592904	1e-200	TRUE	reported	XqFF0L	0.00660732	2662.19
ACOT13	rs143667676	6	24698187	T	G	-1.0437	0.0670758	1.36e-54	TRUE	reported	SSWnQ6	0.000604533	242.113
ACOX1	rs10852766	17	73951864	C	T	0.0770189	0.0065907	1.5e-31	TRUE	reported	rOpBnC	0.000341072	136.562
ACP1	rs7605824	2	280819	A	G	-0.376199	0.00646661	1e-200	TRUE	reported	5fvITy	0.00838472	3384.39
ACP5	rs2305799	19	11687351	T	C	-0.500785	0.00896189	1e-200	TRUE	reported	jfpYDZ	0.0077409	3122.49
ACP6	rs2153463	1	147124310	G	T	1.01463	0.00676501	1e-200	TRUE	reported	2gm3p9	0.0532102	22494.5
ACRBP	rs7959658	12	6754191	G	A	0.155897	0.00645704	8.69e-129	TRUE	reported	sqZ3cA	0.00145425	582.917
ACRV1	rs113811036	11	125573435	C	CTT	0.0720635	0.00506575	6.35e-46	TRUE	reported	qx3Zmz	0.000505344	202.368
ACTA2	rs5786849	10	90753549	TAA	T	-0.0516438	0.00551571	7.75e-21	TRUE	reported	UcmUbi	0.000218979	87.666
ACVRL1	rs77709482	12	52308021	C	T	0.5323	0.0107799	1e-200	TRUE	reported	UrdCvn	0.00605493	2438.27
ACY1	rs121912698	3	52022837	T	C	-1.65048	0.0442499	1e-200	TRUE	reported	ZYjEpb	0.0034638	1391.21
ACY3	rs3758938	11	67402362	G	T	0.264076	0.00669214	1e-200	TRUE	reported	TmLqvX	0.0038753	1557.13
ACYP1	rs72734290	14	75519285	T	C	-1.24697	0.0297809	1e-200	TRUE	reported	PODCH8	0.00436115	1753.21
ADA	rs11555566	20	43255220	C	T	1.28967	0.0125069	1e-200	TRUE	reported	DmiRTs	0.0258782	10633
ADA2	rs737963	22	17709771	C	T	0.208994	0.00619434	1e-200	TRUE	reported	iybU4e	0.00283601	1138.35
ADAM12	rs35835884	10	127708468	A	G	0.117298	0.00627075	4.46e-78	TRUE	reported	bpGOBB	0.000873426	349.897
ADAM15	rs11589479	1	155033308	A	G	1.01185	0.00836908	1e-200	TRUE	reported	kdh8ZH	0.035234	14617.6
ADAM22	rs2279542	7	87564497	G	C	-0.549271	0.00614914	1e-200	TRUE	reported	W1ivuA	0.019545	7978.89
ADAM23	rs1448903	2	207308961	G	A	0.900129	0.0105521	1e-200	TRUE	reported	AaeejJ	0.0178554	7276.62
ADAM8	rs2995310	10	135082810	T	C	-0.71037	0.00991364	1e-200	TRUE	reported	cbdYqs	0.0126657	5134.53
ADAM9	rs61753672	8	38869207	A	G	0.876234	0.0406704	5.93e-103	TRUE	reported	Npm0Gb	0.00115836	464.174
ADAMTS1	rs400852	21	28216059	G	A	0.0525499	0.00723457	0	TRUE	reported	aFOD1d	0.000131803	52.7614
ADAMTS13	rs74715985	9	136304114	G	A	-1.47068	0.0236665	1e-200	TRUE	reported	cq0QA0	0.00955568	3861.59
ADAMTS15	rs73044885	11	130344063	A	G	0.177943	0.0142331	7.27e-36	TRUE	reported	MrQy8I	0.000390352	156.301
ADAMTS16	rs40468	5	4982814	G	A	-0.125441	0.00601961	1.93e-96	TRUE	reported	BkkRrk	0.00108376	434.25
ADAMTS4	rs4564157	1	161178155	A	G	-0.119001	0.00624891	7.45e-81	TRUE	reported	CGjMxi	0.000905238	362.652
ADAMTS8	rs2131535	11	130281488	A	G	0.493851	0.00688962	1e-200	TRUE	reported	AeGwx8	0.0126743	5138.06
ADAMTSL2	rs1008250	9	136397834	G	A	0.106931	0.00693197	1.1e-53	TRUE	reported	ggiqco	0.000594154	237.953
ADAMTSL4	rs758689051	1	150755869	T	G	-2.53707	0.079435	1e-200	TRUE	reported	QnE40h	0.00254214	1020.09
ADAMTSL5	rs791461	19	1507535	C	T	0.400536	0.00667042	1e-200	TRUE	reported	GLI3TE	0.00892782	3605.58
ADD1	rs1012365	4	2917608	A	G	-0.179751	0.00757067	1.3e-124	TRUE	reported	0ZX7kR	0.00140646	563.731
ADGRB3	rs3798969	6	69671585	G	A	-0.916029	0.00633819	1e-200	TRUE	reported	JjZcV7	0.0495974	20887.5
ADGRD1	rs4759533	12	131456252	A	G	0.758144	0.0116242	1e-200	TRUE	reported	DFGqGE	0.010516	4253.78
ADGRE1	rs59055395	19	6873522	C	T	0.447772	0.00931493	1e-200	TRUE	reported	juQwux	0.00574008	2310.75
ADGRE2	rs7251607	19	14506991	C	A	0.278481	0.0068724	1e-200	TRUE	reported	cPYqI6	0.00408563	1642
ADGRE5	rs139113505	19	14499616	T	C	-0.683543	0.0219068	1e-200	TRUE	reported	xAv30G	0.00242651	973.58
ADGRG1	rs8059267	16	57680860	C	T	0.0763991	0.00592241	4.5e-38	TRUE	reported	IFPJTv	0.000415587	166.409
ADGRG2	rs5955525	X	19155322	A	C	0.278619	0.0305784	8.12e-20	TRUE	reported	jdL80u	0.000207379	83.0213
ADH1B	rs2066702	4	100229017	A	G	-0.92209	0.0403998	2.64e-115	TRUE	reported	Xns2xL	0.00129983	520.938
ADH4	rs1800759	4	100065509	G	T	0.130724	0.00610556	1.06e-101	TRUE	reported	81tn2V	0.001144	458.414
ADIPOQ	rs76786086	3	186559808	T	C	-0.613204	0.0165594	1e-200	TRUE	reported	ITVfNq	0.00341428	1371.26
ADM	rs2403310	11	10363271	C	G	0.150038	0.00560945	1.33e-157	TRUE	reported	dOKvuU	0.00178423	715.418
AFAP1	rs41264705	4	7780582	T	C	1.08271	0.00688319	1e-200	TRUE	reported	u91FvL	0.0582181	24742.4
AFM	rs553977556	4	74257793	A	G	-2.13994	0.0907732	7.01e-123	TRUE	reported	joN5Yn	0.00138659	555.758
AFP	rs16849384	4	74302870	C	T	-0.18758	0.00579288	1e-200	TRUE	reported	alRMdu	0.00261283	1048.53
AGR2	rs7807123	7	16856549	T	C	0.100779	0.0062937	1.04e-57	TRUE	reported	tRB5zY	0.000640196	256.405
AGRN	rs3121560	1	968226	A	C	-0.363801	0.0063232	1e-200	TRUE	reported	jmdpwa	0.00820239	3310.18
AGRP	rs142099452	16	67929068	T	C	1.67192	0.1286	1.21e-38	TRUE	reported	m50N45	0.000422113	169.023
AGT	rs4762	1	230845977	A	G	0.710977	0.00950971	1e-200	TRUE	reported	2g84IH	0.0137726	5589.52
AGXT	rs55649245	2	241793545	A	G	-0.280817	0.00655098	1e-200	TRUE	reported	CJChYJ	0.00456992	1837.52
AHCY	rs13043752	20	32883308	A	G	-1.36144	0.0245445	1e-200	TRUE	reported	qtYCzU	0.00762827	3076.71
AHNAK	rs145590149	11	62303555	TCTC	T	-0.495879	0.0168474	2.05e-190	TRUE	reported	V22ElF	0.00215978	866.33
AHNAK2	rs10873552	14	105433129	G	A	0.210924	0.00641107	1e-200	TRUE	reported	qsXKEN	0.002697	1082.4
AHSG	rs1900618	3	186338135	T	C	0.668328	0.00649751	1e-200	TRUE	reported	fcryr5	0.0257524	10579.9
AHSP	rs530834027	16	31586949	T	C	-1.47102	0.143328	1.03e-24	TRUE	reported	zZ9Lnj	0.000263102	105.335
AIF1L	-	9	133931427	T	TA	-0.315342	0.00693772	1e-200	TRUE	reported	GTtYlT	0.0051352	2065.99
AK1	rs116977475	9	130627752	T	C	0.114196	0.0153494	0	TRUE	reported	bWHX33	0.000138268	55.3499
AK2	rs138577419	1	33502381	C	G	-0.769464	0.0596813	4.94e-38	TRUE	reported	JcyBWA	0.000415129	166.226
AKR1B1	rs2229542	7	134135621	C	T	-0.599759	0.0270697	9.1e-109	TRUE	reported	PocEy7	0.00122495	490.89
AKR1C4	-	10	5325577	A	AC	-0.0740477	0.00853025	3.94e-18	TRUE	reported	tubA1c	0.000188227	75.3525
AKR7L	rs61764920	1	19611978	G	A	-0.314245	0.0107731	4.75e-187	TRUE	reported	qDyxkH	0.00212127	850.85
AKT3	rs320339	1	243870910	T	G	0.06989	0.00795907	1.62e-18	TRUE	reported	VSEq0g	0.000192613	77.1087
ALCAM	rs34926152	3	105264176	T	G	-0.288336	0.0131804	4.39e-106	TRUE	reported	hZL88W	0.00119422	478.562
ALDH1A1	rs348463	9	75547612	C	T	0.0891548	0.00655244	3.67e-42	TRUE	reported	foDGyz	0.000462323	185.132
ALDH3A1	rs4646787	17	19649249	G	A	0.473504	0.00631295	1e-200	TRUE	reported	CRDYMQ	0.0138607	5625.75
ALDH5A1	rs2744581	6	24502484	G	A	-0.147127	0.00622242	1.34e-123	TRUE	reported	ePfjZV	0.00139484	559.067
ALPP	rs12478529	2	233286654	T	C	0.491871	0.00708386	1e-200	TRUE	reported	K8BCw0	0.0119022	4821.26
AMBN	-	4	71378930	T	TA	0.080219	0.00731138	5.22e-28	TRUE	reported	AgQWgI	0.000300669	120.38
AMBP	rs147941577	9	116831989	G	A	-1.63311	0.0530616	1e-200	TRUE	reported	rJpLVH	0.00236106	947.257
AMIGO1	rs546446390	1	110095966	TA	T	-0.0430416	0.00632343	0	TRUE	reported	hQXQH9	0.00011574	46.3307
AMIGO2	rs215384	12	47760201	G	C	0.146494	0.00621161	5.64e-123	TRUE	reported	CmjGul	0.00138769	556.198
AMN	rs2295829	14	103389003	C	G	0.752122	0.00694275	1e-200	TRUE	reported	QklFHn	0.0284856	11735.8
AMOTL2	rs1353778	3	134088443	T	A	0.0525225	0.00641344	2.62e-16	TRUE	reported	tsvCNN	0.000167533	67.0666
AMPD3	rs117706710	11	10508903	T	G	-1.73077	0.0322761	1e-200	TRUE	reported	ccbc6p	0.00713298	2875.51
AMY1A_AMY1B_AMY1C	rs72694438	1	104364878	A	G	0.389475	0.00769089	1e-200	TRUE	reported	J586hs	0.00636642	2564.51
AMY2A	rs12075086	1	104310838	T	C	0.594301	0.0107057	1e-200	TRUE	reported	CVRlTP	0.00764038	3081.63
AMY2B	rs12080068	1	104329823	A	C	0.653726	0.010919	1e-200	TRUE	reported	falmTb	0.00887599	3584.46
ANG	rs4982325	14	21156836	T	C	0.651891	0.00916531	1e-200	TRUE	reported	9WFswH	0.0124814	5058.87
ANGPT1	rs6993770	8	106581528	T	A	-0.18664	0.00665145	3.01e-173	TRUE	reported	xsxnYO	0.0019633	787.362
ANGPT2	rs1968586	8	6279511	T	C	-0.148882	0.00644547	4.76e-118	TRUE	reported	XvH0lK	0.00133125	533.547
ANGPTL1	rs4511075	1	178518636	A	G	-0.281562	0.00613433	1e-200	TRUE	reported	M8Pug0	0.00523597	2106.74
ANGPTL2	rs2789512	9	129855105	G	T	-0.0607776	0.00662196	4.38e-20	TRUE	reported	MaxXhX	0.000210419	84.2387
ANGPTL3	rs775677524	1	63070537	A	AGTTAATGTG	-0.281674	0.00587845	1e-200	TRUE	reported	co7cB6	0.00570357	2295.97
ANGPTL4	rs2278236	19	8431581	A	G	0.271103	0.00605509	1e-200	TRUE	reported	CxAoPa	0.00498335	2004.59
ANGPTL7	rs28991009	1	11253684	T	G	-2.16169	0.0341375	1e-200	TRUE	reported	P58jaN	0.00991876	4009.79
ANKMY2	rs3807505	7	16684247	C	G	0.0835655	0.00687786	5.74e-34	TRUE	reported	fZ4iOf	0.000368681	147.62
ANKRD54	rs35496925	22	38424607	G	A	0.145081	0.0135064	6.49e-27	TRUE	reported	uQvvnx	0.000288191	115.382
ANPEP	rs1042499	15	90328305	C	T	0.816673	0.0130104	1e-200	TRUE	reported	ythWKZ	0.00974819	3940.15
ANXA1	rs2795108	9	75765478	C	T	0.0627552	0.0086842	0	TRUE	reported	O5Gxmc	0.000130451	52.2201
ANXA10	rs2319713	4	169081189	G	A	0.0456899	0.00624513	0	TRUE	reported	cvlTzi	0.00013371	53.5248
ANXA11	rs2784773	10	81919800	C	T	0.0631049	0.00646051	1.55e-22	TRUE	reported	HIpCMy	0.000238315	95.4092
ANXA2	rs8033800	15	60689179	A	T	-0.453807	0.00628663	1e-200	TRUE	reported	xnEM7G	0.0128515	5210.8
ANXA3	rs146728751	4	79500235	A	G	-1.25223	0.074332	1.11e-63	TRUE	reported	EJK1Q0	0.000708552	283.801
ANXA4	rs13429773	2	69969133	A	G	0.937063	0.0585103	9.99e-58	TRUE	reported	GONxTC	0.00064041	256.49
ANXA5	rs73844249	4	122595981	A	C	-0.110117	0.00696719	2.87e-56	TRUE	reported	ZuY8fQ	0.000623714	249.799
AOC1	rs1049742	7	150554553	T	C	0.50754	0.011632	1e-200	TRUE	reported	azdZgG	0.00473406	1903.84
AOC3	rs33986943	17	41004637	A	G	-0.85493	0.00954739	1e-200	TRUE	reported	TXzSe8	0.01964	8018.44
AP1G2	rs28403575	14	24025340	T	C	-0.201208	0.0106229	5.24e-80	TRUE	reported	YVjIcx	0.000895526	358.758
AP3B1	rs11746090	5	77339846	A	G	-0.0562521	0.00672314	5.91e-17	TRUE	reported	yPsaQr	0.000174872	70.0053
APBB1IP	rs4749125	10	26727636	C	G	-0.216061	0.00621318	1e-200	TRUE	reported	eITlUp	0.00301216	1209.27
APCS	rs36126250	1	159563701	G	T	-0.543398	0.0189832	3.27e-180	TRUE	reported	CEUXzH	0.00204302	819.398
APEX1	rs1130409	14	20925154	G	T	-0.392344	0.00591177	1e-200	TRUE	reported	vOSmFj	0.0108845	4404.5
APOA1	rs2727784	11	116711141	T	C	-0.065997	0.00611128	3.47e-27	TRUE	reported	wJWLqt	0.000291287	116.622
APOA2	rs4073054	1	161200487	A	C	0.0648035	0.00615291	6.14e-26	TRUE	reported	uEmSCD	0.000277063	110.926
APOA4	rs1729405	11	116678760	T	C	0.136455	0.00617791	4.16e-108	TRUE	reported	unsdc6	0.00121739	487.858
APOBR	rs180744	16	28508048	G	A	-1.1181	0.00634593	1e-200	TRUE	reported	TNNVYR	0.0719768	31043.3
APOC1	rs5112	19	45430280	G	C	0.333144	0.00621954	1e-200	TRUE	reported	qUiTxb	0.00711719	2869.1
APOD	rs139828053	3	195298892	C	T	-0.523587	0.0182911	3.27e-180	TRUE	reported	gfIUHk	0.00204302	819.4
APOE	rs429358	19	45411941	C	T	-0.989696	0.00828304	1e-200	TRUE	reported	f9lBes	0.0344403	14276.5
APOF	rs4301822	12	56755058	G	A	-1.18089	0.0319452	1e-200	TRUE	reported	veVj6p	0.00340244	1366.49
APOH	rs1801689	17	64210580	C	A	-1.4779	0.0180798	1e-200	TRUE	reported	PIC7NM	0.0164201	6681.91
APOL1	rs2239785	22	36661330	A	G	-0.306075	0.00684398	1e-200	TRUE	reported	RVEpzD	0.00497206	2000.03
APP	rs8131895	21	27503527	A	C	-0.0689126	0.00642245	7.36e-27	TRUE	reported	CPm5dE	0.000287564	115.131
APPL2	rs759167654	12	105618649	A	AAAGTACTTTT	0.162304	0.00785655	8.19e-95	TRUE	reported	L1fUOz	0.00106511	426.769
APRT	rs8191470	16	88878176	A	C	-0.99133	0.0657092	1.98e-51	TRUE	reported	uJLoPx	0.00056833	227.605
AREG	rs1691273	4	75323645	T	C	-0.163436	0.00665519	3.58e-133	TRUE	reported	7jASWE	0.00150447	603.076
ARFIP1	rs4619875	4	153701130	T	C	0.154976	0.00624402	5.47e-136	TRUE	reported	YOtNmw	0.00153672	616.025
ARG1	rs2781668	6	131897278	T	C	-0.235855	0.00804544	6.59e-189	TRUE	reported	Qa8EUu	0.00214251	859.386
ARG2	rs140881784	14	68132084	C	G	-0.401997	0.0397018	4.26e-24	TRUE	reported	0FzNYq	0.000256081	102.523
ARHGAP25	rs13413887	2	68996668	G	A	0.103302	0.00722515	2.27e-46	TRUE	reported	QPpEQM	0.000510464	204.419
ARHGAP45	rs34593562	19	1083556	G	A	-0.0710844	0.0062259	3.42e-30	TRUE	reported	wWiD3u	0.000325586	130.359
ARHGEF10	rs13281104	8	1811923	G	A	0.310055	0.00712143	1e-200	TRUE	reported	TkXpSV	0.00471362	1895.57
ARHGEF5	rs1635893	7	143877476	G	A	-0.517837	0.00792238	1e-200	TRUE	reported	tsiUSN	0.0105615	4272.41
ARL2BP	rs7198865	16	57283730	A	G	-0.723174	0.0172853	1e-200	TRUE	reported	qw7VUT	0.00435412	1750.37
ARSA	rs873697	22	51064169	A	G	1.4197	0.014226	1e-200	TRUE	reported	C5kIVq	0.0242782	9959.22
ARSB	rs35632995	5	78197418	TA	T	-0.300222	0.00627473	1e-200	TRUE	reported	ltDkb6	0.00568697	2289.25
ART3	-	4	77030398	C	CT	0.259187	0.00566889	1e-200	TRUE	reported	MSCmBL	0.00519555	2090.39
ART5	rs75902876	11	3663021	A	G	0.351966	0.01248	5.46e-175	TRUE	reported	ZzRMBI	0.00198323	795.372
ASAH1	rs2472205	8	17924739	T	A	-1.11127	0.0155068	1e-200	TRUE	reported	BeeugT	0.0126684	5135.62
ASAH2	rs1877558	10	51992580	T	C	-0.672661	0.0074049	1e-200	TRUE	reported	WijTN5	0.0202002	8251.86
ASGR1	rs55714927	17	7080316	T	C	-0.187713	0.00763674	2.05e-133	TRUE	reported	Rmau5L	0.00150723	604.186
ASGR2	rs2304980	17	7012073	T	G	0.31605	0.00660745	1e-200	TRUE	reported	84bx9s	0.00568371	2287.92
ASPN	-	9	95054463	C	CTTTT	-0.238922	0.00645475	1e-200	TRUE	reported	txqAER	0.0034114	1370.1
ASPSCR1	rs8074498	17	79954544	A	T	-0.209913	0.00617954	1e-200	TRUE	reported	u2VoKO	0.00287461	1153.89
ASRGL1	rs2302361	11	62158051	A	T	-0.370779	0.00665742	1e-200	TRUE	reported	DgR7Jr	0.00769005	3101.82
ASS1	rs12352216	9	133319388	A	G	-0.438684	0.0597188	0	TRUE	reported	moKu9k	0.000134799	53.9609
ATG4A	rs717711	X	107385105	T	C	0.0781289	0.0050516	5.87e-54	TRUE	reported	IsyTD7	0.000597268	239.201
ATOX1	rs111445645	5	151154491	CT	C	-0.0725575	0.00618222	8.29e-32	TRUE	reported	VLyqaP	0.000344025	137.744
ATP5IF1	rs510379	1	28535233	C	T	0.108612	0.0064113	2.25e-64	TRUE	reported	tysR4T	0.000716499	286.986
ATRAID	rs1659701	2	27414877	C	T	-0.27557	0.00654181	1e-200	TRUE	reported	r6gwo2	0.00441377	1774.46
ATRN	rs180821996	20	3535672	T	C	-1.29486	0.013707	1e-200	TRUE	reported	Psr3D4	0.0218096	8923.98
ATXN10	rs9626183	22	46041194	G	C	0.096121	0.00686044	1.34e-44	TRUE	reported	nyZgTx	0.000490211	196.305
ATXN3	rs7153193	14	92536694	A	C	-0.303414	0.0068448	1e-200	TRUE	reported	pxeyP5	0.00488524	1964.93
AXIN1	rs6600211	16	358773	A	G	0.0442542	0.00602418	0	TRUE	reported	FrQWvh	0.000134809	53.9648
AXL	rs74816457	19	41739534	C	G	-0.165694	0.0061459	4.35e-160	TRUE	reported	RqFxf9	0.00181267	726.843
AZU1	-	19	831815	G	GT	-1.18622	0.0296014	1e-200	TRUE	reported	pPOBnD	0.00399604	1605.85
B3GNT7	rs2290130	2	232263127	A	G	-0.731028	0.00703726	1e-200	TRUE	reported	adbBN3	0.0262525	10790.9
B4GALT1	rs7019909	9	33113322	T	C	0.314188	0.00947984	1e-200	TRUE	reported	J9SYYg	0.00273684	1098.44
B4GAT1	rs10896113	11	66117111	T	C	-0.300333	0.0071531	1e-200	TRUE	reported	KmIFtB	0.00438503	1762.85
BACH1	rs368322	21	30717151	T	C	0.0461415	0.00621598	0	TRUE	reported	QXQP4k	0.000137647	55.1013
BAG3	rs35434411	10	121429394	A	G	0.18797	0.018257	7.37e-25	TRUE	reported	Ot4SsO	0.000264769	106.002
BAIAP2	rs56239087	17	78970499	T	C	0.0861511	0.00802937	7.4e-27	TRUE	reported	jls7BH	0.000287539	115.122
BAMBI	rs1034086	10	28934523	C	A	-0.0422395	0.00625476	0	TRUE	reported	aLqaY8	0.000113928	45.6052
BANK1	rs3113676	4	102965043	C	T	0.457074	0.0254331	3.25e-72	TRUE	reported	7TBVhZ	0.000806283	322.977
BAP18	rs2307215	17	6902459	C	T	-0.101415	0.011934	1.93e-17	TRUE	reported	C90NOK	0.000180392	72.2155
BCAM	rs28399657	19	45318351	G	A	-0.617966	0.0165689	1e-200	TRUE	reported	9lGXlx	0.00346337	1391.04
BCAN	rs2365715	1	156615114	G	A	-0.233989	0.0064181	1e-200	TRUE	reported	jBBVdh	0.0033098	1329.16
BCAT1	rs11047635	12	24948166	C	T	0.284731	0.00669721	1e-200	TRUE	reported	jc33s2	0.0044956	1807.5
BCHE	rs1803274	3	165491280	T	C	-0.573252	0.00728685	1e-200	TRUE	reported	S8B0zI	0.0152269	6188.84
BCL2	rs1800477	18	60985773	T	C	-1.91768	0.0695444	2.23e-167	TRUE	reported	OM1H8A	0.00189612	760.371
BCL2L15	rs17464525	1	114443899	A	G	0.203246	0.00785738	1.57e-147	TRUE	reported	QHKgkc	0.00166888	669.093
BCR	rs149005797	22	23485100	C	T	-0.532827	0.0552474	5.19e-22	TRUE	reported	DJIDCT	0.000232333	93.0136
BDNF	rs79637814	11	27779741	C	T	0.142852	0.0150209	1.9e-21	TRUE	reported	8lDeUu	0.000225915	90.4438
BGLAP	rs369453512	1	156293105	GA	G	0.124765	0.00597892	1.06e-96	TRUE	reported	YT6XDF	0.00108675	435.45
BID	rs183393610	22	18252442	A	G	-0.37687	0.0400231	4.67e-21	TRUE	reported	TcUeoD	0.000221477	88.6665
BIN2	-	12	51695791	G	GT	-0.179861	0.0100388	8.76e-72	TRUE	reported	V9Lfcw	0.000801356	321.002
BIRC2	rs61754131	11	102248406	G	A	-0.696158	0.0672672	4.22e-25	TRUE	reported	u5ODuf	0.00026752	107.104
BLMH	rs1050565	17	28576076	C	T	0.583245	0.00637589	1e-200	TRUE	reported	89viR2	0.0204785	8367.93
BLNK	rs1902708	10	98004532	T	C	0.140918	0.0165279	1.51e-17	TRUE	reported	2HKm7I	0.000181586	72.6935
BLVRB	rs149698066	19	40964064	A	G	-1.39845	0.0432288	1e-200	TRUE	reported	G79kPU	0.00260781	1046.51
BMP10	rs34008398	2	69093413	A	G	-2.03542	0.0265978	1e-200	TRUE	reported	tkyQ01	0.0144202	5856.18
BMP6	rs12198986	6	7720059	A	G	0.137951	0.00612706	2.96e-112	TRUE	reported	v5Qbrg	0.00126491	506.924
BMPER	rs201897458	7	33783208	T	C	-0.334532	0.0114747	7.45e-187	TRUE	reported	GsiHB1	0.00211902	849.944
BNIP3L	-	8	26267455	G	GT	0.0518692	0.00644318	8.26e-16	TRUE	reported	ZI54GG	0.000161887	64.8062
BOC	rs3856718	3	112996218	A	G	0.200916	0.00806666	6.25e-137	TRUE	reported	1mJYgK	0.00154751	620.354
BOLA1	rs1376675	1	149871002	A	G	-0.192013	0.0115501	4.64e-62	TRUE	reported	cjCDk0	0.000690007	276.368
BOLA2_BOLA2B	rs144009214	16	30355080	T	C	-0.244124	0.0232284	7.79e-26	TRUE	reported	HkvcSf	0.000275884	110.454
BPIFA2	rs6059134	20	31754236	A	T	-0.431683	0.0144871	4.18e-195	TRUE	reported	JbK5bP	0.00221344	887.902
BPIFB1	rs2424957	20	31693553	C	T	-0.418115	0.00599532	1e-200	TRUE	reported	orwaOZ	0.0120056	4863.68
BPIFB2	rs2377736	20	31582444	C	T	0.273512	0.0060641	1e-200	TRUE	reported	dc6LV6	0.00505687	2034.31
BRSK2	rs7395567	11	1413056	C	T	-0.589435	0.00692281	1e-200	TRUE	reported	wN06j7	0.0177899	7249.45
BSG	rs56101188	19	586745	C	T	0.218461	0.0102111	1.51e-101	TRUE	reported	Yf30We	0.00114227	457.721
BST1	rs2302465	4	15709192	A	G	-1.51571	0.0093205	1e-200	TRUE	reported	Lca1mb	0.061977	26445.5
BST2	rs4808628	19	17487620	A	G	-0.322674	0.0145489	5.52e-109	TRUE	reported	IzH7pv	0.00122743	491.887
BTC	rs28549760	4	75719517	C	A	-0.600832	0.00890642	1e-200	TRUE	reported	Ysv68J	0.0112422	4550.9
BTD	rs13078881	3	15686693	C	G	-1.63555	0.0151461	1e-200	TRUE	reported	1wrV6z	0.0283086	11660.7
C19orf12	rs146170087	19	30193654	C	T	-1.01736	0.0927867	5.66e-28	TRUE	reported	fNMaPD	0.000300269	120.22
C1GALT1C1	rs149340486	X	119760720	T	C	-0.694178	0.0267133	7.08e-149	TRUE	reported	ysFpt6	0.00168429	675.281
C1QA	rs12058824	1	22963050	A	G	-0.621184	0.0109855	1e-200	TRUE	reported	Lya7xZ	0.00792517	3197.41
C1QL2	rs34171180	2	119917240	C	T	-0.269463	0.00736913	1e-200	TRUE	reported	ljWIP6	0.00332951	1337.1
C1QTNF1	rs116539064	17	77018400	T	C	0.387251	0.0104858	1e-200	TRUE	reported	oME88C	0.003396	1363.89
C1QTNF5	rs2509656	11	119208576	A	G	0.154688	0.00849736	4.78e-74	TRUE	reported	Hz1dXR	0.000827273	331.393
C1QTNF6	rs535685845	22	37584323	AGGAGGGAGAGAGGAGGGGAT	A	-0.16856	0.0139138	8.85e-34	TRUE	reported	peqsmy	0.00036654	146.763
C1QTNF9	rs1961993	13	24891017	A	C	1.12877	0.00779773	1e-200	TRUE	reported	e5giIq	0.0497481	20954.3
C1R	rs12146727	12	7170336	A	G	-0.4481	0.00900864	1e-200	TRUE	reported	pqM3Rl	0.00614353	2474.17
C1RL	rs191448232	12	7254686	C	G	-2.1851	0.0285753	1e-200	TRUE	reported	ZiAvlX	0.0143988	5847.35
C1S	rs12371227	12	7176978	T	C	-0.652131	0.00895256	1e-200	TRUE	reported	njLweM	0.0130833	5306.07
C2CD2L	rs2509049	11	118966521	T	C	-0.0526992	0.00637451	1.37e-16	TRUE	reported	zRG1Td	0.000170728	68.3459
C2orf69	rs75214378	2	200785658	A	G	0.222852	0.0155757	1.96e-46	TRUE	reported	8EQeSU	0.000511186	204.708
C3	rs5826945	19	6697088	T	A	-0.156771	0.00902516	1.38e-67	TRUE	reported	vWcY7r	0.000753282	301.731
C4BPB	rs3813948	1	207269858	C	T	-0.294784	0.0109798	8.95e-159	TRUE	reported	OWDQqG	0.00179763	720.803
C5	rs7030849	9	123969834	T	C	-0.14421	0.00629543	3.94e-116	TRUE	reported	jPQoa1	0.00130929	524.732
C7	rs74480769	5	40972211	G	A	-1.45256	0.01867	1e-200	TRUE	reported	EwjNIc	0.0148979	6053.09
C7orf50	rs200169409	7	1037382	G	GC	-0.95113	0.0186985	1e-200	TRUE	reported	3b16NT	0.0064229	2587.4
C8B	rs626457	1	57407484	T	C	0.504495	0.00642252	1e-200	TRUE	reported	fPjtc3	0.0151818	6170.22
C9	rs34000044	5	39342214	T	G	-1.38391	0.0807994	9.21e-66	TRUE	reported	jniRCu	0.000732393	293.358
CA1	rs1532424	8	86268192	T	G	-0.0814351	0.00596433	1.92e-42	TRUE	reported	xmP6zw	0.000465544	186.422
CA11	-	19	49115918	C	CAA	0.0705704	0.00775215	8.76e-20	TRUE	reported	OJWvrd	0.000207002	82.8703
CA12	rs12916532	15	63674171	C	T	-0.28211	0.00685875	1e-200	TRUE	reported	FxKLZm	0.004209	1691.78
CA13	rs60087251	8	86202523	C	A	-0.515256	0.0124904	1e-200	TRUE	reported	wtheFQ	0.00423364	1701.73
CA14	rs140320147	1	150230578	T	G	-2.00344	0.0704526	7.13e-178	TRUE	reported	RyzjfD	0.00201625	808.642
CA2	rs2980370	8	86860127	G	A	0.0970206	0.00596493	1.74e-59	TRUE	reported	Fs7mBJ	0.000660531	264.554
CA3	rs2072696	8	86351051	C	G	-0.170325	0.00679479	1.14e-138	TRUE	reported	ucRrTf	0.00156742	628.351
CA4	rs117154637	17	58234154	T	A	-0.816211	0.0162941	1e-200	TRUE	reported	8pQpbW	0.00623007	2509.24
CA5A	rs55870502	16	87927222	C	T	0.808502	0.00759786	1e-200	TRUE	reported	50Fx05	0.0275123	11323.4
CA6	rs3765963	1	9034598	G	A	0.671305	0.00592092	1e-200	TRUE	reported	fHpHFb	0.0311169	12854.6
CA9	rs183985235	9	35677780	A	C	-1.42617	0.0710186	1.07e-89	TRUE	reported	QR8Gde	0.00100652	403.27
CACNB3	rs7975385	12	49190992	C	T	0.121035	0.00718065	9.52e-64	TRUE	reported	DWohBE	0.000709332	284.114
CACYBP	rs76088187	1	174845008	G	A	-0.176524	0.00962466	3.91e-75	TRUE	reported	ogEpOV	0.000839721	336.383
CALB1	rs143241372	8	91123583	G	A	0.648179	0.0336951	1.83e-82	TRUE	reported	SVtVxk	0.000923673	370.045
CALB2	-	16	71170669	C	CA	-0.0690214	0.00686678	9.05e-24	TRUE	reported	koE0Zm	0.000252357	101.032
CALCA	rs782744846	11	14930225	T	TTCTAAG	-0.102922	0.00506004	5.67e-92	TRUE	reported	KOlC0h	0.00103258	413.72
CALCB	rs4757282	11	15126744	T	G	-0.131509	0.00712083	3.73e-76	TRUE	reported	JLS386	0.000851418	341.073
CALCOCO1	rs17102261	12	54126732	G	T	0.13264	0.00815729	1.89e-59	TRUE	reported	Nj947P	0.000660136	264.396
CALCOCO2	rs606911	17	46908228	A	G	0.0734897	0.00833167	1.14e-18	TRUE	reported	kR1S80	0.000194342	77.8013
CAMKK1	rs753513	17	3793472	T	C	-0.285649	0.00694816	1e-200	TRUE	reported	DKH3fS	0.00420493	1690.14
CANT1	rs80269200	17	76996508	A	C	-0.209308	0.00941308	1.55e-109	TRUE	reported	w9A148	0.00123377	494.431
CAPG	rs6886	2	85622059	C	T	-0.852877	0.0063691	1e-200	TRUE	reported	yEVO4I	0.0428792	17931.4
CAPS	rs147363394	19	5915300	A	C	-2.16441	0.0752865	9.33e-182	TRUE	reported	EUlW9k	0.00206069	826.5
CARHSP1	rs12597479	16	8903589	T	G	-0.0813992	0.00605601	3.47e-41	TRUE	reported	Qeefrz	0.000451164	180.661
CASP1	rs67513506	11	104911713	A	G	-0.0596786	0.00813888	0	TRUE	reported	Kpr71Z	0.000134311	53.7658
CASP10	rs2881930	2	202075752	C	T	0.179192	0.00624206	3.1e-181	TRUE	reported	UdwVSN	0.00205471	824.099
CASP3	-	4	185573560	G	GA	0.130451	0.00684875	6.9e-81	TRUE	reported	C97fqg	0.000905612	362.802
CASP7	rs141266925	10	115485285	C	T	-1.16787	0.0570547	4.04e-93	TRUE	reported	wBWK7r	0.00104572	418.99
CASP8	rs1045485	2	202149589	C	G	0.313694	0.00890371	1e-200	TRUE	reported	1fbOG4	0.00309164	1241.28
CASP9	rs544033162	1	15856841	CA	C	-0.0808273	0.00629422	9.6e-38	TRUE	reported	1vY4Uz	0.000411829	164.904
CAT	rs1408035	11	34475749	T	A	-0.181901	0.00701394	2.74e-148	TRUE	reported	WpJ8og	0.00167757	672.58
CBLIF	rs1787909	11	60970043	C	G	-0.219878	0.00608077	1e-200	TRUE	reported	WWgjpZ	0.00325607	1307.51
CBLN4	rs12624596	20	54290016	A	G	0.18563	0.00680289	6.07e-164	TRUE	reported	eifnZU	0.0018568	744.573
CBS	rs6586281	21	44478393	A	G	0.155972	0.00809659	1.08e-82	TRUE	reported	0wRxjH	0.000926296	371.096
CC2D1A	rs61740117	19	14024269	T	C	-0.325775	0.026645	2.24e-34	TRUE	reported	PiScAn	0.000373341	149.486
CCDC134	rs139565	22	42199047	G	A	0.0590989	0.00625689	3.54e-21	TRUE	reported	DcLkIH	0.000222848	89.2154
CCDC50	rs35380043	3	191087740	T	A	-0.403099	0.0145621	1.17e-168	TRUE	reported	4LL3Am	0.00191077	766.255
CCDC80	rs6438087	3	112366816	A	G	-0.0644059	0.00577241	6.58e-29	TRUE	reported	X8h2pR	0.000310932	124.49
CCER2	rs190921775	19	39402296	T	G	-0.919951	0.0455067	7.12e-91	TRUE	reported	roFZPw	0.00102	408.674
CCL11	rs144327946	17	32515530	T	C	-0.113055	0.00693379	9.09e-60	TRUE	reported	KoKPA4	0.000663763	265.85
CCL13	rs3136674	17	32682616	C	T	-0.473716	0.0128854	1e-200	TRUE	reported	8LH0tH	0.00336542	1351.57
CCL14	rs9903158	17	34312337	C	T	-0.997107	0.0131363	1e-200	TRUE	reported	8UjFHF	0.0141904	5761.5
CCL15	-	17	34328646	C	CAGGGCAG	-1.50011	0.0106946	1e-200	TRUE	reported	FsqfUf	0.0468533	19675
CCL16	rs112689088	17	34307457	C	T	-1.20262	0.00983445	1e-200	TRUE	reported	1urmhO	0.0360155	14953.9
CCL17	rs9302690	16	57442968	A	G	0.378907	0.010507	1e-200	TRUE	reported	Qwtdio	0.00323864	1300.49
CCL18	rs2015086	17	34391617	G	A	0.679921	0.00867538	1e-200	TRUE	reported	vzKEYq	0.0151143	6142.39
CCL19	rs11574915	9	34710084	C	A	0.106145	0.00906913	1.22e-31	TRUE	reported	Fu4HFW	0.000342123	136.983
CCL2	rs12601658	17	32533423	A	T	-0.0693641	0.00679114	1.72e-24	TRUE	reported	k9ng9l	0.000260576	104.323
CCL20	rs1395338	2	228648323	A	G	0.0855181	0.00619461	2.37e-43	TRUE	reported	PYbif4	0.000475932	190.584
CCL21	rs2812378	9	34710260	A	G	0.100692	0.00627116	5.16e-58	TRUE	reported	4gDxzB	0.000643691	257.805
CCL22	rs41398344	16	57394393	C	T	-0.797515	0.0318973	5.73e-138	TRUE	reported	AvnAbq	0.00155939	625.126
CCL23	rs712048	17	34326215	C	A	0.535187	0.00853659	1e-200	TRUE	reported	BWzK08	0.00972437	3930.43
CCL24	rs2868169	7	75464349	T	C	-1.37335	0.0100273	1e-200	TRUE	reported	wn24Sf	0.0447679	18758.2
CCL25	rs2032887	19	8121360	G	A	0.75923	0.00694788	1e-200	TRUE	reported	hnxnPg	0.0289693	11941
CCL26	rs41463245	7	75401263	T	C	-0.974693	0.0322546	1.35e-200	TRUE	reported	kvLOSD	0.00227628	913.167
CCL27	rs2070074	9	34649442	G	A	-0.311544	0.0098317	1e-200	TRUE	reported	9mkeB8	0.0025024	1004.11
CCL28	-	5	44399046	G	GT	-0.0515209	0.00614479	5.1e-17	TRUE	reported	YEwIQh	0.000175606	70.2992
CCL3	rs1634486	17	34410091	C	A	0.419724	0.00711565	1e-200	TRUE	reported	AVU3As	0.00861793	3479.34
CCL4	rs1015673	17	34477386	T	C	-0.303626	0.00683074	1e-200	TRUE	reported	pAc36J	0.0049121	1975.79
CCL5	rs2107538	17	34207780	T	C	-0.230746	0.00769727	1.92e-197	TRUE	reported	2mifoi	0.00224019	898.654
CCL7	rs9907136	17	32516245	T	C	0.0967573	0.00609417	9.14e-57	TRUE	reported	aMGrQ5	0.000629402	252.079
CCL8	rs1133763	17	32647831	C	A	-1.06584	0.00831238	1e-200	TRUE	reported	tiWRiS	0.0394561	16441.1
CCN1	rs4949912	1	86063089	A	G	-0.129618	0.00676716	8.97e-82	TRUE	reported	2J8OgK	0.000915763	366.873
CCN2	rs7767139	6	132292781	G	C	-0.342748	0.00737134	1e-200	TRUE	reported	2nD7W7	0.00537255	2162
CCN3	rs2279112	8	120429024	A	G	-0.26405	0.00640919	1e-200	TRUE	reported	p0qmLh	0.00422271	1697.32
CCN4	rs12156037	8	134204458	G	A	-0.440484	0.00637839	1e-200	TRUE	reported	vjJCiy	0.0117749	4769.09
CCN5	rs6065746	20	43322002	C	G	0.189054	0.00566166	1e-200	TRUE	reported	cVRnCL	0.00277804	1115.02
CCND2	rs76895963	12	4384844	G	T	0.168971	0.0245577	0	TRUE	reported	U9aFtr	0.000118266	47.342
CCS	rs498045	11	66362997	G	A	0.466453	0.00607796	1e-200	TRUE	reported	Czt19L	0.0145017	5889.76
CD101	rs12130298	1	117544331	C	A	-1.28982	0.0120079	1e-200	TRUE	reported	an7ORY	0.0280185	11537.8
CD109	rs9447027	6	74501170	G	C	0.844712	0.00629714	1e-200	TRUE	reported	IyHHFS	0.0430225	17994
CD14	rs5744441	5	140016847	A	G	-0.312667	0.00719978	1e-200	TRUE	reported	D4cs0u	0.00468972	1885.92
CD160	rs3753437	1	145718124	C	G	-0.388869	0.00606893	1e-200	TRUE	reported	7DbHoJ	0.0101534	4105.63
CD163	rs11054859	12	7769776	A	G	-0.175013	0.0091671	2.97e-81	TRUE	reported	B8Gng6	0.000909797	364.481
CD164	rs12197114	6	109735498	C	T	-0.148743	0.00649522	4.6e-116	TRUE	reported	SnzniK	0.00130852	524.425
CD164L2	rs734725	1	27709858	T	G	0.781571	0.0113769	1e-200	TRUE	reported	L4Dlav	0.0116536	4719.4
CD177	rs79338083	19	43826203	T	C	1.81153	0.0236198	1e-200	TRUE	reported	ma4bLi	0.0144832	5882.15
CD1C	rs115248892	1	158262619	T	G	-1.56245	0.0564336	1.02e-168	TRUE	reported	fKD4od	0.00191148	766.54
CD2	rs142374557	1	117297327	G	C	0.219424	0.030768	0	TRUE	reported	4Nhkmt	0.000127051	50.859
CD200	rs2399420	3	112069765	A	C	0.267743	0.010099	7.1e-155	TRUE	reported	kO1ZDj	0.001753	702.874
CD200R1	rs72491121	3	112643952	T	C	1.80202	0.0155758	1e-200	TRUE	reported	6PEmcf	0.0323591	13384.9
CD207	rs17718987	2	71060936	C	G	0.465194	0.00661296	1e-200	TRUE	reported	0TO1Cr	0.0122125	4948.51
CD209	rs4804774	19	7772173	C	G	-0.418699	0.00612323	1e-200	TRUE	reported	T2LZtv	0.0115468	4675.63
CD22	rs10411704	19	35800662	T	G	-0.291387	0.00722285	1e-200	TRUE	reported	IFgpgW	0.00404971	1627.5
CD226	rs4891780	18	67524383	T	C	-0.259478	0.00619285	1e-200	TRUE	reported	wT0pAQ	0.00436699	1755.57
CD244	rs115868021	1	160811374	G	C	-2.20125	0.0408136	1e-200	TRUE	reported	w8rMOe	0.00721518	2908.89
CD248	rs182547559	11	66082215	G	C	-0.745722	0.0479963	1.95e-54	TRUE	reported	4kgJUX	0.000602754	241.399
CD27	rs25680	12	6554628	A	G	0.288069	0.00698128	1e-200	TRUE	reported	Bq9qdw	0.00423587	1702.63
CD274	rs822341	9	5453396	C	T	0.339916	0.00697956	1e-200	TRUE	reported	9qMECt	0.00589094	2371.84
CD276	rs2291014	15	73996359	A	G	-1.29687	0.00975926	1e-200	TRUE	reported	oXiL5v	0.0422545	17658.6
CD28	rs768558350	2	204633829	A	AG	-0.24663	0.00828884	1.52e-194	TRUE	reported	ihJCr9	0.00220703	885.324
CD2AP	rs9463335	6	47479136	A	G	0.306247	0.0067187	1e-200	TRUE	reported	MpE1g9	0.00516402	2077.64
CD300A	rs62087200	17	72459776	A	G	-0.580515	0.0127087	1e-200	TRUE	reported	yjp3CX	0.00518597	2086.52
CD300C	rs2293188	17	72537878	A	G	0.675368	0.00965531	1e-200	TRUE	reported	Qo426E	0.0120763	4892.67
CD300E	rs520733	17	72595825	A	G	-0.351058	0.00620973	1e-200	TRUE	reported	vjjfcI	0.00792176	3196.02
CD300LF	rs35489971	17	72700943	G	A	1.23758	0.00747382	1e-200	TRUE	reported	ltVj7F	0.0641133	27419.5
CD300LG	rs72836561	17	41926126	T	C	-1.05367	0.0169585	1e-200	TRUE	reported	2UfF0h	0.00955276	3860.4
CD302	rs2556106	2	160654524	T	G	-0.378822	0.00843645	1e-200	TRUE	reported	x0RYzT	0.00501224	2016.27
CD33	rs2455069	19	51728641	G	A	1.17569	0.00628534	1e-200	TRUE	reported	EKYPtm	0.0803888	34988.5
CD34	rs6671850	1	208057800	T	C	0.139753	0.012038	3.7e-31	TRUE	reported	oFcoM9	0.000336613	134.776
CD36	rs13236689	7	80236014	G	T	0.265993	0.00610637	1e-200	TRUE	reported	Imwv8D	0.00471828	1897.46
CD38	rs7681718	4	15786408	T	C	-0.409486	0.0060457	1e-200	TRUE	reported	0ACvP7	0.0113318	4587.57
CD4	rs73053728	12	6896546	G	A	-0.348333	0.0066075	1e-200	TRUE	reported	tyTp30	0.00689562	2779.15
CD40	rs1883832	20	44746982	C	T	0.420751	0.0071451	1e-200	TRUE	reported	k8Hj2L	0.00858916	3467.62
CD40LG	rs36206512	X	135730217	C	A	-0.549965	0.0144882	1e-200	TRUE	reported	UUenUY	0.0035871	1440.92
CD46	rs7550273	1	207912179	C	G	0.0786795	0.00620121	6.91e-37	TRUE	reported	d3IfGz	0.00040203	160.979
CD48	rs2295615	1	160654758	G	C	-0.933125	0.00890844	1e-200	TRUE	reported	K2Zahp	0.0266806	10971.7
CD5	rs34383631	11	60793330	T	C	-0.128109	0.00611002	1.31e-97	TRUE	reported	rmD3bi	0.00109714	439.614
CD55	rs61822669	1	207421214	A	G	-0.457063	0.00725752	1e-200	TRUE	reported	7LEbuX	0.00981198	3966.19
CD58	rs6677309	1	117080166	C	A	-0.251159	0.00874088	1.44e-181	TRUE	reported	cwGKdj	0.00205852	825.629
CD59	rs831636	11	33739598	A	G	-0.228706	0.00611117	1e-200	TRUE	reported	lykFYu	0.00348701	1400.57
CD5L	rs2765501	1	157804648	A	G	0.19908	0.00619679	1e-200	TRUE	reported	cWsxum	0.00257197	1032.09
CD6	rs11230563	11	60776209	T	C	-0.807665	0.00624972	1e-200	TRUE	reported	SicRlC	0.0400545	16700.9
CD63	rs187372065	12	56191879	G	C	-0.714885	0.0637648	3.59e-29	TRUE	reported	udQ0mL	0.000313933	125.692
CD69	rs3176787	12	9913134	A	G	-0.0512959	0.00616866	9.13e-17	TRUE	reported	qHhmW0	0.000172732	69.1483
CD7	rs3176831	17	80272491	T	C	-1.10539	0.0158315	1e-200	TRUE	reported	NeRivh	0.0120335	4875.11
CD70	rs7254538	19	6611336	C	G	0.738612	0.00589662	1e-200	TRUE	reported	25dpCZ	0.0377216	15690
CD72	rs869487	9	35615896	G	C	-0.161179	0.00736279	3.16e-106	TRUE	reported	Vm8dlr	0.00119585	479.214
CD74	rs55796634	5	149792337	T	C	-0.0872103	0.00931147	7.54e-21	TRUE	reported	t6bKpX	0.000219112	87.7197
CD79B	rs12603821	17	62006432	A	G	-0.160358	0.00607644	1.77e-153	TRUE	reported	5aKaHc	0.00173696	696.435
CD80	rs150475322	3	119286056	G	A	0.594143	0.00914126	1e-200	TRUE	reported	0epAVN	0.0104442	4224.43
CD83	rs111804875	6	14118034	A	G	0.196675	0.00727005	3.55e-161	TRUE	reported	mdHYWH	0.00182513	731.849
CD84	rs200682634	1	160560109	C	CAT	-0.210812	0.0105179	2.31e-89	TRUE	reported	ah9egH	0.00100267	401.726
CD86	rs59331099	3	121824624	C	T	1.95298	0.0687241	1.22e-177	TRUE	reported	9OoyxN	0.00201356	807.561
CD8A	rs3020726	2	87016506	G	A	0.344802	0.00822367	1e-200	TRUE	reported	xhUHKV	0.00437289	1757.95
CD93	rs184054831	20	23085382	T	C	1.42363	0.136122	1.34e-25	TRUE	reported	SVIsj4	0.000273201	109.379
CD99L2	rs7058184	X	150068138	C	T	-0.198402	0.00725868	1.71e-164	TRUE	reported	7irhdC	0.00186307	747.093
CDA	rs2072671	1	20915701	C	A	-0.48871	0.0063034	1e-200	TRUE	reported	TZy4gD	0.0147959	6011.05
CDC27	rs79702286	17	45296616	G	A	0.132243	0.0103606	2.6e-37	TRUE	reported	OsJ9v0	0.000406876	162.92
CDCP1	rs2276862	3	45187785	G	C	-0.295394	0.00714724	1e-200	TRUE	reported	LUgmI5	0.00424952	1708.14
CDH1	rs2011779	16	68837496	G	A	-0.047254	0.0060808	0	TRUE	reported	OIMFOE	0.000150853	60.3884
CDH15	rs11646135	16	89199108	A	G	0.431503	0.00745862	1e-200	TRUE	reported	Uq8Q3C	0.00829273	3346.94
CDH17	rs11786049	8	95204067	C	G	-0.266905	0.00543882	1e-200	TRUE	reported	z1sXhI	0.00598084	2408.25
CDH2	rs12457737	18	25686372	C	T	-0.0958369	0.00609007	8.49e-56	TRUE	reported	tJzhJZ	0.000618323	247.639
CDH23	rs2166631	10	73472882	T	C	-0.157211	0.00750317	1.78e-97	TRUE	reported	YivVoR	0.00109563	439.01
CDH3	rs138190335	16	68719119	C	T	0.753248	0.0494511	2.16e-52	TRUE	reported	E3mS5s	0.000579343	232.018
CDH5	rs16956504	16	66432381	C	T	0.295865	0.00911988	1e-200	TRUE	reported	E2JKpI	0.0026226	1052.46
CDH6	rs4626350	5	30839451	A	G	0.498155	0.00613721	1e-200	TRUE	reported	VvRzcj	0.0161942	6588.47
CDHR1	rs7916271	10	85954220	T	C	0.227428	0.00631533	1e-200	TRUE	reported	Dz2QEE	0.00322964	1296.86
CDHR2	rs2913909	5	175945908	G	C	-0.100331	0.00521648	1.94e-82	TRUE	reported	AVeiEx	0.000923373	369.924
CDHR5	rs12360820	11	620927	C	A	0.639082	0.00798501	1e-200	TRUE	reported	txKKYm	0.0157518	6405.6
CDKN1A	rs1801270	6	36651971	A	C	-0.266448	0.0116746	2.71e-115	TRUE	reported	VoV1bX	0.00129969	520.881
CDNF	rs61738953	10	14862082	G	C	-1.09402	0.0176823	1e-200	TRUE	reported	wZjIDQ	0.00947332	3827.99
CDON	rs138087778	11	125887165	A	G	-2.0767	0.132044	9.82e-56	TRUE	reported	8zTBNS	0.000617597	247.348
CEACAM1	rs10412463	19	43021011	C	G	-0.516813	0.0103666	1e-200	TRUE	reported	6cVr17	0.00617119	2485.38
CEACAM16	rs17715069	19	45209443	C	G	-0.336285	0.00621724	1e-200	TRUE	reported	cO7D6r	0.00725638	2925.62
CEACAM19	rs62119321	19	45172785	C	T	0.602436	0.0184131	1e-200	TRUE	reported	Mm5anQ	0.0026673	1070.45
CEACAM20	rs10414398	19	45021210	A	G	-0.270074	0.0109537	3.17e-134	TRUE	reported	l8V9Tx	0.00151652	607.913
CEACAM21	rs714106	19	42083849	A	C	-1.17179	0.00704693	1e-200	TRUE	reported	Wkz5Vm	0.0646178	27650.1
CEACAM5	rs9621	19	42231159	A	G	0.97492	0.0155968	1e-200	TRUE	reported	yZ08Ct	0.00966743	3907.19
CEACAM6	rs12459454	19	42263143	G	A	-0.12862	0.00657517	3.29e-85	TRUE	reported	5qbcy0	0.000955105	382.649
CEACAM8	rs12459454	19	42263143	G	A	-0.130695	0.00643636	1.14e-91	TRUE	reported	KVpU6m	0.00102909	412.321
CEBPB	rs6063502	20	48955595	G	A	-0.055927	0.00644794	4.19e-18	TRUE	reported	zFn6dN	0.000187924	75.2314
CELA2A	rs188524036	1	15798603	G	T	-0.520086	0.0297615	2.22e-68	TRUE	reported	qfWRzT	0.000762382	305.379
CELA3A	rs34262568	1	22313371	A	G	0.230764	0.00706745	1e-200	TRUE	reported	G8QcXZ	0.00265655	1066.13
CELSR2	rs12740374	1	109817590	T	G	0.450722	0.0073725	1e-200	TRUE	reported	5CaQu3	0.00925155	3737.54
CEMIP2	rs191912523	9	74346987	G	T	0.238308	0.0113906	3.42e-97	TRUE	reported	hPGodT	0.00109238	437.705
CENPF	rs3790646	1	214818846	G	A	-0.131513	0.0131009	1.03e-23	TRUE	reported	HU1odS	0.000251703	100.77
CEP112	rs12938334	17	63934200	C	A	-0.230425	0.00646352	1e-200	TRUE	reported	ZbM2Ex	0.00316525	1270.92
CEP152	rs77379665	15	49082509	T	C	0.13155	0.0180736	0	TRUE	reported	Mg5RSA	0.000132342	52.9773
CEP170	rs12741781	1	243428152	G	T	0.0652587	0.00652897	1.6e-23	TRUE	reported	GxDb1F	0.000249541	99.9046
CEP20	rs7204850	16	15966822	C	T	-0.213702	0.0134277	4.99e-57	TRUE	reported	aMZ8PW	0.000632415	253.286
CEP43	rs6904946	6	167433948	C	T	0.073672	0.00619605	1.33e-32	TRUE	reported	pRPw9U	0.00035309	141.375
CEP85	rs7542844	1	26618467	A	G	0.140246	0.0115727	8.41e-34	TRUE	reported	hCVbnj	0.000366788	146.862
CERT	rs577344407	5	74700841	AAAC	A	0.0845525	0.011051	0	TRUE	reported	t5AWu7	0.000146234	58.5393
CES1	rs28547561	16	55860775	A	G	-1.13641	0.0133821	1e-200	TRUE	reported	To88xh	0.0176982	7211.4
CES2	rs140461033	16	66971964	A	G	-1.02741	0.0521533	2.16e-86	TRUE	reported	tQvsvd	0.000968649	388.08
CES3	rs71647892	16	66997756	C	T	-0.892058	0.0280525	1e-200	TRUE	reported	zOzVN2	0.00252006	1011.21
CETN3	rs4873	5	89703641	G	C	-0.177234	0.00690788	3.56e-145	TRUE	reported	Czo7lg	0.00164193	658.267
CFC1	rs7580681	2	131157129	C	G	-0.259635	0.0377612	0	TRUE	reported	wXuhKI	0.000118099	47.2751
CFD	rs71335276	19	859368	T	G	-0.1814	0.00741679	4.14e-132	TRUE	reported	kueBcd	0.0014923	598.192
CFH	rs33915960	1	196676713	T	G	0.42054	0.00769177	1e-200	TRUE	reported	kvYNYF	0.007413	2989.23
CFHR2	rs4085749	1	196920148	T	C	-1.03409	0.00739803	1e-200	TRUE	reported	xezrvF	0.0465424	19538.1
CFHR4	rs10922147	1	196877689	G	C	-0.784669	0.00729817	1e-200	TRUE	reported	o2YSxe	0.0280701	11559.6
CFHR5	rs72732234	1	196303889	C	T	-1.566	0.0245789	1e-200	TRUE	reported	gLluay	0.0100401	4059.35
CFI	rs10033900	4	110659067	C	T	0.199403	0.00595735	1e-200	TRUE	reported	wZpX31	0.0027913	1120.35
CFP	rs61737993	X	47486217	T	C	-1.29013	0.0628851	1.56e-93	TRUE	reported	E9M8Pk	0.00105046	420.891
CGA	rs2031367	6	87807180	G	A	0.0403068	0.00492528	2.75e-16	TRUE	reported	Tv7dHD	0.000167296	66.9719
CGB3_CGB5_CGB8	rs1056914	19	49519855	G	T	-0.0553682	0.00571595	3.44e-22	TRUE	reported	iKpovH	0.000234372	93.83
CGREF1	rs2384572	2	27324751	T	G	-0.547683	0.00620557	1e-200	TRUE	reported	bOGWRh	0.0190892	7789.2
CHAC2	rs78694551	2	53978813	G	A	-0.154781	0.00705896	1.44e-106	TRUE	reported	QQYvbg	0.00119976	480.786
CHAD	rs144030994	17	48542714	T	G	-1.62159	0.0409607	1e-200	TRUE	reported	Trfn3R	0.00390044	1567.27
CHCHD10	rs62240638	22	24063486	A	G	-0.128078	0.0110289	3.54e-31	TRUE	reported	zveNHh	0.000336823	134.86
CHCHD6	rs9874911	3	126407080	G	A	-0.292988	0.00798099	1e-200	TRUE	reported	VL7i1D	0.00335575	1347.67
CHGA	rs729940	14	93399101	T	C	-0.242407	0.00836594	1.34e-184	TRUE	reported	3O5XJG	0.00209322	839.573
CHGB	rs236153	20	5903894	G	A	-0.59736	0.00614814	1e-200	TRUE	reported	Zqph8A	0.0230422	9440.23
CHI3L1	rs4950928	1	203155882	C	G	0.670303	0.00725933	1e-200	TRUE	reported	Nw3AiN	0.0208573	8526.03
CHIT1	rs2486950	1	203174670	C	G	-1.07368	0.00729506	1e-200	TRUE	reported	BTcOPz	0.0513411	21661.6
CHL1	rs931679	3	259525	A	T	0.534743	0.0108405	1e-200	TRUE	reported	v81s12	0.00604258	2433.27
CHMP1A	rs460879	16	89712889	T	C	-0.0908033	0.00627512	1.87e-47	TRUE	reported	AVJOJp	0.000522872	209.391
CHMP6	rs9989475	17	78971176	G	A	0.200769	0.00797111	5.55e-140	TRUE	reported	tg2Cok	0.00158245	634.386
CHRDL1	rs5942957	X	109778405	A	C	-0.293712	0.00461408	1e-200	TRUE	reported	itf05R	0.0100222	4052.01
CHRDL2	rs551789974	11	74432192	G	A	-0.655462	0.0152089	1e-200	TRUE	reported	8yclsT	0.00461904	1857.37
CIAPIN1	rs477025	16	57508960	C	T	0.0473783	0.00612979	0	TRUE	reported	jxPXsd	0.000149233	59.7401
CILP	rs2585035	15	65496475	G	T	-0.28777	0.00610297	1e-200	TRUE	reported	XpWeJq	0.00552416	2223.34
CIT	rs74653672	12	120245843	C	T	-0.209126	0.0238178	1.63e-18	TRUE	reported	UehgiQ	0.000192572	77.0922
CKAP4	rs1215741	12	106634872	T	A	0.196107	0.00659229	1.85e-194	TRUE	reported	3GErMI	0.00220606	884.935
CKMT1A_CKMT1B	rs2288768	15	43996898	C	G	-0.270332	0.0100134	1.6e-160	TRUE	reported	mz1qGY	0.00181763	728.836
CLC	rs143121234	19	40226530	G	C	-1.32199	0.0768092	2.18e-66	TRUE	reported	7gdnm5	0.000739557	296.229
CLEC10A	rs90951	17	6981397	G	A	0.531697	0.00646017	1e-200	TRUE	reported	fd1CU3	0.0166424	6773.89
CLEC11A	rs141369989	19	51226507	A	G	0.785594	0.0184279	1e-200	TRUE	reported	t8vNZV	0.00452002	1817.37
CLEC12A	rs12230629	12	10117783	C	T	0.485235	0.00707327	1e-200	TRUE	reported	WRwprD	0.0116212	4706.1
CLEC14A	rs10151239	14	38972370	A	C	0.0775119	0.00588351	1.23e-39	TRUE	reported	rMHBT3	0.00043345	173.565
CLEC1A	rs7961483	12	10230460	T	C	-0.303074	0.00613701	1e-200	TRUE	reported	rOrkEW	0.00605632	2438.83
CLEC1B	rs11379994	12	10151762	TC	T	-0.16385	0.00696921	3.18e-122	TRUE	reported	zulhPA	0.00137908	552.743
CLEC3B	rs13065490	3	45057108	T	A	0.225631	0.00697483	1e-200	TRUE	reported	NonERl	0.00260771	1046.47
CLEC4A	rs117213717	12	8278195	A	G	-1.97525	0.0265899	1e-200	TRUE	reported	HZTuFt	0.0135996	5518.34
CLEC4C	rs11055602	12	7904111	G	T	0.845825	0.00616926	1e-200	TRUE	reported	PZ7T6O	0.0448566	18797.2
CLEC4D	rs4242896	12	8688999	C	A	0.497343	0.00593428	1e-200	TRUE	reported	TjiSCo	0.0172458	7023.83
CLEC4G	rs117133715	19	7801560	T	C	0.37262	0.0117894	1e-200	TRUE	reported	TX1ykL	0.0024896	998.957
CLEC4M	rs4804774	19	7772173	C	G	-0.372548	0.00604972	1e-200	TRUE	reported	xSygQ9	0.00938559	3792.2
CLEC5A	rs1726867	7	141660700	G	A	-0.27901	0.00633665	1e-200	TRUE	reported	FqBfxD	0.00482042	1938.73
CLEC6A	rs4420350	12	8606973	A	G	0.611453	0.00737719	1e-200	TRUE	reported	8nHzO1	0.0168739	6869.77
CLEC7A	rs16910526	12	10271087	C	A	-1.55637	0.0109509	1e-200	TRUE	reported	9dE8WM	0.0480405	20198.7
CLGN	rs6852397	4	141348748	T	G	1.16858	0.0107489	1e-200	TRUE	reported	WvC1sF	0.0286823	11819.2
CLIC5	rs2022423	6	46046859	G	A	-0.123898	0.00654816	7.64e-80	TRUE	reported	8AErYZ	0.000893645	358.004
CLIP2	rs73131317	7	73702715	A	G	0.230783	0.01239	1.96e-77	TRUE	reported	xYJEy7	0.000866068	346.947
CLMP	rs2302605	11	123065683	T	C	0.321728	0.00564137	1e-200	TRUE	reported	mMSYKY	0.00806041	3252.42
CLPS	rs2766588	6	35753227	C	T	0.522485	0.00645428	1e-200	TRUE	reported	RFip2T	0.0161088	6553.15
CLSTN2	rs41265459	3	140167490	A	T	2.30343	0.0378391	1e-200	TRUE	reported	1qNh7T	0.00917338	3705.67
CLSTN3	rs2167285	12	7284301	T	C	-0.46683	0.00610872	1e-200	TRUE	reported	1jBBbq	0.014381	5840.03
CLU	rs9331938	8	27457479	T	C	-2.14108	0.0869953	9.53e-134	TRUE	reported	pJ2pdP	0.00151106	605.72
CLUL1	rs12957470	18	591690	C	G	0.61028	0.00668652	1e-200	TRUE	reported	Ff1f7b	0.020388	8330.21
CMC1	rs370517451	3	28283101	A	G	-0.310605	0.0276437	2.71e-29	TRUE	reported	JwsZvM	0.000315319	126.247
CNDP1	rs17817077	18	72209543	A	G	0.281301	0.00624637	1e-200	TRUE	reported	F9iKaG	0.00504145	2028.08
CNP	-	17	40102154	C	CA	0.0908657	0.0068632	5.19e-40	TRUE	reported	51KUQc	0.000437744	175.285
CNPY4	rs7457787	7	99777869	C	A	-0.262996	0.00966385	4.39e-163	TRUE	reported	lOswQs	0.00184696	740.621
CNTN1	rs11177604	12	41045385	A	C	0.20209	0.00577585	1e-200	TRUE	reported	qy3sBE	0.00304926	1224.21
CNTN2	rs2071533	1	205012198	G	T	-1.18498	0.00894521	1e-200	TRUE	reported	EP6EEQ	0.0420019	17548.5
CNTN3	rs7427367	3	74595819	A	G	-0.505516	0.0108181	1e-200	TRUE	reported	qYnOQv	0.00542586	2183.56
CNTN4	rs163352	3	3098041	C	G	-0.314865	0.00759936	1e-200	TRUE	reported	A5FRcp	0.0042707	1716.69
CNTN5	rs7108717	11	99055652	A	C	-0.787782	0.0109757	1e-200	TRUE	reported	yPl4bb	0.0127074	5151.64
CNTNAP2	rs850460	7	145333369	G	A	-0.543808	0.00663297	1e-200	TRUE	reported	PT2aw5	0.016516	6721.6
CNTNAP4	-	16	76429633	G	GT	0.0568999	0.0063824	4.87e-19	TRUE	reported	3SoZGq	0.000198533	79.4791
COCH	rs28400019	14	31343494	A	G	0.506571	0.00992839	1e-200	TRUE	reported	0N479z	0.00646206	2603.28
COL15A1	rs10819566	9	101763477	C	T	0.178284	0.00618244	7.33e-183	TRUE	reported	6s1SP2	0.00207332	831.578
COL18A1	rs36182034	21	46903982	C	T	-0.152795	0.00603401	1.82e-141	TRUE	reported	ibNsnq	0.00159946	641.216
COL1A1	rs147266928	17	48263206	C	T	1.36241	0.0963339	2.07e-45	TRUE	reported	uu3T6J	0.000499463	200.012
COL24A1	rs148644471	1	86600011	G	T	-0.28048	0.010637	3.17e-153	TRUE	reported	Fw1n3c	0.0017341	695.286
COL28A1	rs7810134	7	7542265	A	G	0.871103	0.00733394	1e-200	TRUE	reported	u8eRJ1	0.0340474	14107.9
COL2A1	rs10875723	12	48417537	G	A	-0.733736	0.00629807	1e-200	TRUE	reported	uXlw3A	0.0327978	13572.6
COL3A1	rs540608250	2	189857452	G	A	1.38693	0.0666078	2.71e-96	TRUE	reported	GpQnhy	0.00108206	433.568
COL4A1	rs3742207	13	110818598	G	T	-0.183892	0.00629927	2.4e-187	TRUE	reported	YHhkNV	0.00212464	852.203
COL5A1	rs12002679	9	137533634	G	C	0.221088	0.00692077	1e-200	TRUE	reported	nVQ0OZ	0.00254319	1020.51
COL6A3	rs1050785	2	238232752	A	C	0.090355	0.00617689	1.86e-48	TRUE	reported	FYOOY0	0.000534313	213.975
COL9A1	rs543674622	6	70987126	G	A	1.47426	0.0606656	1.89e-130	TRUE	reported	cWB2Nl	0.00147328	590.556
COLEC12	rs149622251	18	331717	T	C	-0.87143	0.0381225	1.2e-115	TRUE	reported	9Wf5YU	0.00130376	522.517
COMMD1	rs55677935	2	62228013	T	C	-0.686011	0.0246793	4.72e-170	TRUE	reported	pDJLJB	0.00192674	772.67
COMP	rs12974746	19	18906548	G	A	-0.570247	0.0181601	1e-200	TRUE	reported	clxGRW	0.00245745	986.024
COMT	rs4680	22	19951271	A	G	-0.450944	0.00619299	1e-200	TRUE	reported	QJFDmE	0.0130735	5302.03
COQ7	rs11074359	16	19085298	T	C	-0.130136	0.00633628	9.81e-94	TRUE	reported	24Z73t	0.00105277	421.817
CPA1	rs13226219	7	130019491	C	T	0.252326	0.0090073	1.11e-172	TRUE	reported	DrkC7p	0.0019568	784.752
CPA2	rs10257530	7	129913520	C	T	-0.371035	0.00655357	1e-200	TRUE	reported	D5D2ND	0.00794462	3205.32
CPA4	rs34587586	7	129938598	T	G	-0.535276	0.006353	1e-200	TRUE	reported	007UTm	0.0174271	7098.98
CPB1	rs2331406	3	148565482	A	G	0.12698	0.00699752	1.37e-73	TRUE	reported	YrCD38	0.000822031	329.291
CPB2	rs6561283	13	46640837	G	A	0.661614	0.00692416	1e-200	TRUE	reported	sQNxUd	0.022302	9130.05
CPE	rs1550270	4	166261800	C	T	0.243524	0.00671451	1e-200	TRUE	reported	FIlOo5	0.00327562	1315.38
CPM	rs7978197	12	69326547	T	C	-0.511236	0.0193805	2.39e-153	TRUE	reported	qVKJlQ	0.00173549	695.842
CPOX	rs1729988	3	98318393	T	C	-0.151462	0.00906166	1.03e-62	TRUE	reported	vx2v8Q	0.000697513	279.376
CPPED1	rs61664415	16	12888077	CA	C	0.813809	0.00787936	1e-200	TRUE	reported	EPDici	0.0259599	10667.5
CPQ	rs148684432	8	98041637	A	G	-1.88492	0.0316487	1e-200	TRUE	reported	hQ46wa	0.00878427	3547.09
CPTP	rs150789461	1	1284490	A	G	-0.0806698	0.0116567	0	TRUE	reported	mJ62Fk	0.000119642	47.8926
CPVL	rs34219043	7	29160604	T	C	-0.841561	0.0075109	1e-200	TRUE	reported	os7wqB	0.0304115	12554.1
CPXM1	rs215545	20	2782015	C	T	0.36502	0.00711344	1e-200	TRUE	reported	0abDER	0.00653566	2633.13
CPXM2	rs28741041	10	125650709	C	G	-0.455618	0.00611374	1e-200	TRUE	reported	DbteUx	0.0136857	5553.74
CR1	rs679515	1	207750568	C	T	-0.545222	0.00803023	1e-200	TRUE	reported	zJIuwT	0.0113862	4609.87
CR2	rs61821108	1	207590852	A	G	-0.281538	0.00949022	2.1e-193	TRUE	reported	H2zxaq	0.00219397	880.074
CRACR2A	rs6489498	12	3902269	G	A	-0.134914	0.00641367	3.11e-98	TRUE	reported	UFUxqn	0.00110429	442.485
CRADD	rs56944668	12	94243853	T	C	-0.0970322	0.00844221	1.42e-30	TRUE	reported	JSIMPg	0.000329943	132.104
CREG1	rs7513428	1	167515272	C	T	-0.240816	0.0079907	1.59e-199	TRUE	reported	qW9Y6Q	0.00226402	908.236
CRELD1	rs9878047	3	9985457	C	T	0.816216	0.00702865	1e-200	TRUE	reported	isqieH	0.0325941	13485.4
CRELD2	rs74510325	22	50315382	G	C	-0.82748	0.017009	1e-200	TRUE	reported	GIfKBH	0.00587841	2366.77
CRH	rs59104426	8	67172949	A	T	-0.657053	0.0164535	1e-200	TRUE	reported	7FvXDm	0.00396845	1594.71
CRHBP	rs1700657	5	76211261	T	C	-0.569263	0.00624021	1e-200	TRUE	reported	t1xWGw	0.0203682	8321.95
CRIM1	rs201258494	2	36583342	TGCG	T	-0.139386	0.00742255	1.13e-78	TRUE	reported	bZlqxE	0.000880264	352.639
CRIP2	rs80324969	14	105917816	C	G	0.185034	0.00818086	2.88e-113	TRUE	reported	y1LX8P	0.00127648	511.568
CRISP2	rs555247	6	49710105	A	G	0.486541	0.00526679	1e-200	TRUE	reported	Tk23SO	0.020876	8533.84
CRISP3	rs1025347	6	49652977	A	G	-0.555847	0.00592899	1e-200	TRUE	reported	anZE7u	0.0214872	8789.15
CRNN	rs10494275	1	152391567	A	G	-1.18996	0.0117122	1e-200	TRUE	reported	SXlB0e	0.0251416	10322.5
CRTAC1	rs56007204	10	99625319	T	C	-0.781652	0.00683691	1e-200	TRUE	reported	bOq1z0	0.0316238	13070.9
CRTAM	rs2370794	11	122714782	G	A	0.316242	0.00634766	1e-200	TRUE	reported	BEXBab	0.00616297	2482.04
CRYBB1	rs4822754	22	27012894	G	A	-0.152485	0.00607804	6.76e-139	TRUE	reported	kyqcKK	0.00157003	629.397
CRYBB2	rs16986565	22	25625121	T	C	0.217476	0.0283409	0	TRUE	reported	FRQKBO	0.000147094	58.8834
CRYGD	rs34570682	2	208978937	A	G	-0.711417	0.00672293	1e-200	TRUE	reported	HuFrOl	0.0272152	11197.7
CRYM	rs2733910	16	21285281	T	C	-0.412489	0.00720371	1e-200	TRUE	reported	opcV0c	0.00812517	3278.76
CRYZL1	rs13050238	21	34997018	T	C	-0.368532	0.017924	6.16e-94	TRUE	reported	pJMaSk	0.00105508	422.745
CSF1	rs2225767	1	110503078	C	T	-0.177399	0.00608305	5.73e-187	TRUE	reported	nu4qBR	0.00212032	850.467
CSF1R	rs56048668	5	149460542	C	A	-1.50454	0.0384358	1e-200	TRUE	reported	n0Ox4G	0.00381364	1532.26
CSF2	rs25882	5	131411460	C	T	0.243184	0.00759459	1e-200	TRUE	reported	dCPPuO	0.00255513	1025.32
CSF2RB	rs2239749	22	37331305	G	A	-1.11173	0.00628264	1e-200	TRUE	reported	vzmxdP	0.0725547	31312.1
CSF3	rs9898547	17	38136026	T	G	-0.0756909	0.00605601	7.61e-36	TRUE	reported	qwuQCZ	0.000390129	156.211
CSF3R	rs3917999	1	36933317	T	C	1.09206	0.0285048	1e-200	TRUE	reported	DOEv6E	0.00365368	1467.76
CSPG4	rs77237106	15	75969335	T	C	-0.135924	0.00772361	2.53e-69	TRUE	reported	rZnjIj	0.000773177	309.706
CST1	rs4549181	20	23728873	T	C	-0.570915	0.00687166	1e-200	TRUE	reported	yn7yrS	0.0169534	6902.67
CST3	rs911119	20	23612737	T	C	0.306717	0.00677028	1e-200	TRUE	reported	8dkvkI	0.00510158	2052.39
CST5	rs1799841	20	23860178	G	A	0.712956	0.0059942	1e-200	TRUE	reported	2V872S	0.0341382	14146.9
CST6	-	11	65770312	T	TAGAG	0.582727	0.0180612	1e-200	TRUE	reported	9ndxYc	0.00259401	1040.96
CST7	rs2387362	20	24899906	T	C	0.81885	0.0073381	1e-200	TRUE	reported	IcNujr	0.0301717	12452
CSTB	-	21	45196323	C	CGCGCGGGGCGGG	-0.789794	0.00678164	1e-200	TRUE	reported	54QLDJ	0.0327755	13563
CTBS	rs79723172	1	85012695	A	G	1.35452	0.0174749	1e-200	TRUE	reported	m7p82w	0.0147888	6008.13
CTF1	-	16	30987380	G	GT	0.0505037	0.00648837	0	TRUE	reported	UzzoOm	0.000151347	60.5861
CTHRC1	rs827592	8	104364637	G	C	-0.157248	0.00551939	1.55e-178	TRUE	reported	UNWhUq	0.00202382	811.682
CTRB1	rs8051363	16	75255217	G	A	0.557049	0.00691016	1e-200	TRUE	reported	j7rhKw	0.0159764	6498.43
CTRC	rs497078	1	15767036	T	C	-0.551695	0.00961396	1e-200	TRUE	reported	xb8Axr	0.00816015	3293
CTRL	rs7187289	16	67967878	C	A	0.0949865	0.00777104	2.34e-34	TRUE	reported	CcDmY3	0.000373136	149.404
CTSB	rs709821	8	11702594	C	G	0.591046	0.00693027	1e-200	TRUE	reported	aeEFsL	0.0178478	7273.44
CTSC	rs11019400	11	88070858	G	A	0.970997	0.0104114	1e-200	TRUE	reported	4RrlWB	0.0212689	8697.92
CTSD	rs55861089	11	1783757	G	A	-0.492405	0.00988826	1e-200	TRUE	reported	wwrzX9	0.00615724	2479.72
CTSE	rs41302235	1	206328803	C	T	-0.621616	0.00772635	1e-200	TRUE	reported	25yQW2	0.0159145	6472.82
CTSF	rs1044522	11	66335832	A	G	0.214737	0.00684923	1e-200	TRUE	reported	JyK4MZ	0.00244979	982.942
CTSH	rs60250730	15	79238144	G	C	1.10233	0.00818998	1e-200	TRUE	reported	R5qdL8	0.0433008	18115.7
CTSL	rs868561	9	90349202	C	G	-0.145354	0.00590569	9.25e-134	TRUE	reported	Q2TXby	0.00151119	605.774
CTSO	rs2334114	4	156856193	A	C	-0.219581	0.00751574	1.21e-187	TRUE	reported	GAB1el	0.00212806	853.579
CTSS	rs771911677	1	150688366	A	AAT	-0.435784	0.00684013	1e-200	TRUE	reported	QJjzuf	0.0100391	4058.93
CTSV	rs117724680	9	99906465	C	T	0.388696	0.0114823	1e-200	TRUE	reported	il1Rtg	0.00285485	1145.94
CTSZ	rs199825459	20	57572709	G	A	-1.965	0.0322234	1e-200	TRUE	reported	tbLOen	0.00920512	3718.61
CWC15	rs13377454	11	94724428	C	A	-0.0625948	0.00650457	6.38e-22	TRUE	reported	I9sxcg	0.000231314	92.6056
CX3CL1	rs781264602	16	57409062	A	AAAG	-0.226101	0.00630073	1e-200	TRUE	reported	lXdW2I	0.00320694	1287.72
CXADR	rs2739393	21	18934539	A	G	-0.119593	0.00633215	1.47e-79	TRUE	reported	9FV0Iq	0.000890401	356.703
CXCL1	rs3097411	4	74738454	G	C	0.659098	0.00718976	1e-200	TRUE	reported	Ji8BXR	0.0205641	8403.67
CXCL10	rs11548618	4	76943947	A	G	1.66885	0.0371679	1e-200	TRUE	reported	gR3scp	0.00501164	2016.03
CXCL11	rs35170645	4	76964956	G	A	-0.243725	0.00609772	1e-200	TRUE	reported	yT7Y0Y	0.00397556	1597.58
CXCL12	rs11239028	10	44883165	T	C	0.191253	0.00658675	2.31e-185	TRUE	reported	d87AbU	0.00210196	843.086
CXCL13	rs4280762	4	78352799	T	C	-0.087721	0.0104881	6.07e-17	TRUE	reported	ZnKUi0	0.000174743	69.9538
CXCL14	rs6596251	5	134955821	G	A	-0.0632316	0.00578152	7.68e-28	TRUE	reported	iJNqZA	0.000298757	119.614
CXCL16	rs60894000	17	4641369	C	G	0.177986	0.00589213	1.89e-200	TRUE	reported	HMFTgP	0.00227458	912.483
CXCL17	rs56988688	19	42943615	GA	G	0.114555	0.00965249	1.74e-32	TRUE	reported	DOtuXL	0.000351771	140.847
CXCL5	rs352045	4	74864687	G	T	-0.575446	0.00892066	1e-200	TRUE	reported	aUZiW5	0.0102893	4161.15
CXCL6	rs16850073	4	74703999	T	C	0.559026	0.00641571	1e-200	TRUE	reported	D3P8Oz	0.0186156	7592.28
CXCL8	rs1247635	4	74546503	C	G	-0.157199	0.0121382	2.33e-38	TRUE	reported	ez2v6L	0.000418863	167.722
CXCL9	rs4241577	4	76930776	A	C	-0.152284	0.00658588	2.73e-118	TRUE	reported	0WwQ81	0.00133403	534.661
CYB5R2	rs10839828	11	7658348	A	C	-0.293416	0.00770025	1e-200	TRUE	reported	i5OTQ5	0.0036145	1451.96
CYTL1	rs11722554	4	5016883	A	G	-1.31708	0.0154869	1e-200	TRUE	reported	h0y1sQ	0.0177493	7232.58
DAG1	rs6446277	3	49473077	A	G	0.0635468	0.0066383	1.04e-21	TRUE	reported	DV5qqH	0.000228896	91.6371
DAPK2	rs34772505	15	64276772	T	C	0.384006	0.00637712	1e-200	TRUE	reported	xeDieW	0.00897787	3625.97
DAPP1	-	4	100736763	G	GT	-0.0991638	0.00618256	6.79e-58	TRUE	reported	AdGV7J	0.000642324	257.257
DARS1	rs149170955	2	136691500	A	G	-0.97428	0.0729684	1.15e-40	TRUE	reported	Fwoy9K	0.000445213	178.277
DBH	rs1611115	9	136500515	C	T	1.1618	0.00755309	1e-200	TRUE	reported	oo9XtE	0.0558129	23659.8
DBI	rs11680074	2	120141823	A	G	-0.319387	0.00769519	1e-200	TRUE	reported	6Rtakg	0.00428542	1722.64
DBN1	rs2544809	5	176885499	C	T	-0.0508892	0.00616496	1.52e-16	TRUE	reported	EVZyB1	0.000170208	68.1379
DBNL	rs7799945	7	44109802	G	A	0.0679369	0.00649891	1.41e-25	TRUE	reported	tJiXwo	0.000272945	109.277
DCBLD2	rs12487717	3	98605007	A	G	-1.07208	0.0268398	1e-200	TRUE	reported	Dd8nxB	0.00397037	1595.49
DCC	rs9807459	18	49481736	A	G	0.244399	0.0067457	1e-200	TRUE	reported	Ftfvr9	0.00326878	1312.63
DCN	rs73198632	12	91534810	T	C	-0.104139	0.0115302	1.69e-19	TRUE	reported	VTGJwi	0.000203764	81.5738
DCTD	rs747369	4	183951300	A	G	0.0561669	0.00640824	1.87e-18	TRUE	reported	sKTx5W	0.000191895	76.8212
DCTPP1	rs146094440	16	30435601	G	C	-0.498094	0.0289015	1.47e-66	TRUE	reported	eaWnzo	0.00074152	297.016
DCXR	rs61746217	17	79993919	T	C	-0.732268	0.0451653	4.08e-59	TRUE	reported	1ZpUtJ	0.000656309	262.862
DDAH1	rs12138621	1	85783970	C	T	-0.187019	0.00761151	2.61e-133	TRUE	reported	uin3a4	0.00150605	603.709
DDC	rs2329370	7	50614646	T	A	1.36037	0.0221337	1e-200	TRUE	reported	Ko0bMx	0.00934953	3777.49
DDHD2	rs571633916	8	38091445	CA	C	-0.11102	0.00709342	3.27e-55	TRUE	reported	7O8YDe	0.00061163	244.956
DDI2	rs41270291	1	15994251	A	G	-0.243039	0.0298232	3.66e-16	TRUE	reported	M5V4PA	0.000165896	66.4112
DDT	rs1006771	22	24314006	T	G	-0.198132	0.00622777	1e-200	TRUE	reported	2QSUqn	0.00252238	1012.14
DDX58	rs7045087	9	32455262	C	T	0.276143	0.0067694	1e-200	TRUE	reported	6gNwNi	0.00414027	1664.05
DECR1	rs189045259	8	91051553	A	G	-0.89061	0.0464845	8.09e-82	TRUE	reported	B7NQNv	0.000916271	367.077
DEFA1_DEFA1B	rs74744251	8	6876928	G	A	-0.268624	0.00704651	1e-200	TRUE	reported	6ymi0C	0.00361768	1453.25
DEFB104A_DEFB104B	rs144072245	8	12477657	C	G	0.832066	0.0292169	2.14e-178	TRUE	reported	BMSSDM	0.00202223	811.045
DEFB4A_DEFB4B	rs73184376	8	8268336	A	G	0.0831355	0.00763993	1.41e-27	TRUE	reported	N9tUak	0.000295753	118.411
DFFA	rs183281838	1	10038213	T	G	-0.608198	0.0679907	3.71e-19	TRUE	reported	No5ead	0.000199879	80.0182
DGCR6	rs425576	22	18896189	C	T	0.12433	0.00649571	1.17e-81	TRUE	reported	20iUgA	0.00091446	366.35
DHRS4L2	rs146691898	14	24477942	G	A	-0.655164	0.0138611	1e-200	TRUE	reported	PU6rA6	0.00555074	2234.1
DIPK2B	rs4498684	X	45059412	A	C	-0.138345	0.00603261	2.18e-116	TRUE	reported	hbsEKf	0.00131223	525.913
DKK1	rs7097068	10	54119880	G	T	-0.0997571	0.0061861	1.68e-58	TRUE	reported	akebpa	0.000649284	260.047
DKK3	rs11022114	11	12038874	A	G	0.363358	0.00635098	1e-200	TRUE	reported	kdHGhm	0.00811174	3273.3
DKK4	rs3136791	8	42225183	G	T	-0.564358	0.0144946	1e-200	TRUE	reported	jCwu2t	0.00377327	1515.98
DKKL1	rs2303759	19	49869051	G	T	-1.2396	0.00684289	1e-200	TRUE	reported	Fsd7PW	0.0757748	32815.7
DLK1	rs12881760	14	101176335	C	G	0.482524	0.0063093	1e-200	TRUE	reported	vIas8R	0.0144025	5848.89
DLL1	rs9356631	6	170587470	G	A	0.153192	0.00597555	5.98e-145	TRUE	reported	EtXF9h	0.00163933	657.225
DMP1	rs187930321	4	88571240	C	A	0.697897	0.0807944	5.72e-18	TRUE	reported	yKp8OK	0.000186381	74.6136
DNAJA4	rs62007832	15	78557720	G	C	0.143194	0.00725414	9.86e-87	TRUE	reported	bcLf0A	0.000972565	389.651
DNAJB1	rs7248009	19	14655502	A	G	-0.0512882	0.00623098	1.85e-16	TRUE	reported	gxgNKl	0.000169243	67.7517
DNAJB14	rs55797991	4	100771395	T	C	-0.0590917	0.00864697	0	TRUE	reported	eWM8iu	0.000116664	46.7006
DNAJB6	rs12668458	7	157145474	C	T	0.190019	0.00631583	7.36e-199	TRUE	reported	OqFVAt	0.0022564	905.172
DNAJC21	rs10941225	5	34961480	A	T	-0.10388	0.00623891	3.01e-62	TRUE	reported	1BO9Eb	0.000692164	277.233
DNAJC6	rs61779319	1	65765328	A	T	0.0729292	0.00614069	1.57e-32	TRUE	reported	lZnr7Z	0.000352273	141.048
DNER	rs62193248	2	230596917	T	A	-0.275561	0.00629915	1e-200	TRUE	reported	5HrppQ	0.00475843	1913.68
DNM1	rs3003599	9	130979181	G	A	0.31284	0.00775403	1e-200	TRUE	reported	pTPFtJ	0.00405033	1627.75
DNMBP	rs7069556	10	101770377	G	C	-0.212675	0.0110417	1.14e-82	TRUE	reported	BEO5i7	0.000926023	370.987
DNPEP	rs115897075	2	220250232	C	G	0.313273	0.0236681	5.43e-40	TRUE	reported	OkWRFi	0.000437514	175.193
DNPH1	rs45448395	6	43189645	A	G	-0.455126	0.00991945	1e-200	TRUE	reported	OkCeYG	0.00523206	2105.16
DOC2B	rs8069133	17	32311	G	A	0.0635579	0.0067742	6.45e-21	TRUE	reported	7zEzQr	0.000219883	88.028
DOK2	rs4357289	8	21777476	A	G	0.0543412	0.00618443	1.54e-18	TRUE	reported	tAOveg	0.000192858	77.207
DPEP1	rs423135	16	89740873	A	G	0.776879	0.00617333	1e-200	TRUE	reported	BsL1vm	0.0380609	15836.7
DPEP2	rs144339907	16	68025998	C	A	-2.1286	0.0514769	1e-200	TRUE	reported	btXG0G	0.00425378	1709.86
DPP10	rs17355498	2	115937924	T	G	-0.260536	0.00604712	1e-200	TRUE	reported	J5MePi	0.00461628	1856.25
DPP4	rs13015258	2	162930725	G	T	-0.21656	0.00610565	1e-200	TRUE	reported	kJThaT	0.00313324	1258.03
DPP6	rs3734960	7	154684153	C	T	0.263434	0.00657628	1e-200	TRUE	reported	LR37mK	0.00399309	1604.65
DPP7	-	9	140008750	C	G	0.510299	0.00708073	1e-200	TRUE	reported	4hTz2K	0.0128102	5193.87
DPT	rs1018454	1	168697761	C	A	0.322668	0.00564671	1e-200	TRUE	reported	AVvThI	0.00809199	3265.27
DPY30	rs72794684	2	31986545	G	A	0.131409	0.0146545	3.04e-19	TRUE	reported	vslcmi	0.000200856	80.4093
DRAXIN	rs55706902	1	11724708	C	T	-0.347906	0.00779295	1e-200	TRUE	reported	PTaJUv	0.0049548	1993.05
DSC2	rs71175758	18	28681468	CG	C	-0.329491	0.00922424	1e-200	TRUE	reported	s9tJEd	0.00317766	1275.92
DSCAM	rs78111814	21	42060498	C	T	0.891717	0.016122	1e-200	TRUE	reported	2DUkUr	0.0075853	3059.24
DSG2	rs1841396	18	29084421	A	T	-0.213248	0.0060124	1e-200	TRUE	reported	81VhyR	0.0031331	1257.98
DSG3	rs10084010	18	29027745	T	C	-0.310258	0.00749058	1e-200	TRUE	reported	rACAfi	0.00426796	1715.59
DSG4	rs12960081	18	28993183	G	A	0.0505972	0.00585002	5.19e-18	TRUE	reported	meV7Ws	0.000186862	74.8059
DTD1	rs6136442	20	18607626	T	A	-0.155608	0.00637165	1e-131	TRUE	reported	h0TPep	0.00148791	596.428
DTX3	-	12	58047831	A	AT	-0.106363	0.00684648	2e-54	TRUE	reported	SqTVHD	0.000602626	241.348
DTYMK	rs28630677	2	242625961	T	C	-0.127843	0.0145517	1.56e-18	TRUE	reported	NzLzU6	0.0001928	77.1835
DUSP13	rs6480771	10	76861680	C	T	-0.261961	0.00622844	1e-200	TRUE	reported	26uQqB	0.0044001	1768.94
DUSP29	rs11001272	10	76823164	G	A	-0.132765	0.00657617	1.23e-90	TRUE	reported	S7uFfj	0.00101728	407.586
DYNLT1	rs552769150	6	159048139	TCA	T	0.0800974	0.00539294	6.73e-50	TRUE	reported	Bln3PJ	0.00055082	220.589
EBAG9	rs2022934	8	110567774	A	G	-0.0654035	0.00631921	4.19e-25	TRUE	reported	P9MMKk	0.000267561	107.121
EBI3_IL27	rs181203	16	28512371	C	A	-0.0699385	0.00602762	3.98e-31	TRUE	reported	sNIbQR	0.000336247	134.629
EBI3_IL27	rs8109160	19	4247476	T	C	-0.400991	0.00631911	1e-200	TRUE	reported	sNIbQR	0.00996032	4026.76
ECE1	rs148461660	1	21564860	T	C	-0.982666	0.0390136	5.46e-140	TRUE	reported	a2p1sO	0.00158254	634.421
ECHDC3	rs72783935	10	11809368	T	C	-0.94832	0.0106757	1e-200	TRUE	reported	x8nPOf	0.0193331	7890.69
ECHS1	rs1049951	10	135184126	A	G	-0.446614	0.0127158	1e-200	TRUE	reported	wLkJT9	0.00307259	1233.6
ECI2	rs9328220	6	4120181	C	A	-0.283305	0.00673272	1e-200	TRUE	reported	z4PZIW	0.00440427	1770.62
ECM1	rs3737240	1	150483355	T	C	-0.66665	0.00643134	1e-200	TRUE	reported	JLNdba	0.0261428	10744.6
EDA2R	rs73221564	X	65954295	T	C	-1.27496	0.0211992	1e-200	TRUE	reported	8ZhyYr	0.00895592	3617.03
EDAR	rs148085735	2	109608575	G	C	1.68857	0.0266788	1e-200	TRUE	reported	KwlW97	0.00990932	4005.93
EDDM3B	rs3827905	14	21238318	A	G	-0.163053	0.00427728	1e-200	TRUE	reported	gZp3jD	0.00361752	1453.18
EDIL3	rs66802107	5	83321081	A	G	-0.0898858	0.00712092	1.58e-36	TRUE	reported	ykn2cJ	0.000397924	159.334
EDN1	rs5370	6	12296255	T	G	0.261816	0.00725055	1e-200	TRUE	reported	5D7fpu	0.00324714	1303.91
EFCAB14	rs562442365	1	47184700	A	G	-0.515765	0.0353777	3.83e-48	TRUE	reported	OICeeI	0.000530734	212.541
EFCAB2	rs61844237	1	245133662	C	G	-0.385618	0.00629969	1e-200	TRUE	reported	YMadUK	0.00927455	3746.92
EFEMP1	rs3791679	2	56096892	G	A	0.205498	0.00666375	1e-200	TRUE	reported	9Q5t75	0.00237034	950.989
EFHD1	rs146096867	2	233520579	T	C	0.310273	0.0103879	5.02e-196	TRUE	reported	pQuKhe	0.00222397	892.134
EFNA1	rs4390169	1	155106054	G	A	0.308195	0.00605336	1e-200	TRUE	reported	UUypYh	0.00643455	2592.13
EFNA4	rs148289726	1	155039270	T	C	-1.25827	0.0638554	1.95e-86	TRUE	reported	6xlEFM	0.000969158	388.285
EGF	-	4	110858515	C	CTT	0.127786	0.00639403	7.4e-89	TRUE	reported	mNuwTB	0.00099689	399.406
EGFL7	rs74557797	9	139550503	T	G	-0.27829	0.0112029	3.24e-136	TRUE	reported	AydzrI	0.00153932	617.067
EGFLAM	rs113400125	5	38406251	T	C	1.4738	0.0195841	1e-200	TRUE	reported	64XtIf	0.0139518	5663.28
EGFR	rs10081281	7	55236796	T	C	0.161767	0.00595956	2.97e-162	TRUE	reported	rbLgZU	0.00183745	736.799
EGLN1	rs12097901	1	231557255	G	C	0.266088	0.01228	4.08e-104	TRUE	reported	arh5cX	0.00117168	469.517
EHBP1	rs56044100	2	62735706	G	A	-0.266289	0.0094544	1.54e-174	TRUE	reported	8XMVsf	0.00197807	793.298
EHD3	rs655029	2	31477838	A	G	-0.189629	0.0070295	2.81e-160	TRUE	reported	5AgU3e	0.00181483	727.71
EIF2AK2	rs11894449	2	37380668	T	C	0.148262	0.00608513	4.06e-131	TRUE	reported	iJvOmb	0.00148095	593.633
EIF2AK3	rs4972221	2	88870632	T	A	0.119599	0.00654813	1.58e-74	TRUE	reported	h5dAMA	0.000832764	333.594
EIF4G3	rs748509759	1	21289953	T	TTTAG	0.075854	0.00609452	1.47e-35	TRUE	reported	WzEMud	0.000386877	154.909
EIF5	rs138711694	14	103812439	C	T	-0.251129	0.025903	3.17e-22	TRUE	reported	fYtc0n	0.000234777	93.9921
ELAC1	rs142132015	18	48510696	C	T	-0.82517	0.0455953	3.32e-73	TRUE	reported	ZjxJ4z	0.000817626	327.525
ELN	rs17855988	7	73474825	C	G	0.135582	0.00772545	5.95e-69	TRUE	reported	d73oGK	0.000768928	308.003
ELOA	rs2473378	1	24050735	A	G	0.0804661	0.00610844	1.26e-39	TRUE	reported	5Zt40C	0.000433351	173.525
ENAH	-	1	225665434	G	GA	0.120783	0.00721088	5.65e-63	TRUE	reported	nD8h3m	0.000700477	280.565
ENDOU	rs2240079	12	48129344	G	A	0.323625	0.00599095	1e-200	TRUE	reported	FMfwOc	0.00723771	2918.04
ENG	rs11794565	9	130601277	T	C	0.251007	0.00628625	1e-200	TRUE	reported	V6ARst	0.00396757	1594.36
ENO1	rs11544513	1	8926474	T	G	-1.31457	0.0540333	9.68e-131	TRUE	reported	EEu5uN	0.00147661	591.892
ENO2	rs11446182	12	7022359	AG	A	0.150051	0.00674409	1.15e-109	TRUE	reported	Jcm9xq	0.00123526	495.027
ENO3	rs2243090	17	4835217	C	T	-0.0940479	0.00610336	1.42e-53	TRUE	reported	wL9aQs	0.000592879	237.442
ENOX2	rs201499642	X	129705436	G	T	-0.0411447	0.00594488	0	TRUE	reported	MGUl1t	0.000119661	47.9004
ENPEP	rs33966350	4	111431444	A	G	-0.320886	0.0286109	3.42e-29	TRUE	reported	gfnVAD	0.00031417	125.787
ENPP2	rs13267597	8	120654225	G	T	-0.250327	0.00539709	1e-200	TRUE	reported	kQrSsw	0.00534603	2151.26
ENPP5	rs34109856	6	46135884	G	C	-1.65859	0.0130049	1e-200	TRUE	reported	xUj9E1	0.0390506	16265.3
ENPP6	rs78293932	4	185139101	T	C	0.966602	0.0191908	1e-200	TRUE	reported	h132Pj	0.00629837	2536.92
ENPP7	rs11868696	17	77706406	G	A	0.94409	0.00647837	1e-200	TRUE	reported	JtRofc	0.0503855	21237
ENSA	rs190018150	1	150607787	A	G	0.119717	0.0160965	0	TRUE	reported	gnbtIh	0.000138182	55.3155
ENTPD2	-	9	139943537	T	G	-1.51183	0.022852	1e-200	TRUE	reported	Jp76pb	0.0108168	4376.79
ENTPD5	rs8017421	14	74471016	G	A	-0.962236	0.0130847	1e-200	TRUE	reported	nVe7co	0.0133312	5407.96
ENTPD6	rs6050446	20	25195509	G	A	1.90821	0.018073	1e-200	TRUE	reported	GsReB1	0.0270972	11147.8
ENTR1	rs11145904	9	139297946	C	A	-0.29314	0.00811233	1e-200	TRUE	reported	7MEaIQ	0.00325168	1305.74
EPGN	rs62312545	4	75160894	G	A	-0.0540588	0.00760383	0	TRUE	reported	UzwvVH	0.000126263	50.5436
EPHA1	rs75045569	7	143109208	G	T	0.243096	0.00747755	1e-200	TRUE	reported	SNlgzR	0.00263363	1056.9
EPHA2	rs924204	1	16513926	G	A	-0.123112	0.00602213	6.89e-93	TRUE	reported	ctoBMV	0.00104306	417.925
EPHA4	rs10932916	2	222389971	A	G	0.135281	0.00583433	6.15e-119	TRUE	reported	MHxH9l	0.00134144	537.637
EPHB4	rs314364	7	100416332	A	T	0.150654	0.00591889	6.52e-143	TRUE	reported	ZsQ5BW	0.001616	647.856
EPHB6	rs7789303	7	142552547	G	A	-0.306329	0.00699918	1e-200	TRUE	reported	CEXSeW	0.0047629	1915.49
EPHX2	rs71553864	8	27394334	AGTC	A	0.231572	0.0137497	1.2e-63	TRUE	reported	wcRYk3	0.000708176	283.65
EPO	rs11976235	7	100320381	T	C	0.510801	0.040351	9.98e-37	TRUE	reported	rbhln4	0.000400207	160.248
EPPK1	rs59265584	8	144950715	C	T	-0.528646	0.0090394	1e-200	TRUE	reported	GLBizi	0.00847264	3420.18
EPS8L2	rs11246276	11	706284	T	G	-0.394004	0.0081037	1e-200	TRUE	reported	XUQm5f	0.00587138	2363.92
ERBB2	rs4252624	17	37867647	T	G	0.595659	0.0226372	1.35e-152	TRUE	reported	SsOgvZ	0.00172688	692.385
ERBB3	rs75526830	12	56489394	G	A	2.43448	0.0434948	1e-200	TRUE	reported	nE9Yqj	0.00776631	3132.82
ERBB4	rs6735267	2	213403863	T	C	0.206384	0.0067555	1e-200	TRUE	reported	cZKmXe	0.00232642	933.329
ERC2	rs370683995	3	56345259	T	TTCTCTCTCTCTCTCTCTCTCTCTC	0.059038	0.00635319	1.5e-20	TRUE	reported	qWMbnK	0.000215699	86.353
EREG	rs78803121	4	75248505	T	G	-0.193589	0.0134629	6.97e-47	TRUE	reported	RtCuHq	0.000516325	206.767
ERI1	rs7814328	8	8876229	C	T	-0.0702393	0.00620931	1.15e-29	TRUE	reported	3P0TIr	0.000319594	127.959
ERMAP	rs11210731	1	43311165	G	A	0.115504	0.00732215	4.65e-56	TRUE	reported	g8OzQD	0.000621313	248.837
ERN1	rs8178824	17	64224775	T	C	0.538407	0.0178099	1e-200	TRUE	reported	9pKJ5n	0.00227809	913.895
ERP44	rs192599012	9	102770924	T	A	-0.515555	0.0492632	1.25e-25	TRUE	reported	lFPWpk	0.000273558	109.522
ESAM	rs61753651	11	124626569	A	G	-1.83917	0.0488847	1e-200	TRUE	reported	XWyQtV	0.00352394	1415.45
ESM1	rs4242051	5	54198775	C	T	0.190846	0.0069174	1.5e-167	TRUE	reported	cFqr3U	0.0018981	761.164
ESYT2	rs2709865	7	158539572	C	T	-0.269874	0.0124938	1.77e-103	TRUE	reported	CMP2OZ	0.00116437	466.585
EVI5	rs11808092	1	93073228	A	C	-0.145603	0.00714088	2.05e-92	TRUE	reported	Nn5Aj8	0.00103765	415.753
EXTL1	rs2736831	1	26357656	A	C	-0.402216	0.00678693	1e-200	TRUE	reported	Btooma	0.00869843	3512.12
EZR	rs3734470	6	159187347	T	A	0.101156	0.00661403	8.37e-53	TRUE	reported	RlySxr	0.000584064	233.91
F10	rs547138	13	113792170	A	T	0.169727	0.00629065	2.48e-160	TRUE	reported	tmMeE7	0.00181545	727.962
F11	rs3756011	4	187206249	A	C	0.385293	0.0057661	1e-200	TRUE	reported	KXplIV	0.0110322	4464.94
F11R	rs143551603	1	161005266	TA	T	0.0669946	0.00742652	1.86e-19	TRUE	reported	FZP9qL	0.000203275	81.3779
F12	rs1801020	5	176836532	G	A	1.16733	0.00698509	1e-200	TRUE	reported	TQhtUw	0.0652249	27928.1
F13B	rs12134960	1	197009508	C	G	-0.544731	0.00815187	1e-200	TRUE	reported	uEHWIo	0.011033	4465.27
F2	rs1799963	11	46761055	A	G	0.732663	0.0305709	6.3e-127	TRUE	reported	Uq5OSO	0.00143295	574.368
F2R	rs250736	5	76034355	A	G	-0.139907	0.00818264	1.53e-65	TRUE	reported	DHucpM	0.000729858	292.341
F3	-	1	94996170	T	TCTAGTCAA	1.83598	0.0584526	1e-200	TRUE	reported	NAOt7q	0.00245879	986.566
F7	rs561241	13	113760034	C	T	-0.758729	0.00941416	1e-200	TRUE	reported	DesRLe	0.0159692	6495.43
F9	rs6048	X	138633280	G	A	0.340294	0.00549114	1e-200	TRUE	reported	3evR3F	0.00950385	3840.44
FABP1	rs2241883	2	88424066	C	T	-0.228234	0.00648937	1e-200	TRUE	reported	uyxbtc	0.00308091	1236.95
FABP2	rs17009129	4	120280617	T	C	-0.209925	0.00649388	1e-200	TRUE	reported	5lRW7O	0.00260406	1045
FABP3	rs12401792	1	31847419	T	G	-0.0914883	0.00642628	5.43e-46	TRUE	reported	HRG5mA	0.000506122	202.679
FABP4	rs72684474	8	82399883	T	A	-0.114888	0.00766785	9.48e-51	TRUE	reported	vNxbul	0.00056056	224.492
FABP5	rs118019635	8	82193282	A	C	-0.208963	0.0120488	2.23e-67	TRUE	reported	DIWbnA	0.000750911	300.78
FABP6	rs1130435	5	159659273	T	C	-0.136077	0.00642107	1.12e-99	TRUE	reported	pQY52c	0.00112081	449.11
FABP9	rs28497692	8	82412691	T	G	-0.20784	0.0149947	1.09e-43	TRUE	reported	UDyLUf	0.000479775	192.124
FADD	rs3740720	11	70053547	T	C	0.0800052	0.00630403	6.62e-37	TRUE	reported	rzJmIU	0.000402243	161.064
FAM13A	rs35916067	4	89935658	C	T	-0.17267	0.00820646	2.78e-98	TRUE	reported	3xoEZA	0.00110485	442.711
FAM171B	rs12617531	2	187553315	A	T	-0.375327	0.00696504	1e-200	TRUE	reported	mVMhru	0.00720271	2903.82
FAM172A	rs10440717	5	93424852	A	C	0.183481	0.00915222	2.12e-89	TRUE	reported	j7AOp8	0.00100313	401.908
FAM20A	rs2907374	17	66520427	T	C	-0.231143	0.00626552	1e-200	TRUE	reported	I7N2gC	0.00338872	1360.96
FAM3B	rs57529409	21	42718262	T	C	-1.08702	0.0130145	1e-200	TRUE	reported	fdRRjo	0.0171309	6976.18
FAM3C	rs13242463	7	121080282	G	A	-0.104598	0.00664893	9.18e-56	TRUE	reported	z853W9	0.000617928	247.481
FAM3D	rs12493101	3	58649922	C	T	0.488624	0.00850325	1e-200	TRUE	reported	E8WPKa	0.00818229	3302
FAP	rs77577375	2	163055068	G	T	1.03637	0.0288419	1e-200	TRUE	reported	ILvHv3	0.00321548	1291.16
FARSA	rs35087277	19	13035722	C	T	-0.123596	0.0170004	0	TRUE	reported	2wKL0r	0.000132037	52.8553
FAS	rs7911226	10	90768965	G	A	-0.260142	0.00607604	1e-200	TRUE	reported	P2E77V	0.00455888	1833.06
FASLG	rs859670	1	172673322	A	C	-0.103007	0.00754967	2.19e-42	TRUE	reported	ioeOxz	0.000464878	186.155
FBLN2	rs28587534	3	13612286	G	A	-1.35046	0.0253273	1e-200	TRUE	reported	BBnV1v	0.00705302	2843.04
FBN2	rs78821460	5	127874149	C	G	0.52264	0.0115936	1e-200	TRUE	reported	PcEHTl	0.00505164	2032.2
FBP1	rs117815264	9	97360610	T	C	-0.571574	0.0118537	1e-200	TRUE	reported	g0lqUV	0.00577544	2325.06
FCAMR	rs11119933	1	207140440	T	C	0.431274	0.00764708	1e-200	TRUE	reported	fHQOo5	0.0078839	3180.63
FCAR	rs12608573	19	55391374	G	C	0.843766	0.0074558	1e-200	TRUE	reported	GnUYvU	0.0310056	12807.2
FCER1A	rs7549785	1	159277868	A	G	0.158759	0.00848313	3.76e-78	TRUE	reported	GR6RN3	0.000874275	350.237
FCER2	rs11260012	19	7759569	C	T	-0.288569	0.0060417	1e-200	TRUE	reported	azyJ8V	0.0056673	2281.28
FCGR2A	rs11810143	1	161480649	G	A	-1.45267	0.00959431	1e-200	TRUE	reported	bXmoe9	0.0541728	22924.7
FCGR2B	rs1801274	1	161479745	G	A	-0.438917	0.00626692	1e-200	TRUE	reported	aKEVWC	0.0121068	4905.17
FCGR3B	rs200688856	1	161599779	C	G	-0.855514	0.00624433	1e-200	TRUE	reported	63Bxwm	0.0447963	18770.7
FCN1	rs11103604	9	137857446	T	G	0.437541	0.006787	1e-200	TRUE	reported	MlfqW6	0.0102768	4156.04
FCN2	rs7041446	9	137776054	A	G	-0.614653	0.00603484	1e-200	TRUE	reported	z9uaRT	0.0252627	10373.5
FCRL1	rs4971154	1	157771880	T	C	-0.342285	0.00600106	1e-200	TRUE	reported	OYEx6F	0.00806246	3253.25
FCRL2	rs12568320	1	157744004	G	A	0.758797	0.00803634	1e-200	TRUE	reported	rPJOL3	0.0217887	8915.23
FCRL3	rs7522061	1	157668390	C	T	0.956851	0.00626124	1e-200	TRUE	reported	FlNaaE	0.0551318	23354.2
FCRL5	-	1	157513770	G	GA	-0.482434	0.00700386	1e-200	TRUE	reported	MgT26l	0.0117151	4744.59
FCRL6	rs6672434	1	159782684	G	A	-0.865384	0.00763494	1e-200	TRUE	reported	COzTVm	0.0310992	12847.1
FCRLB	rs61801180	1	161688764	C	G	1.36803	0.0131948	1e-200	TRUE	reported	s3f1Os	0.0261541	10749.4
FDX1	rs2724424	11	110261370	A	G	0.0501624	0.00667389	0	TRUE	reported	JfpCY6	0.000141124	56.4932
FES	rs2071382	15	91428197	C	T	0.130076	0.0062585	6.06e-96	TRUE	reported	4vQA1r	0.00107807	431.968
FETUB	rs114780909	3	186360255	A	T	-2.09748	0.0326179	1e-200	TRUE	reported	a5oymo	0.0102255	4135.06
FGA	rs140473879	4	155479065	T	C	-1.24747	0.0517799	3.05e-128	TRUE	reported	16WYW6	0.00144801	580.411
FGF16	-	X	76889720	T	TAAAA	-0.0541291	0.00603062	2.82e-19	TRUE	reported	tXSMIR	0.00020124	80.563
FGF2	rs2922979	4	123748616	G	C	-0.713267	0.00660772	1e-200	TRUE	reported	GYW0ee	0.028288	11652
FGF21	rs838131	19	49260677	C	A	-0.124514	0.00623581	1.06e-88	TRUE	reported	nXYuL0	0.000995134	398.702
FGF23	rs6489536	12	4491909	C	G	0.0991727	0.00635334	6.27e-55	TRUE	reported	E4K87b	0.000608386	243.656
FGF5	rs12509595	4	81182554	C	T	0.664161	0.00643266	1e-200	TRUE	reported	s4E0l1	0.0259426	10660.2
FGFBP1	rs9968276	4	15949551	A	G	-0.123251	0.00735818	5.64e-63	TRUE	reported	evYvqe	0.000700485	280.568
FGFBP2	rs35700679	4	15960246	G	A	0.705411	0.00786399	1e-200	TRUE	reported	LFTiwQ	0.0197069	8046.3
FGFBP3	rs555601744	10	93665468	CA	C	-0.387989	0.0063956	1e-200	TRUE	reported	2XduBo	0.00911097	3680.22
FGFR2	rs2981430	10	123311698	A	G	-0.107184	0.00580823	4.86e-76	TRUE	reported	8dh4Dq	0.000850093	340.542
FGFR4	rs351855	5	176520243	A	G	0.995087	0.00642032	1e-200	TRUE	reported	e1dk8I	0.0566186	24021.9
FGL1	rs2073562	8	17742929	G	A	0.653381	0.00623287	1e-200	TRUE	reported	k7myhj	0.0267213	10988.9
FGR	rs3737803	1	27960792	A	G	-0.178699	0.011385	1.61e-55	TRUE	reported	PApXBn	0.00061514	246.363
FHIT	rs13070475	3	59969336	A	G	0.0969185	0.00649071	2.04e-50	TRUE	reported	UxIh55	0.000556737	222.96
FIS1	rs74662330	7	100865866	T	C	-0.352706	0.0132572	5.97e-156	TRUE	reported	gguLE4	0.0017653	707.815
FKBP14	rs181397928	7	30136191	C	G	-0.969647	0.117544	1.59e-16	TRUE	reported	sfH913	0.000169987	68.0494
FKBP1B	rs116520786	2	24272645	T	C	-0.247641	0.0077278	1e-200	TRUE	reported	CVt50r	0.00255908	1026.91
FKBP4	rs34915583	12	2894419	C	T	-0.135033	0.0151791	5.79e-19	TRUE	reported	woYA7W	0.000197681	79.1381
FKBP5	rs4236047	6	35691640	T	C	-0.211254	0.00685051	1e-200	TRUE	reported	5Yw0Ix	0.00237026	950.959
FKBP7	-	2	179343146	C	CTTTT	-0.730729	0.0550062	2.85e-40	TRUE	reported	GTzden	0.000440718	176.477
FLRT2	rs17646457	14	86089315	A	G	-0.695581	0.00851319	1e-200	TRUE	reported	RprVQP	0.0164055	6675.88
FLT1	rs552252905	13	28986016	G	C	-1.09614	0.0949836	8.26e-31	TRUE	reported	Gv09lP	0.000332624	133.178
FLT3	rs9554228	13	28637838	G	A	-0.0899036	0.00642746	1.86e-44	TRUE	reported	cVZaNs	0.00048857	195.647
FLT4	rs34221241	5	180057293	C	T	-0.451425	0.00865725	1e-200	TRUE	reported	m5w7OG	0.00674737	2719
FN1	rs1250259	2	216300482	A	T	0.452594	0.00696285	1e-200	TRUE	reported	QO0nqx	0.0104459	4225.14
FNDC1	rs73588939	6	159948120	G	A	-0.411811	0.00681668	1e-200	TRUE	reported	5gb9Nx	0.0090359	3649.62
FNTA	rs11990515	8	42942722	A	G	-0.0844093	0.0105703	0	TRUE	reported	dTvtQn	0.000159294	63.7681
FOLH1	rs61886532	11	49235327	G	A	0.193847	0.0143902	2.32e-41	TRUE	reported	N9p7Rn	0.000453159	181.461
FOLR1	rs115974400	11	71878862	C	T	-0.186439	0.011619	6.09e-58	TRUE	reported	FrAVTs	0.000642865	257.474
FOLR2	rs146893981	11	71917353	T	C	0.321151	0.016828	3.41e-81	TRUE	reported	VK20Qp	0.000909121	364.21
FOLR3	rs139130389	11	71850156	CTA	C	1.67033	0.011369	1e-200	TRUE	reported	UFbjqz	0.0511696	21585.3
FOXJ3	rs1139978	1	42657196	G	T	-0.0960176	0.00914001	8.18e-26	TRUE	reported	ouqWBt	0.000275646	110.359
FOXO1	rs76983463	13	41195654	C	T	0.279846	0.015358	3.48e-74	TRUE	reported	Pvmt93	0.000828842	332.022
FRZB	rs13009	2	183699364	T	C	-0.782673	0.0105689	1e-200	TRUE	reported	plAHUs	0.0135162	5484.02
FSHB	rs11031006	11	30226528	A	G	-0.147324	0.00598445	8.15e-134	TRUE	reported	163z9J	0.00151184	606.033
FST	rs31226	5	53327571	C	T	-0.128196	0.00619735	4.66e-95	TRUE	reported	Fmr8x7	0.00106791	427.893
FSTL1	rs1147707	3	120169248	T	C	-0.146904	0.0064408	3.79e-115	TRUE	reported	n3Fxxr	0.00129804	520.218
FSTL3	rs929263	19	663373	T	C	0.0988859	0.00794047	1.34e-35	TRUE	reported	F7gNBo	0.000387321	155.087
FTCD	rs550999731	21	47555017	G	C	-0.844495	0.0595654	1.26e-45	TRUE	reported	r4VPHt	0.000501939	201.004
FUCA1	rs13551	1	24180962	C	T	-0.379826	0.00377721	1e-200	TRUE	reported	NRy7xO	0.0246408	10111.7
FUOM	rs55998424	10	135173022	C	T	0.507389	0.0157243	1e-200	TRUE	reported	q3WWHS	0.00259462	1041.21
FURIN	rs764429222	15	91428521	C	CT	0.197679	0.00640328	1e-200	TRUE	reported	c4GmUg	0.00237545	953.046
FUT1	rs2071699	19	49254504	A	G	-0.163048	0.0230001	0	TRUE	reported	qPBpnn	0.000125539	50.2538
FUT3_FUT5	rs17855739	19	5831840	T	C	-1.11528	0.013289	1e-200	TRUE	reported	YnHFIw	0.017293	7043.38
FUT8	rs2127870	14	65796846	C	G	-0.905298	0.00758216	1e-200	TRUE	reported	GyRa5m	0.0343923	14255.9
FXN	rs3750549	9	71831026	A	C	0.0769487	0.00629623	2.39e-34	TRUE	reported	CORmld	0.000373029	149.362
FXYD5	rs756845	19	35663250	G	A	-0.386177	0.00761005	1e-200	TRUE	reported	gzL9sq	0.00639258	2575.11
GAGE2A	rs782018143	X	49394003	A	G	0.348367	0.0349717	2.25e-23	TRUE	reported	iKKE3T	0.000247854	99.2289
GAL	rs2012605	11	68440107	T	C	0.14807	0.0101088	1.39e-48	TRUE	reported	c8FS8d	0.000535754	214.552
GALNT10	rs890793	5	153573938	T	C	0.374248	0.00620058	1e-200	TRUE	reported	9SUZcl	0.0090195	3642.94
GALNT2	rs4846914	1	230295691	A	G	0.287041	0.00605377	1e-200	TRUE	reported	fnaoaI	0.00558556	2248.19
GALNT3	rs2116546	2	166723533	C	T	-0.386754	0.00677613	1e-200	TRUE	reported	3Y9ja1	0.00807326	3257.65
GALNT5	rs6759356	2	158140806	C	G	-0.807068	0.0186846	1e-200	TRUE	reported	wwwWLF	0.00463977	1865.74
GALNT7	rs144873913	4	174235304	A	C	-0.766881	0.0642159	7.13e-33	TRUE	reported	Dpaq1F	0.000356188	142.616
GART	rs2834234	21	34894623	C	T	-0.1279	0.00734102	5.55e-68	TRUE	reported	tR873K	0.000757813	303.547
GAS2	rs34126473	11	22703379	AT	A	-0.117869	0.00683236	1.09e-66	TRUE	reported	84utFy	0.000743016	297.615
GAS6	rs6602909	13	114551993	C	T	-0.332675	0.00630195	1e-200	TRUE	reported	trUXjo	0.00691418	2786.69
GASK1A	rs1807403	3	43102291	T	C	-0.756792	0.00684556	1e-200	TRUE	reported	RHu1Qu	0.0296303	12221.7
GATD3	rs2187313	21	45544594	C	T	-0.135415	0.00794131	3.38e-65	TRUE	reported	Mi3ofX	0.000725934	290.768
GBP1	rs148526074	1	89523756	T	G	-1.32784	0.0194924	1e-200	TRUE	reported	Y9ybEd	0.0114609	4640.44
GBP2	rs1329123	1	89548920	C	T	0.126321	0.0076141	8.17e-62	TRUE	reported	rFIrRv	0.000687193	275.24
GBP4	rs608339	1	89652078	T	A	-0.810284	0.00631357	1e-200	TRUE	reported	vAttYB	0.0395252	16471.1
GC	rs1352846	4	72617775	G	A	1.21188	0.00683268	1e-200	TRUE	reported	r7V2bv	0.0728688	31458.3
GCHFR	rs12903072	15	41088581	G	A	0.111134	0.00602802	6.73e-76	TRUE	reported	WCiGdL	0.000848475	339.893
GCLM	rs774698707	1	94383448	T	TTAA	-0.0550163	0.0063015	2.53e-18	TRUE	reported	uVJX1M	0.000190404	76.2242
GCNT1	rs2282683	9	79117751	G	A	-0.498231	0.00714245	1e-200	TRUE	reported	Of9tk7	0.0120111	4865.92
GDF15	rs1054221	19	18499858	C	T	0.376783	0.00727553	1e-200	TRUE	reported	dMWXt7	0.00665604	2681.95
GDNF	rs62360373	5	37820741	A	G	-0.394843	0.0104884	1e-200	TRUE	reported	ckva5B	0.00352824	1417.19
GFAP	rs59291670	17	42991449	T	C	0.254231	0.0203659	9.22e-36	TRUE	reported	UNtmzh	0.000389174	155.829
GFER	-	16	2023324	G	GA	-0.0912416	0.00963726	2.86e-21	TRUE	reported	SWMvUW	0.000223895	89.6348
GFRA1	rs11197603	10	118001771	C	T	-0.292623	0.00810098	1e-200	TRUE	reported	XbgEX5	0.00324931	1304.79
GFRA2	rs1480999	8	21474088	A	G	0.293541	0.00629363	1e-200	TRUE	reported	ZPqMBD	0.00540561	2175.37
GFRA3	rs56259296	5	137480609	A	T	0.0949557	0.00660716	7.8e-47	TRUE	reported	IKnYma	0.000515765	206.543
GFRAL	rs72988065	6	55484581	G	A	0.374495	0.00816675	1e-200	TRUE	reported	T9UNo6	0.00522614	2102.77
GGACT	rs9585457	13	101202606	C	A	-0.443589	0.00612812	1e-200	TRUE	reported	E50oHP	0.0129218	5239.68
GGCT	rs4259	7	30543734	A	G	-0.117125	0.00678821	1.04e-66	TRUE	reported	HLIsuY	0.00074324	297.705
GGH	rs77642645	8	63932672	A	G	0.720656	0.0120374	1e-200	TRUE	reported	j5N5JE	0.00887528	3584.17
GGT1	rs3859862	22	24997070	G	A	0.250404	0.00594811	1e-200	TRUE	reported	N7wEA3	0.00440828	1772.24
GGT5	rs5760275	22	24643449	G	C	0.32916	0.00756265	1e-200	TRUE	reported	zWXnJj	0.00471063	1894.37
GHR	rs6873545	5	42631264	C	T	-0.685115	0.00691009	1e-200	TRUE	reported	Oz8Fcz	0.023971	9830.09
GHRL	rs34911341	3	10331519	T	C	1.38002	0.0377761	1e-200	TRUE	reported	3o2qeI	0.00332318	1334.55
GIMAP7	rs3735080	7	150217309	T	C	-0.600187	0.0072917	1e-200	TRUE	reported	mhdVDl	0.0166452	6775.06
GIMAP8	-	7	150171599	C	CAGATATAGTGCCTTCAACTACCGGGCAACAGGAGA	-0.919677	0.0293608	1e-200	TRUE	reported	OVii4o	0.00244532	981.144
GIP	rs72833611	17	47036043	G	C	0.0598131	0.0088796	0	TRUE	reported	ENg3qz	0.00011335	45.3736
GIPC2	rs7537908	1	78518939	G	A	-0.299014	0.00726868	1e-200	TRUE	reported	J0kAKy	0.0042102	1692.27
GIPC3	rs34722692	19	3585519	A	G	-0.424788	0.00973589	1e-200	TRUE	reported	ZSIA83	0.00473365	1903.67
GIT1	rs138723501	17	27915411	T	C	0.225073	0.023006	1.33e-22	TRUE	reported	RYkY06	0.000239069	95.7111
GLA	rs3027578	X	100664308	A	T	1.52679	0.0208303	1e-200	TRUE	reported	Z0Y3ce	0.0132446	5372.36
GLB1	rs17522953	3	33138764	C	G	0.219874	0.00606978	1e-200	TRUE	reported	PJHww4	0.00326771	1312.2
GLO1	rs4746	6	38650628	G	T	-0.325834	0.00612216	1e-200	TRUE	reported	iUmFGr	0.00702723	2832.57
GLRX	rs6556886	5	95163449	A	G	-0.746705	0.00897586	1e-200	TRUE	reported	dKMUaw	0.0169967	6920.6
GLRX5	rs910792	14	95996822	G	A	-0.112657	0.00626626	2.88e-72	TRUE	reported	MWsfv0	0.000806886	323.219
GLT8D2	rs117801489	12	104408832	C	T	0.653756	0.0249487	2.39e-151	TRUE	reported	J8rtJ8	0.00171259	686.647
GM2A	rs153478	5	150639439	G	A	-0.664097	0.00622745	1e-200	TRUE	reported	6tohAP	0.0276273	11372.1
GMFG	rs251906	19	39826838	G	C	-0.115544	0.010788	9.1e-27	TRUE	reported	jCawe3	0.000286518	114.713
GMPR	rs1042391	6	16290761	A	T	0.251524	0.00617041	1e-200	TRUE	reported	HBmNdI	0.00413423	1661.61
GMPR2	rs199867463	14	24706267	C	T	-1.60553	0.0804929	1.62e-88	TRUE	reported	0KxsU0	0.00099301	397.85
GNAS	rs2296528	20	57274151	C	G	0.0754471	0.00633023	9.48e-33	TRUE	reported	S1h4Db	0.000354777	142.051
GNLY	rs7603438	2	85935182	G	A	0.702106	0.0071653	1e-200	TRUE	reported	kTqdVF	0.0234264	9601.4
GNPDA1	rs2232195	5	141387520	G	A	-0.0978435	0.00715647	1.49e-42	TRUE	reported	HwI3Ab	0.000466796	186.924
GNPDA2	rs769805766	4	44727151	C	CTATTA	0.24053	0.00637859	1e-200	TRUE	reported	EoWmH0	0.00354007	1421.96
GOLGA3	rs11147139	12	133457651	A	G	0.122237	0.00740878	3.73e-61	TRUE	reported	vCXRNI	0.000679642	272.214
GOLM2	rs550761239	15	44670474	T	C	0.592805	0.0529439	4.22e-29	TRUE	reported	mt3l1I	0.000313126	125.369
GORASP2	rs753954550	2	171825178	T	TAAAGG	0.054516	0.00684609	0	TRUE	reported	Ei0bA2	0.000158401	63.4104
GP1BA	rs553749201	17	4837195	A	C	-0.256835	0.0133493	1.72e-82	TRUE	reported	Mj8fWa	0.00092396	370.16
GP1BB	rs547921381	22	19711755	T	C	-0.990816	0.0498497	6.56e-88	TRUE	reported	oRLL3S	0.000986043	395.056
GP2	rs36017565	16	20331498	C	G	-0.227152	0.00554379	1e-200	TRUE	reported	f2EpeA	0.004177	1678.87
GP5	rs544985059	3	194121175	T	G	-0.144621	0.00734742	3e-86	TRUE	reported	QmlliA	0.000967021	387.428
GP6	rs1613662	19	55536595	A	G	0.393195	0.00826019	1e-200	TRUE	reported	okPK5u	0.00562921	2265.86
GPA33	rs72689399	1	167038121	T	C	-0.708717	0.0239867	7.33e-192	TRUE	reported	bdhjdM	0.00217631	872.976
GPC1	rs11892254	2	241405864	T	C	0.499694	0.00933041	1e-200	TRUE	reported	q2Q0je	0.0071149	2868.17
GPC5	rs342706	13	92417058	C	T	-0.866532	0.00690369	1e-200	TRUE	reported	orne3l	0.0378707	15754.5
GPD1	rs35428353	12	50500071	A	G	-1.18373	0.0615256	1.72e-82	TRUE	reported	LqO4tg	0.000923965	370.162
GPHA2	rs200683903	11	64738735	AC	A	0.478116	0.0140751	1e-200	TRUE	reported	tKf5aC	0.00287459	1153.88
GPIHBP1	rs6420185	8	144303071	A	G	-0.259551	0.00635367	1e-200	TRUE	reported	9x1Em6	0.00415195	1668.76
GPNMB	rs75801644	7	23306141	A	G	-1.07442	0.02108	1e-200	TRUE	reported	VcUReK	0.00644853	2597.79
GPR158	rs78985567	10	25464527	A	C	-1.02133	0.049601	3.31e-94	TRUE	reported	lgTDEl	0.00105817	423.984
GPR15L	rs4399275	10	85918938	G	T	0.216467	0.00609766	1e-200	TRUE	reported	dO14A8	0.00313874	1260.24
GPR37	rs1860147	7	124130172	T	C	-0.769842	0.00688795	1e-200	TRUE	reported	bdSZkh	0.0302649	12491.7
GPRC5C	rs2670824	17	72438972	G	C	-0.218422	0.0118825	1.84e-75	TRUE	reported	3nuzNj	0.000843478	337.89
GRAP2	rs148328786	22	40342993	G	A	0.284863	0.0282472	6.46e-24	TRUE	reported	ZzahLQ	0.000254024	101.7
GRHPR	rs4878690	9	37422656	T	C	0.263919	0.00654229	1e-200	TRUE	reported	lD16X6	0.00404933	1627.34
GRIK2	rs59321237	6	101329742	T	C	0.723556	0.0182499	1e-200	TRUE	reported	wXmAYj	0.00391187	1571.89
GRK5	rs10886430	10	121010256	G	A	-0.389423	0.00979388	1e-200	TRUE	reported	uoYSaU	0.00393446	1581
GRN	rs5848	17	42430244	T	C	-0.249898	0.00622739	1e-200	TRUE	reported	JwWR5u	0.00400713	1610.32
GRP	rs9957264	18	56881633	A	C	0.441574	0.00829218	1e-200	TRUE	reported	ybi40d	0.00703504	2835.75
GRPEL1	rs56659624	4	7069377	C	G	-0.0811361	0.0105025	0	TRUE	reported	OEkgka	0.000149088	59.6816
GSN	rs116185403	9	124083642	T	C	1.02672	0.0376341	6.98e-164	TRUE	reported	p90hPJ	0.00185608	744.284
GSR	rs8190982	8	30556381	TCC	T	-0.126377	0.00657232	2.13e-82	TRUE	reported	ktp1Ah	0.000922913	369.74
GSTA1	rs6458871	6	52665977	T	C	0.318199	0.00608584	1e-200	TRUE	reported	voBeel	0.00678365	2733.72
GSTA3	rs6458871	6	52665977	T	C	0.314034	0.00625322	1e-200	TRUE	reported	0xZbdd	0.00626154	2521.99
GSTM4	rs140584594	1	110232983	G	A	-0.424563	0.0070051	1e-200	TRUE	reported	W0Lkwl	0.00909392	3673.27
GSTP1	rs762803	11	67352256	A	C	0.195763	0.00638203	1e-200	TRUE	reported	ihYool	0.00234524	940.895
GSTT2B	rs5751777	22	24267047	T	C	-1.03507	0.00629373	1e-200	TRUE	reported	LfESqt	0.0632977	27047.1
GUCA2A	rs142157365	1	42628591	T	A	-2.13562	0.0644819	1e-200	TRUE	reported	XVNObb	0.00273305	1096.91
GUSB	rs199762976	7	66238069	T	TG	0.125425	0.00567241	2.45e-108	TRUE	reported	OQ336O	0.00122002	488.912
GYS1	rs10853805	19	49540093	C	A	-0.0440477	0.00644275	0	TRUE	reported	7VZ0Mu	0.000116766	46.7414
GZMA	rs6898349	5	54489940	T	C	0.0723366	0.00720782	1.06e-23	TRUE	reported	sCiM6j	0.000251572	100.718
GZMB	rs8192918	14	25101878	CT	C	-0.350068	0.00693891	1e-200	TRUE	reported	mQAMdy	0.00631877	2545.19
GZMH	rs190749747	14	25076303	G	C	-0.90262	0.0307257	1.09e-189	TRUE	reported	2Vm2NM	0.00215146	862.987
HADH	rs3796939	4	108948091	A	T	-0.0973696	0.0114285	1.6e-17	TRUE	reported	MSP6jW	0.000181323	72.5882
HAGH	rs115389912	16	1869974	A	G	-0.782268	0.0413296	6.77e-80	TRUE	reported	V9upOB	0.000894259	358.25
HAVCR1	rs6878069	5	156471069	G	A	-0.456088	0.00549358	1e-200	TRUE	reported	ZttMiP	0.0169291	6892.62
HAVCR2	rs116363290	5	156536137	T	C	-1.65618	0.0425652	1e-200	TRUE	reported	7uHh8e	0.00376816	1513.92
HBEGF	rs6869910	5	139629450	C	T	-0.0489091	0.00604688	6.05e-16	TRUE	reported	aRud35	0.000163421	65.4206
HBQ1	rs3760047	16	281299	A	G	0.449638	0.00752306	1e-200	TRUE	reported	tSX0qy	0.00884589	3572.19
HBZ	rs2461286	16	203254	G	A	-1.02774	0.00651992	1e-200	TRUE	reported	cfvk0L	0.0584505	24847.3
HCLS1	rs78654812	3	121377905	A	C	-0.107179	0.00869216	6.21e-35	TRUE	reported	7zZACQ	0.000379719	152.041
HDDC2	rs3734643	6	125622832	G	A	-0.866471	0.00784757	1e-200	TRUE	reported	PLzzyz	0.0295577	12190.9
HDGF	rs3806417	1	156711623	A	C	1.15549	0.00655111	1e-200	TRUE	reported	XER7Nz	0.0721203	31110
HDGFL2	rs8887	19	4502201	C	T	-0.0475776	0.00621423	0	TRUE	reported	I0AVfe	0.00014643	58.6176
HEBP1	rs1941	12	13128263	G	C	-0.2935	0.0168838	1.1e-67	TRUE	reported	M6EKL1	0.000754417	302.186
HEG1	rs6438868	3	124728472	G	C	0.104211	0.00581662	8.82e-72	TRUE	reported	WYTJ8i	0.00080131	320.984
HEPACAM2	rs145244580	7	92825188	T	C	-0.30222	0.0379199	0	TRUE	reported	PALn0J	0.000158674	63.5199
HEPH	rs746745116	X	65412393	A	G	-1.50182	0.0521784	3.56e-182	TRUE	reported	FZcBSi	0.00206547	828.423
HEXIM1	rs36160143	17	43244389	T	C	0.0873582	0.00780023	4.1e-29	TRUE	reported	4b13op	0.000313271	125.427
HGF	rs5745687	7	81359051	T	C	-0.183077	0.0120856	7.77e-52	TRUE	reported	VxrKAE	0.000572988	229.472
HGFAC	rs4690097	4	3445745	T	C	-0.490531	0.00662392	1e-200	TRUE	reported	fxPtW1	0.0135162	5484.04
HIP1R	rs11060065	12	123286491	G	A	-0.248941	0.0165465	3.73e-51	TRUE	reported	suCvBz	0.000565195	226.349
HJV	rs41302089	1	145475529	T	G	-0.598903	0.025832	6.53e-119	TRUE	reported	CcKTgv	0.00134115	537.52
HMBS	rs72997349	11	118945502	C	T	0.382561	0.0177449	4.37e-103	TRUE	reported	FIZLmX	0.00115988	464.785
HMCN2	rs1105797	9	133051139	G	A	0.608491	0.00615785	1e-200	TRUE	reported	RMh5ND	0.0238147	9764.45
HMOX1	rs2071747	22	35777185	C	G	-0.161943	0.012893	3.48e-36	TRUE	reported	vDe53E	0.000394011	157.766
HMOX2	rs2270363	16	4526292	G	A	-0.111728	0.00699878	2.28e-57	TRUE	reported	mB48B6	0.000636306	254.846
HNMT	rs11558538	2	138759649	T	C	-1.11533	0.00978511	1e-200	TRUE	reported	g6GgTf	0.0314388	12991.9
HPCAL1	rs375285744	2	10476228	C	T	0.21306	0.00852918	1e-137	TRUE	reported	wp1LTX	0.0015566	624.004
HPGDS	rs4282187	4	95273145	C	T	0.459153	0.00645591	1e-200	TRUE	reported	6x9gtv	0.0124798	5058.22
HPSE	rs61751211	4	84223426	C	T	-0.796557	0.0334459	2.26e-125	TRUE	reported	shsD3k	0.00141513	567.212
HRC	rs148966785	19	49658233	A	G	-0.693431	0.0351394	1.11e-86	TRUE	reported	dBpflb	0.000971983	389.418
HRG	rs9898	3	186390627	T	C	0.462985	0.00648363	1e-200	TRUE	reported	pL0Sx2	0.0125795	5099.12
HS1BP3	rs77551133	2	20840823	A	G	-0.895896	0.0387649	3.59e-118	TRUE	reported	sttYJx	0.00133267	534.116
HS3ST3B1	rs17669311	17	13837051	A	G	0.320152	0.00643859	1e-200	TRUE	reported	QlfpjY	0.00613931	2472.46
HS6ST1	rs13014395	2	129072273	T	G	-0.245553	0.00743316	1e-200	TRUE	reported	J7DZ0a	0.00271909	1091.29
HS6ST2	rs2187831	X	131869906	C	T	-0.20601	0.00495666	1e-200	TRUE	reported	TO8kYU	0.00429726	1727.41
HSBP1	rs707236	16	83803160	A	T	-0.567555	0.00651911	1e-200	TRUE	reported	ZdGS2K	0.0185847	7579.44
HSD11B1	rs559561805	1	210106023	A	G	-1.10774	0.142586	0	TRUE	reported	N1efbd	0.000150772	60.3559
HSD17B14	rs35299026	19	49318380	A	G	-1.55135	0.0146413	1e-200	TRUE	reported	1CzOfO	0.0272841	11226.9
HSDL2	rs10817342	9	115199507	T	C	0.588142	0.00632748	1e-200	TRUE	reported	MRPjET	0.0211296	8639.74
HSPA2	rs12894807	14	65043404	G	A	0.126215	0.00767416	8.85e-61	TRUE	reported	rsyGcZ	0.000675352	270.494
HSPB1	rs2908203	7	75924218	T	G	-0.554043	0.00719031	1e-200	TRUE	reported	uVOopq	0.0146171	5937.31
HSPG2	rs6695528	1	22148164	A	G	-0.168808	0.00650593	1.97e-148	TRUE	reported	U68xzH	0.00167919	673.233
HYAL1	rs116482870	3	50339622	T	C	-0.542109	0.0126893	1e-200	TRUE	reported	TraTvQ	0.00453926	1825.14
HYOU1	rs2509121	11	118928253	T	C	0.172867	0.00610421	2e-176	TRUE	reported	cbn4Le	0.00199967	801.979
ICAM1	rs5030379	19	10393605	CTTGATTGA	C	0.413316	0.00627133	1e-200	TRUE	reported	GvfbrF	0.0107355	4343.53
ICAM2	rs574698129	17	62099874	C	CA	0.0912382	0.00611445	2.38e-50	TRUE	reported	Me8rzH	0.000555981	222.657
ICAM3	rs61451658	19	10451920	T	C	0.30914	0.00639019	1e-200	TRUE	reported	5MdACO	0.00581318	2340.35
ICAM4	rs5030377	19	10393234	G	A	-0.109719	0.00538438	2.66e-92	TRUE	reported	ApAg1j	0.00103635	415.231
ICAM5	rs281439	19	10400110	C	G	0.807	0.0070358	1e-200	TRUE	reported	ssEclm	0.0318228	13155.8
ICOSLG	rs780593238	21	45647836	A	ACTGGACCACCCCGTCTC	-0.393993	0.00694221	1e-200	TRUE	reported	6WGsp6	0.00798296	3220.92
IDI2	rs1044261	10	1065710	T	C	-0.605073	0.0116519	1e-200	TRUE	reported	VzNWWE	0.0066922	2696.62
IDO1	rs7010461	8	39781444	T	C	0.274569	0.00653733	1e-200	TRUE	reported	Ci8aGI	0.00438789	1764.01
IDS	rs61736892	X	148579705	A	G	-0.809801	0.077625	1.77e-25	TRUE	reported	3zk6XA	0.000271831	108.831
IDUA	rs3796622	4	983060	C	T	0.521978	0.00629766	1e-200	TRUE	reported	d36VJT	0.016874	6869.8
IFI30	rs273266	19	18283501	C	T	-0.49846	0.00706599	1e-200	TRUE	reported	xqLNHM	0.0122804	4976.37
IFIT3	rs17096301	10	91096117	A	C	-0.117008	0.00716818	6.74e-60	TRUE	reported	1LWRFd	0.000665254	266.447
IFNAR1	rs914142	21	34725807	A	G	-0.442276	0.00696287	1e-200	TRUE	reported	q0ZKgj	0.0099797	4034.67
IFNGR1	rs9376267	6	137531031	T	C	-0.193638	0.00695403	1.22e-170	TRUE	reported	Fbblo9	0.00193344	775.364
IFNGR2	rs9808753	21	34787312	G	A	1.4118	0.00873733	1e-200	TRUE	reported	fF9uOb	0.0612362	26108.8
IFNL1	rs30461	19	39789115	G	A	-0.0879517	0.0100468	2.05e-18	TRUE	reported	XQxL25	0.000191431	76.6356
IFNLR1	rs139958347	1	24513723	C	G	-0.939817	0.0179431	1e-200	TRUE	reported	QhJxLz	0.00680751	2743.4
IGBP1	rs113690423	X	69402868	T	C	-0.075804	0.00722871	9.96e-26	TRUE	reported	7nEx0T	0.000274667	109.967
IGDCC4	rs56362513	15	65801720	C	T	0.948856	0.0212134	1e-200	TRUE	reported	diT36N	0.00497368	2000.68
IGF1R	rs3743249	15	99505423	T	G	0.11285	0.00653132	6.86e-67	TRUE	reported	mL0zlN	0.000745316	298.538
IGF2R	rs2297363	6	160506462	A	G	0.556243	0.00886741	1e-200	TRUE	reported	mCy5AV	0.00973532	3934.9
IGFBP1	-	7	45915378	A	ATG	-0.0494707	0.00600853	1.82e-16	TRUE	reported	g5a9Ay	0.000169336	67.7887
IGFBP2	rs4674100	2	217480424	A	G	-0.066021	0.00686196	6.5e-22	TRUE	reported	6a4O0R	0.000231223	92.569
IGFBP3	rs2854746	7	45960645	C	G	0.450744	0.00601675	1e-200	TRUE	reported	vNOncX	0.0138278	5612.21
IGFBP4	rs1668339	17	38615982	C	T	0.0503694	0.00626199	8.72e-16	TRUE	reported	VzYDQJ	0.000161623	64.7004
IGFBP6	rs10876406	12	53501437	C	T	-0.13114	0.00875219	9.4e-51	TRUE	reported	lWKS8O	0.000560605	224.509
IGFBP7	rs6827768	4	57952002	A	T	-0.393344	0.00701435	1e-200	TRUE	reported	Hi7h1n	0.00779533	3144.62
IGFBPL1	rs7857243	9	38409081	A	G	0.470732	0.00729659	1e-200	TRUE	reported	kXWpvo	0.0102915	4162.03
IGHMBP2	rs10896373	11	68614810	T	A	-0.0733642	0.00639384	1.78e-30	TRUE	reported	S8MuaS	0.000328825	131.657
IGLC2	rs2856876	22	23249440	A	C	0.223344	0.00912114	2.06e-132	TRUE	reported	61VVDH	0.00149577	599.581
IGSF21	rs9660126	1	18444597	T	C	-0.152735	0.0064604	1.44e-123	TRUE	reported	OGesRS	0.00139449	558.928
IGSF3	rs2284860	1	117122887	C	T	0.113676	0.00731332	1.76e-54	TRUE	reported	1toNU4	0.000603267	241.605
IGSF8	rs12092798	1	160071819	C	T	0.150296	0.0073884	5.45e-92	TRUE	reported	ytYx8e	0.00103278	413.801
IGSF9	rs3747617	1	159912899	T	C	-0.482854	0.0134125	1e-200	TRUE	reported	iERoAK	0.00322754	1296.01
IL10	rs3024505	1	206939904	A	G	-0.135831	0.00872212	1.11e-54	TRUE	reported	sOt7K7	0.000605555	242.522
IL10RA	rs3135932	11	117864063	G	A	0.183359	0.00855191	5.57e-102	TRUE	reported	TX0Af0	0.00114721	459.702
IL10RB	rs2515717	21	34662282	A	G	0.514873	0.00604115	1e-200	TRUE	reported	jdGG3M	0.0178243	7263.72
IL12A_IL12B	rs4244437	5	158773117	A	G	0.526007	0.00635793	1e-200	TRUE	reported	10agRi	0.0168132	6844.62
IL12B	rs4244437	5	158773117	A	G	0.541982	0.00629253	1e-200	TRUE	reported	54fFRC	0.0181973	7418.51
IL12RB1	rs8109496	19	18190344	G	C	-0.445837	0.00753671	1e-200	TRUE	reported	ByZ3gb	0.00866705	3499.34
IL13RA1	rs2495619	X	117884705	T	C	0.815502	0.00674447	1e-200	TRUE	reported	7SdeiA	0.0352401	14620.2
IL15RA	rs3136630	10	5997820	T	C	-0.251724	0.00666245	1e-200	TRUE	reported	RKFBKN	0.00355384	1427.51
IL16	rs4778639	15	81600451	G	T	-0.944394	0.0106521	1e-200	TRUE	reported	14yZRV	0.0192599	7860.2
IL17C	rs17700884	16	88684495	T	G	-0.122188	0.00640978	5.14e-81	TRUE	reported	dZxZGh	0.000907068	363.386
IL17D	rs2818979	13	21319423	C	T	-0.364589	0.00610138	1e-200	TRUE	reported	j5I1OB	0.00884213	3570.66
IL17F	rs66834286	6	52105863	CGTTTGTTT	C	-0.250583	0.0103163	2.51e-130	TRUE	reported	kraKyN	0.0014719	590.001
IL17RA	rs4819959	22	17586631	A	G	0.836295	0.00624025	1e-200	TRUE	reported	Smbh0P	0.0429452	17960.3
IL17RB	rs6445607	3	53877149	T	G	-0.79784	0.00628658	1e-200	TRUE	reported	WUorIz	0.0386841	16106.5
IL18	rs2250417	11	112085316	C	T	-0.285217	0.00598966	1e-200	TRUE	reported	Sg7dfl	0.00563321	2267.48
IL18BP	rs5743659	11	71709878	A	G	-0.524902	0.0394175	1.86e-40	TRUE	reported	pkMZMO	0.000442842	177.328
IL18R1	rs6750020	2	102994714	A	G	-0.899028	0.00722873	1e-200	TRUE	reported	UxF46t	0.0372065	15467.5
IL19	rs2243191	1	207015957	C	T	0.359139	0.00709607	1e-200	TRUE	reported	wZmIB3	0.0063589	2561.46
IL1R1	rs2287047	2	102774054	A	G	-0.185418	0.00661103	4.38e-173	TRUE	reported	fA5rDZ	0.00196144	786.617
IL1R2	rs2310170	2	102616154	G	T	-0.517554	0.00610781	1e-200	TRUE	reported	0uSjNJ	0.0176231	7180.23
IL1RAP	rs6444442	3	190346060	G	A	-1.40487	0.00847899	1e-200	TRUE	reported	yDFO42	0.0641855	27452.5
IL1RL1	rs12470864	2	102926362	A	G	-0.677849	0.00582063	1e-200	TRUE	reported	wPre2H	0.0327731	13562
IL1RL2	rs3917265	2	102778461	C	T	-0.419897	0.00592996	1e-200	TRUE	reported	OBqO8P	0.012372	5013.95
IL1RN	rs55709272	2	113867288	C	T	-0.214121	0.00616244	1e-200	TRUE	reported	v0lKch	0.00300724	1207.29
IL20RA	rs143005532	6	137330486	T	C	0.832249	0.0793958	1.04e-25	TRUE	reported	OK5Yla	0.000274445	109.878
IL20RB	rs756377803	3	136705090	T	TAAATAAATAAAA	0.115195	0.0064389	1.4e-71	TRUE	reported	bmEAF5	0.000799024	320.068
IL22	rs760407193	12	68658914	A	AAGAC	0.0952254	0.00666907	2.97e-46	TRUE	reported	zTfEGg	0.000509116	203.879
IL22RA1	rs16829209	1	24461295	T	C	-0.336713	0.0083616	1e-200	TRUE	reported	5HQCyS	0.00403504	1621.58
IL2RA	rs12722497	10	6095928	A	C	0.929755	0.0108739	1e-200	TRUE	reported	6gDSXk	0.0179378	7310.79
IL31RA	rs161651	5	55205595	T	C	-0.614189	0.00669448	1e-200	TRUE	reported	2OI0md	0.0205966	8417.21
IL32	rs45499297	16	3115272	C	T	-0.383138	0.0100146	1e-200	TRUE	reported	OEerei	0.00364352	1463.66
IL33	-	9	6414150	A	ACT	-0.372981	0.0474372	0	TRUE	reported	FbpfrG	0.00015443	61.8206
IL34	rs4985556	16	70694000	A	C	-1.09202	0.0098323	1e-200	TRUE	reported	6VWLdP	0.0298973	12335.3
IL36A	rs13394409	2	113766395	T	A	-0.0528713	0.00701812	0	TRUE	reported	JSA8Z0	0.000141775	56.754
IL36G	rs13407838	2	113745428	G	A	-0.105488	0.00829703	4.94e-37	TRUE	reported	yI6gQc	0.000403691	161.644
IL4R	rs8060025	16	27327214	G	T	0.30075	0.00615139	1e-200	TRUE	reported	jIxp74	0.00593666	2390.36
IL5RA	rs77400868	3	3150964	G	A	0.499727	0.00883889	1e-200	TRUE	reported	l67NSM	0.0079228	3196.45
IL6R	rs4129267	1	154426264	T	C	1.08819	0.0062887	1e-200	TRUE	reported	lSued6	0.0696017	29942.3
IL6ST	rs11742271	5	55263282	G	A	0.264902	0.00917593	2.9e-183	TRUE	reported	d9eWAU	0.00207793	833.428
IL7	-	8	79727029	C	CCT	-0.177128	0.0105657	4.44e-63	TRUE	reported	JuhFEu	0.000701675	281.045
IL7R	rs6897932	5	35874575	T	C	-0.889381	0.00661167	1e-200	TRUE	reported	Z5pDkM	0.0432528	18094.7
IMMT	rs17551822	2	86422416	C	T	-0.114139	0.00600014	1.11e-80	TRUE	reported	5Jxzax	0.000903267	361.862
IMPA1	rs2400589	8	82575783	T	C	-0.209613	0.00672361	1e-200	TRUE	reported	O0PIxW	0.00242237	971.917
ING1	rs71445078	13	111365952	T	G	-0.0636255	0.00825384	0	TRUE	reported	fm9RMI	0.000148439	59.4221
INHBB	rs17050272	2	121306440	A	G	0.354843	0.00610678	1e-200	TRUE	reported	XRrF5s	0.00836494	3376.34
INHBC	rs3741414	12	57844049	T	C	-0.655107	0.00716487	1e-200	TRUE	reported	b8OfP9	0.0204594	8359.99
INPP1	rs141472596	2	191151517	G	A	-1.55146	0.0821149	1.28e-79	TRUE	reported	uRylfv	0.000891073	356.973
INPP5D	rs9247	2	234113301	T	C	-0.207092	0.00752224	7.55e-167	TRUE	reported	7pkGMs	0.00189005	757.932
INSL3	rs8112208	19	17932742	T	C	0.0331617	0.00449463	0	TRUE	reported	bH7D27	0.000135985	54.4357
INSL4	rs41313766	9	5231360	T	C	-0.65694	0.0232958	5.86e-175	TRUE	reported	RPYZHu	0.00198288	795.232
INSL5	rs11809759	1	67269905	G	A	0.172467	0.00606474	6.92e-178	TRUE	reported	o6Yvhd	0.00201639	808.696
INSR	rs1799815	19	7125519	A	G	-0.101129	0.0126181	0	TRUE	reported	jmhMOh	0.000160456	64.2335
IPCEF1	rs883273	6	154630541	A	C	0.0859166	0.00654059	2.05e-39	TRUE	reported	UNKV4Q	0.00043092	172.551
IQGAP2	rs10037254	5	75930640	A	G	0.136144	0.00623068	7.66e-106	TRUE	reported	e6UOmn	0.00119144	477.446
IRAK4	rs183549317	12	44130443	A	G	-1.04482	0.101672	9e-25	TRUE	reported	kKkj5s	0.000263772	105.603
ISLR2	rs2062309	15	74470215	G	T	0.237445	0.00692488	1e-200	TRUE	reported	6tUtEI	0.00292881	1175.71
ISM1	rs1998123	20	13475884	G	A	-0.190985	0.00650092	1.04e-189	TRUE	reported	AcKyhw	0.00215167	863.071
IST1	rs79258602	16	71961535	C	A	-0.258612	0.0206957	7.86e-36	TRUE	reported	dUL9T1	0.00038997	156.147
ITGA11	rs2306022	15	68628163	T	C	-0.361651	0.0107922	1e-200	TRUE	reported	hDi33r	0.00279773	1122.94
ITGA2	rs246414	5	52278338	G	A	0.58936	0.00637305	1e-200	TRUE	reported	uuudZ9	0.0209194	8551.94
ITGA5	rs17112108	12	54822350	T	G	0.0922754	0.0107365	8.36e-18	TRUE	reported	T10BJ6	0.000184514	73.8659
ITGA6	rs11895564	2	173339808	A	G	0.223043	0.00662338	1e-200	TRUE	reported	YgJWbz	0.00282522	1134.01
ITGAL	rs11574938	16	30485393	C	G	-0.148522	0.00626069	2.09e-124	TRUE	reported	FneozJ	0.00140407	562.775
ITGAM	rs10665069	16	31362590	TAAATA	T	0.159253	0.00651607	6.41e-132	TRUE	reported	bJk7RP	0.00149011	597.312
ITGAV	rs13006483	2	187522750	T	G	-0.155934	0.0065507	3.02e-125	TRUE	reported	fxObuy	0.00141369	566.636
ITGB2	rs760462	21	46328099	C	T	0.145924	0.00770654	5.86e-80	TRUE	reported	2soEwZ	0.000894971	358.536
ITGB5	rs2291090	3	124515646	C	A	0.218803	0.0165185	4.76e-40	TRUE	reported	Rit3DP	0.000438166	175.454
ITGB6	rs146596903	2	160975557	T	C	0.285849	0.00628215	1e-200	TRUE	reported	DArYAb	0.00514611	2070.4
ITGB7	rs12824946	12	53592452	C	T	0.201076	0.0101468	2.14e-87	TRUE	reported	ITMInG	0.000980166	392.699
ITGBL1	rs1034270	13	102108397	T	C	-0.366869	0.00809795	1e-200	TRUE	reported	14cRQZ	0.00510169	2052.44
ITIH1	rs678	3	52820981	T	A	-0.135765	0.00654136	1.11e-95	TRUE	reported	dUvhSQ	0.00107507	430.762
ITIH3	rs9881468	3	52828628	T	C	0.30474	0.00615462	1e-200	TRUE	reported	u20GuS	0.0060879	2451.63
ITIH4	rs4687552	3	52838402	C	T	0.259964	0.00623222	1e-200	TRUE	reported	h4pqv9	0.00432833	1739.96
ITIH5	rs41298373	10	7622009	A	G	0.164799	0.0105156	2.36e-55	TRUE	reported	pfwd4g	0.00061325	245.606
ITM2A	rs13789	X	78616214	G	C	-0.180926	0.00549447	1e-200	TRUE	reported	AsMjkh	0.00270171	1084.3
ITPA	rs1127354	20	3193842	A	C	-1.20143	0.0117352	1e-200	TRUE	reported	C3Bznr	0.0255184	10481.3
ITPR1	rs76604555	3	4856285	A	G	-0.144109	0.00962782	1.19e-50	TRUE	reported	x2KmYP	0.000559431	224.039
JAM2	-	21	26914531	C	CCA	0.136702	0.0131907	3.63e-25	TRUE	reported	pj4tOZ	0.000268263	107.402
JAM3	rs94499	11	134023728	G	A	0.112803	0.00737068	7.15e-53	TRUE	reported	IwFLa4	0.000584838	234.22
JPT2	rs4424913	16	1698528	T	C	0.0601855	0.0084186	0	TRUE	reported	7FxH8o	0.000127677	51.1095
KAZALD1	rs11190812	10	102824292	A	G	-1.70422	0.0160827	1e-200	TRUE	reported	QYblZf	0.0272886	11228.7
KCTD5	rs71386687	16	2767894	T	G	0.0833853	0.0118014	0	TRUE	reported	zNJ9mK	0.000124716	49.924
KDR	rs34231037	4	55972946	G	A	-1.32394	0.0164907	1e-200	TRUE	reported	tBBGtO	0.0158483	6445.49
KEL	rs8176058	7	142655008	A	G	0.652589	0.0142957	1e-200	TRUE	reported	ZXSJCR	0.00517937	2083.85
KHK	rs2304681	2	27315252	A	G	-0.433494	0.00636314	1e-200	TRUE	reported	BK2uka	0.0114625	4641.1
KIAA0319	rs3181238	6	24654443	T	C	0.294315	0.00635239	1e-200	TRUE	reported	9qnLVW	0.00533446	2146.59
KIF1C	rs148934699	17	4925475	T	C	-0.522527	0.0411068	5.11e-37	TRUE	reported	zZYkiq	0.000403532	161.58
KIFBP	rs149884151	10	70634018	G	A	0.246498	0.0336161	0	TRUE	reported	wYgJDF	0.000134319	53.7688
KIR2DL2	rs60955532	19	55253196	A	C	0.616697	0.00606389	1e-200	TRUE	reported	5w7Ywt	0.0251898	10342.8
KIR2DL3	rs17273316	19	55246904	T	C	-0.847757	0.0145541	1e-200	TRUE	reported	bhvjgV	0.00840561	3392.89
KIR2DS4	rs7255036	19	55338699	C	G	1.3177	0.00757413	1e-200	TRUE	reported	LT76eZ	0.0703028	30266.7
KIR3DL1	rs12150998	19	55343039	G	A	-0.918638	0.00637082	1e-200	TRUE	reported	urK3bK	0.0493819	20792
KIR3DL2	rs7255106	19	55352993	T	C	0.349056	0.0173369	3.74e-90	TRUE	reported	pH3ttZ	0.00101174	405.364
KIRREL2	rs393116	19	36348198	G	A	-0.435763	0.0149589	1.47e-186	TRUE	reported	YliPac	0.00211565	848.593
KIT	rs218263	4	55408104	T	C	-0.0648835	0.00851561	0	TRUE	reported	Mk7hCD	0.000145023	58.0544
KITLG	rs11610944	12	89386224	G	A	-0.0576758	0.00623841	2.35e-20	TRUE	reported	vXaRuS	0.000213506	85.4746
KLB	rs13103023	4	39457617	A	G	-0.769375	0.00650871	1e-200	TRUE	reported	BWOqfC	0.0337324	13972.8
KLK1	rs601338	19	49206674	A	G	0.886048	0.00621073	1e-200	TRUE	reported	qZQkzu	0.0483896	20352.9
KLK10	rs2569454	19	51523203	C	T	0.576493	0.00640234	1e-200	TRUE	reported	Nl4lHu	0.0198547	8107.9
KLK11	rs117268623	19	51527970	T	C	-1.15278	0.0174157	1e-200	TRUE	reported	8XZFjz	0.0108279	4381.36
KLK12	rs3745540	19	51535130	G	A	-1.16413	0.00633523	1e-200	TRUE	reported	Pzhxz1	0.0777978	33765.7
KLK13	rs3760739	19	51538561	T	G	-0.449255	0.00635877	1e-200	TRUE	reported	qlNoon	0.0123174	4991.57
KLK14	rs2569491	19	51584916	A	G	0.402085	0.00649191	1e-200	TRUE	reported	wyXWss	0.00949317	3836.09
KLK15	rs73048483	19	51340543	A	G	1.41557	0.0121701	1e-200	TRUE	reported	zsy8Db	0.0326964	13529.2
KLK3	rs62113212	19	51360840	T	C	-0.0996953	0.00745059	7.82e-41	TRUE	reported	BxxZ2P	0.000447133	179.047
KLK4	rs2664153	19	51415252	A	G	-0.397971	0.00601511	1e-200	TRUE	reported	cg80OQ	0.0108182	4377.37
KLK6	rs268891	19	51471983	C	A	-0.189693	0.00638485	5.73e-194	TRUE	reported	UZwaFr	0.00220043	882.671
KLK7	rs2659067	19	51485622	G	A	0.680996	0.0105871	1e-200	TRUE	reported	yd4OH8	0.0102313	4137.45
KLK8	rs74705037	19	51504808	A	G	1.03615	0.0148749	1e-200	TRUE	reported	t5GJT0	0.0119775	4852.16
KLKB1	rs4253306	4	187174030	T	G	-0.560938	0.00917843	1e-200	TRUE	reported	uW6WbX	0.00924533	3735
KLRB1	-	12	9749022	G	GTT	-1.0752	0.0371204	1.81e-184	TRUE	reported	ZyANdr	0.00209174	838.979
KLRD1	rs7135494	12	10470093	T	C	-0.416919	0.00594441	1e-200	TRUE	reported	ffLxT3	0.0121407	4919.08
KLRF1	rs146460124	12	9984965	A	G	2.71031	0.0587445	1e-200	TRUE	reported	my7ljg	0.00529009	2128.64
KLRK1	rs1600128	12	10536158	A	G	-0.514347	0.00677125	1e-200	TRUE	reported	7cSJRK	0.0142109	5769.96
KRT18	rs9668670	12	53278512	A	T	0.0434255	0.00611155	0	TRUE	reported	MM9QLs	0.000126123	50.4876
KRT19	rs7405611	17	39691412	A	G	0.148377	0.0062382	4.75e-125	TRUE	reported	5LTgj5	0.00141145	565.734
KRT5	rs607860	12	52913029	T	C	-0.0926862	0.00604255	4.2e-53	TRUE	reported	HHkoQC	0.000587486	235.281
KYAT1	rs2293968	9	131587240	A	G	-0.141105	0.00675229	5.66e-97	TRUE	reported	Ldp7iY	0.00108986	436.697
KYNU	rs78189771	2	143635782	G	A	0.551589	0.0136561	1e-200	TRUE	reported	zlAM77	0.00405952	1631.46
L1CAM	rs73627241	X	153152126	T	G	0.137597	0.00562749	4.92e-132	TRUE	reported	L9xCVB	0.00149143	597.842
LACRT	rs1157486	12	54997283	C	G	0.073065	0.00659756	1.67e-28	TRUE	reported	9OLS5K	0.000306325	122.645
LACTB2	rs192390871	8	71806742	C	T	-1.08605	0.0384598	1.97e-175	TRUE	reported	NpXAPR	0.00198831	797.413
LAG3	rs3782735	12	6885076	A	G	0.17446	0.00619851	2.73e-174	TRUE	reported	WuYqef	0.00197525	792.164
LAIR1	rs111949142	19	54870191	A	T	0.672424	0.00785509	1e-200	TRUE	reported	LXGqWN	0.0179791	7327.94
LAIR2	rs73070113	19	55014172	T	A	-1.05457	0.00959783	1e-200	TRUE	reported	LAknzO	0.0292794	12072.6
LAMA4	rs9320394	6	112453123	T	C	0.158404	0.00614322	1.3e-146	TRUE	reported	NWCWnt	0.00165837	664.872
LAMB1	rs403731	7	107744217	G	A	-0.625009	0.0061872	1e-200	TRUE	reported	uVjMHz	0.0248607	10204.3
LAMP1	rs114695232	13	113904818	G	A	-1.13099	0.105225	6.04e-27	TRUE	reported	aqfVud	0.000288548	115.525
LAMP2	rs2008511	X	119568858	A	G	-0.34735	0.00520943	1e-200	TRUE	reported	14biSG	0.0109855	4445.82
LAMP3	rs11921884	3	182828245	T	G	0.225228	0.00609193	1e-200	TRUE	reported	WXsoJM	0.00340344	1366.89
LAP3	rs114838597	4	17579994	T	C	0.163758	0.0195285	5.05e-17	TRUE	reported	OLukBa	0.000175652	70.3178
LAT	rs193652	16	28607617	C	T	-0.04395	0.00643827	0	TRUE	reported	cEjVT6	0.00011641	46.5991
LATS1	rs9478848	6	150146216	T	G	-0.0597488	0.0064766	2.83e-20	TRUE	reported	kbj7E2	0.000212586	85.1064
LAYN	rs542275	11	111431614	T	C	0.361326	0.0058862	1e-200	TRUE	reported	00jtJU	0.00932657	3768.13
LBP	rs2232613	20	36997655	T	C	-1.17392	0.0111486	1e-200	TRUE	reported	5pZhEc	0.0269546	11087.5
LCAT	rs112434994	16	67954398	C	G	0.17525	0.00926978	1.03e-79	TRUE	reported	Oe1MjW	0.000892181	357.417
LCN15	rs4880140	9	139658576	C	G	0.652134	0.00723773	1e-200	TRUE	reported	v5ReCQ	0.0198798	8118.33
LCN2	rs542243688	9	130905550	A	C	-0.214553	0.0188095	3.88e-30	TRUE	reported	ZcfX4p	0.000324965	130.111
LCP1	rs4941543	13	46708291	C	T	-1.44745	0.0103989	1e-200	TRUE	reported	RXVXUI	0.0461707	19374.5
LDLR	rs147223423	19	11232261	T	A	0.206413	0.0285438	0	TRUE	reported	qbcNoe	0.000130634	52.2936
LDLRAP1	rs75446219	1	25877492	T	C	0.184688	0.0168487	5.85e-28	TRUE	reported	GXwxtG	0.000300108	120.155
LECT2	rs31515	5	135288113	G	A	-0.788645	0.00552001	1e-200	TRUE	reported	DjohRU	0.0485227	20411.8
LEFTY2	rs360058	1	226076919	T	G	-0.709071	0.00604422	1e-200	TRUE	reported	NhWqWi	0.0332415	13762.5
LEG1	rs1398320	6	127885269	A	G	-0.365204	0.00601545	1e-200	TRUE	reported	QXGEY9	0.00912467	3685.81
LEP	rs2071045	7	127892980	C	T	-0.0446618	0.00640111	0	TRUE	reported	ttu2WB	0.000121611	48.681
LEPR	rs61779759	1	66161965	A	G	-0.270212	0.00798028	1e-200	TRUE	reported	HP1b5b	0.00285624	1146.49
LGALS1	rs4820294	22	38071043	A	G	-0.27856	0.00640071	1e-200	TRUE	reported	tugNcF	0.00470971	1894
LGALS3	rs3832943	14	55606801	AATT	A	-0.525811	0.00590141	1e-200	TRUE	reported	Pnm7un	0.0194483	7938.63
LGALS3BP	rs111526614	17	76962761	T	C	-0.48961	0.0232581	2.23e-98	TRUE	reported	1I1FUP	0.00110595	443.149
LGALS4	rs140695578	19	39265229	T	A	0.281753	0.0160114	2.6e-69	TRUE	reported	3pcfnl	0.000773047	309.654
LGALS7_LGALS7B	rs1471431	19	39260194	C	T	0.219993	0.00573966	1e-200	TRUE	reported	HIUaFi	0.00365694	1469.07
LGALS8	rs1475133	1	236716686	A	G	0.308878	0.00687262	1e-200	TRUE	reported	GGvASH	0.00502119	2019.89
LGALS9	rs1984547	17	25963317	G	A	-0.49946	0.00676677	1e-200	TRUE	reported	BuJHHE	0.0134286	5447.99
LGMN	rs148659834	14	93176042	A	G	-1.00356	0.0270874	1e-200	TRUE	reported	ZpIey2	0.00341766	1372.62
LHB	rs3795050	19	49520863	C	A	-0.107756	0.0128193	4.25e-17	TRUE	reported	LTt43m	0.000176498	70.6565
LHPP	rs201591661	10	126158079	T	TG	0.450576	0.00773905	1e-200	TRUE	reported	EAa3yM	0.00839772	3389.68
LIF	rs1807711	22	30591169	A	G	0.0450196	0.00651829	0	TRUE	reported	CcZYY4	0.000119165	47.7017
LIFR	rs62353655	5	38493566	A	G	-0.360316	0.0144721	7.94e-137	TRUE	reported	coNhqm	0.0015463	619.872
LILRA2	rs28384500	19	55084982	G	A	-0.995846	0.00967733	1e-200	TRUE	reported	v3rBti	0.0257748	10589.4
LILRA3	rs367070	19	54800500	G	A	-1.20903	0.00740665	1e-200	TRUE	reported	sTuEpY	0.0624171	26645.8
LILRA5	rs34464703	19	54813726	TG	T	-0.350391	0.00637269	1e-200	TRUE	reported	44sSPq	0.00749645	3023.14
LILRA6	rs11668526	19	54749060	T	C	0.790242	0.00625345	1e-200	TRUE	reported	doJlUe	0.0383666	15969
LILRB1	rs367070	19	54800500	G	A	-0.655874	0.00704991	1e-200	TRUE	reported	9eWyGE	0.0211663	8655.09
LILRB2	rs383369	19	54784130	C	T	-1.14723	0.00754301	1e-200	TRUE	reported	ptMzmc	0.0546354	23131.8
LILRB4	rs417477	19	55171903	G	A	0.367015	0.00842957	1e-200	TRUE	reported	xHiv8F	0.00471377	1895.63
LILRB5	rs12975366	19	54759361	C	T	-1.18348	0.00634347	1e-200	TRUE	reported	rFDEmm	0.0800049	34806.9
LIPF	rs746756189	10	90473228	C	CA	-0.300175	0.00680457	1e-200	TRUE	reported	OyHl1z	0.00483843	1946.01
LMNB2	rs143001539	19	2426527	CAGAG	C	0.097812	0.0135229	0	TRUE	reported	3Ekeap	0.000130693	52.317
LMOD1	-	1	201886769	T	TA	-0.195547	0.0059197	1e-200	TRUE	reported	83VgH3	0.00271884	1091.19
LONP1	rs3892355	19	5696962	A	G	-0.173111	0.00672049	2.58e-146	TRUE	reported	IHAjPc	0.00165497	663.507
LPA	rs56393506	6	161089307	T	C	0.722247	0.00841814	1e-200	TRUE	reported	THpUi6	0.0180588	7361
LPCAT2	rs79575505	16	55590610	A	C	-0.251503	0.0138453	9.73e-74	TRUE	reported	ZohMpz	0.000823734	329.974
LPL	rs1801177	8	19805708	A	G	-1.49129	0.0203281	1e-200	TRUE	reported	mGSRXb	0.0132676	5381.81
LPO	rs7219860	17	56321271	A	G	-0.290251	0.00708484	1e-200	TRUE	reported	lmBdTn	0.00417574	1678.36
LRCH4	rs62482223	7	100198878	A	C	0.0736419	0.00746085	5.59e-23	TRUE	reported	uJ32oz	0.00024335	97.4252
LRG1	rs8105192	19	4547371	G	C	-0.560699	0.00602857	1e-200	TRUE	reported	0v8RKe	0.0211548	8650.25
LRIG1	rs2306272	3	66434643	C	T	-0.85385	0.00664504	1e-200	TRUE	reported	wkvVat	0.0396165	16510.7
LRIG3	rs11172841	12	59352431	C	A	0.0922467	0.00734672	3.68e-36	TRUE	reported	hR08lT	0.000393738	157.657
LRP1	rs113379328	12	57587039	A	G	-0.361665	0.0494719	0	TRUE	reported	KTOWhl	0.000133506	53.4433
LRP11	-	6	150110857	T	TAA	0.59088	0.00632288	1e-200	TRUE	reported	7kRaFS	0.021353	8733.06
LRPAP1	rs143486729	4	3525656	A	G	-0.55101	0.0142156	1e-200	TRUE	reported	J43hnS	0.0037396	1502.4
LRRC25	rs754032589	19	18512817	T	TAGAAAAAAA	-0.337311	0.00593459	1e-200	TRUE	reported	0DbY9S	0.00800666	3230.56
LRRC37A2	rs62057151	17	43903842	T	C	1.10072	0.00739198	1e-200	TRUE	reported	OqzMSj	0.0524903	22173.3
LRRC38	rs375414	1	13821441	A	G	0.336111	0.00655212	1e-200	TRUE	reported	m6S97V	0.00653159	2631.48
LRRFIP1	rs3739038	2	238672703	G	C	-0.0738863	0.00701624	6.23e-26	TRUE	reported	6Hz0xQ	0.000276989	110.896
LRRN1	rs9839475	3	3807778	A	G	0.801408	0.00647454	1e-200	TRUE	reported	fjMOuC	0.0368671	15321
LRTM2	rs41276696	12	1940514	A	G	-0.38046	0.0156365	9.1e-131	TRUE	reported	pieKrv	0.00147693	592.02
LSP1	rs907612	11	1874221	T	C	0.145979	0.00620491	2.19e-122	TRUE	reported	thnkng	0.00138093	553.487
LTA4H	rs2660896	12	96423782	C	T	0.0873013	0.00610217	1.99e-46	TRUE	reported	YmL8Ri	0.00051111	204.678
LTBP2	rs888414	14	75104905	A	G	-0.103207	0.00520225	1.37e-87	TRUE	reported	RjNv5w	0.000982364	393.581
LTBP3	rs4099470	11	65319986	T	C	0.857091	0.0129291	1e-200	TRUE	reported	kWoIl6	0.0108602	4394.56
LTBR	-	12	6500796	A	AG	-0.287618	0.00605003	1e-200	TRUE	reported	C4HvMV	0.00561481	2260.03
LUZP2	rs76794772	11	25049828	A	T	-0.596967	0.0175301	1e-200	TRUE	reported	ZdJ9nX	0.00288894	1159.66
LXN	rs8455	3	158388780	C	T	-0.165031	0.00617572	2.57e-157	TRUE	reported	rcgTT7	0.00178092	714.091
LY6D	rs2572925	8	143867905	T	C	-0.43352	0.00613627	1e-200	TRUE	reported	zzGfPP	0.0123166	4991.23
LY75	rs72957586	2	160762687	A	G	0.928344	0.00623383	1e-200	TRUE	reported	KuiSrB	0.052499	22177.2
LY9	rs474918	1	160771197	T	C	-0.594363	0.00739071	1e-200	TRUE	reported	PRA4Dh	0.0159013	6467.39
LY96	rs6472812	8	74917084	G	A	-0.195594	0.0147717	5.08e-40	TRUE	reported	LjjcXz	0.000437848	175.327
LYAR	rs11723339	4	4271886	T	C	-0.0497729	0.00644804	0	TRUE	reported	gzOKPo	0.000148843	59.5838
LYPD3	rs11666797	19	43962398	A	C	-0.427919	0.00808299	1e-200	TRUE	reported	zkGkT2	0.00695363	2802.7
LYPD8	rs12748771	1	249068929	C	T	0.822797	0.0104443	1e-200	TRUE	reported	p11Gxr	0.0152689	6206.18
LYSMD3	rs10514327	5	89806265	A	G	-0.0520825	0.00643585	5.84e-16	TRUE	reported	sHppRo	0.000163593	65.4892
LYVE1	rs114708736	11	10613380	A	T	0.335945	0.0150521	2.42e-110	TRUE	reported	maRuVG	0.00124298	498.127
LYZL2	rs116792212	10	30894447	T	C	0.501956	0.0144124	1e-200	TRUE	reported	4oKK1B	0.0030214	1212.99
LZTFL1	rs1129183	3	45869972	T	C	-0.265058	0.0115458	1.25e-116	TRUE	reported	iPZbgx	0.001315	527.025
M6PR	rs4883201	12	9082581	G	A	-0.288167	0.0103753	8.83e-170	TRUE	reported	qQQgIu	0.0019236	771.41
MAD1L1	rs143579216	7	2265063	A	G	1.25239	0.0610455	1.56e-93	TRUE	reported	cmHou5	0.00105046	420.891
MAGED1	rs34891096	X	51648038	CT	C	-0.0553146	0.00753336	0	TRUE	reported	6z2C4d	0.000134681	53.9138
MAMDC2	rs12683555	9	72594981	T	G	0.213018	0.00668695	1e-200	TRUE	reported	fjKdF8	0.00252895	1014.79
MAMDC4	-	9	139748276	A	ACCCTGTGGCAGAGCACAGGG	-0.859283	0.0227448	1e-200	TRUE	reported	Fto4Of	0.00355325	1427.27
MAN1A2	rs10923344	1	118096628	A	G	0.194597	0.00596011	1e-200	TRUE	reported	CnaKu1	0.00265627	1066.01
MAN2B2	rs2301791	4	6599684	A	T	0.818376	0.00584508	1e-200	TRUE	reported	9KGyIS	0.0466898	19603
MANF	rs9311469	3	51540035	A	C	0.097246	0.00906637	7.68e-27	TRUE	reported	DomxpW	0.000287353	115.047
MANSC1	rs3053800	12	12499131	CTG	C	0.046242	0.00601053	0	TRUE	reported	2erxx9	0.000147859	59.1896
MANSC4	rs12370269	12	27924658	G	A	0.941074	0.0073929	1e-200	TRUE	reported	ed4vfL	0.0389086	16203.8
MAP2	rs113770841	2	210360867	C	G	0.430092	0.0259345	9.12e-62	TRUE	reported	PXPRwM	0.000686644	275.02
MAP2K1	-	15	66657619	T	TATACATA	0.090566	0.0105718	1.06e-17	TRUE	reported	hpFcHf	0.000183323	73.3889
MAP4K5	rs17780143	14	50901768	A	G	-0.38894	0.0132932	3.5e-188	TRUE	reported	hUx8nr	0.00213423	856.06
MAPK13	rs12210904	6	36098191	A	C	0.058466	0.00693296	3.37e-17	TRUE	reported	w1Ps4B	0.000177646	71.116
MAPK9	rs11738309	5	179730938	C	T	0.137932	0.00757913	5.26e-74	TRUE	reported	D3eJ7j	0.00082679	331.199
MAPKAPK2	rs181345810	1	206858647	G	A	-0.638409	0.0240241	1.37e-155	TRUE	reported	BWLXpY	0.00176117	706.158
MARCO	rs35288880	2	119728472	T	C	-0.324458	0.00790523	1e-200	TRUE	reported	skPD4V	0.00419109	1684.56
MASP1	rs34053057	3	186982263	TA	T	-0.205377	0.00647673	1e-200	TRUE	reported	9s2Cx7	0.00250591	1005.52
MATN2	rs1869609	8	98991221	G	A	0.404703	0.00629821	1e-200	TRUE	reported	IORs0W	0.0102104	4128.92
MATN3	rs11694716	2	20207619	A	G	-0.547742	0.00636673	1e-200	TRUE	reported	lkUdaI	0.0181562	7401.45
MAVS	rs45437096	20	3844929	T	C	-0.124973	0.00926814	1.94e-41	TRUE	reported	3Vxz40	0.00045406	181.821
MAX	rs2781375	14	65569597	G	A	-0.0834534	0.00633513	1.25e-39	TRUE	reported	w6yr0B	0.000433363	173.53
MBL2	rs7899547	10	54536839	G	T	0.904537	0.00649427	1e-200	TRUE	reported	OywadN	0.0462275	19399.5
MCAM	rs34587557	11	119185677	C	T	-0.312379	0.0132189	1.84e-123	TRUE	reported	kfvYTE	0.00139326	558.433
MCEE	rs6716795	2	71364623	C	T	-0.184332	0.00626143	1.72e-190	TRUE	reported	1Ivfmg	0.00216062	866.667
MCEMP1	rs141879681	19	7719439	G	A	1.43724	0.0415865	1e-200	TRUE	reported	0epidE	0.00297525	1194.41
MCFD2	rs6419615	2	47152291	C	G	-0.145747	0.0068637	4.59e-100	TRUE	reported	f0LsSi	0.00112527	450.9
MDGA1	rs9349050	6	37663624	C	T	-1.08179	0.00609012	1e-200	TRUE	reported	03yHcV	0.0730708	31552.4
MDH1	rs262493	2	63845066	A	C	-0.0915977	0.00674243	4.9e-42	TRUE	reported	lUZhcX	0.000460892	184.559
MDK	rs541295226	11	46402339	G	A	-1.70499	0.0844062	9.83e-91	TRUE	reported	btIOV3	0.00101839	408.031
MDM1	rs2306393	12	68708761	T	C	-0.196116	0.00693031	3.63e-176	TRUE	reported	9vSdv0	0.00199671	800.79
MECR	rs12122508	1	29524715	T	C	0.107348	0.00923693	3.2e-31	TRUE	reported	XXxuKQ	0.000337326	135.061
MEGF10	rs1422313	5	126630016	T	C	0.40306	0.00592732	1e-200	TRUE	reported	MeVZM6	0.0114208	4624.03
MEGF11	rs11630800	15	66535743	T	C	0.160194	0.00774218	4.17e-95	TRUE	reported	RcwmIn	0.00106848	428.118
MEGF9	rs1867254	9	123429078	T	C	0.326157	0.00654936	1e-200	TRUE	reported	ARaDx8	0.00615795	2480.01
MELTF	rs3773862	3	196739538	T	C	-0.404328	0.00615705	1e-200	TRUE	reported	INXHwe	0.0106594	4312.41
MENT	-	1	151020749	T	TAGTC	-2.28098	0.0656624	1e-200	TRUE	reported	FVEiW7	0.00300584	1206.72
MEP1A	rs9472860	6	46760212	C	T	-0.186397	0.00585302	1e-200	TRUE	reported	ArB3rV	0.00252745	1014.18
MEP1B	rs680321	18	29797958	C	T	-1.07034	0.00618959	1e-200	TRUE	reported	IZBprM	0.0695171	29903.2
MEPE	rs17013212	4	88754060	T	C	-0.167718	0.00820156	6.07e-93	TRUE	reported	vRntvZ	0.0010437	418.181
MERTK	rs10180345	2	112741293	G	A	-0.260766	0.00596903	1e-200	TRUE	reported	wf7i6Z	0.00474561	1908.5
MET	rs1858830	7	116312439	G	C	-0.158687	0.00621268	6.65e-144	TRUE	reported	qNGTwT	0.00162735	652.413
METAP1D	rs138869820	2	172931008	A	G	-0.758335	0.0799422	2.4e-21	TRUE	reported	0Lprcu	0.000224769	89.9845
METAP2	rs784487	12	95862362	A	G	0.0548438	0.00639927	1.03e-17	TRUE	reported	pyWj0L	0.000183475	73.45
MFAP4	rs139356332	17	19289286	C	G	-0.714931	0.0208184	1e-200	TRUE	reported	9gnPqj	0.00293778	1179.32
MFAP5	rs146206713	12	8951301	A	G	-1.69919	0.0495897	1e-200	TRUE	reported	LPBpzU	0.00292477	1174.08
MFGE8	rs34239095	15	89455768	G	C	0.382563	0.00666575	1e-200	TRUE	reported	DtMCCt	0.00816228	3293.86
MGLL	-	3	127403140	G	GA	0.0651218	0.00614024	2.8e-26	TRUE	reported	Jafvzs	0.000280946	112.481
MGMT	rs1008982	10	131445731	C	T	-0.398844	0.00641663	1e-200	TRUE	reported	fS3IPp	0.00956056	3863.58
MIA	rs2233159	19	41283365	G	C	-1.33547	0.0114566	1e-200	TRUE	reported	nNG4fY	0.0328338	13588
MICALL2	rs76060706	7	1483296	C	T	-0.576455	0.0403741	3.01e-46	TRUE	reported	3sm9vm	0.000509058	203.856
MIF	rs2330634	22	24250795	G	C	-0.111756	0.00623651	8.3e-72	TRUE	reported	vp9wWy	0.000801629	321.112
MILR1	rs138176943	17	62464621	A	G	0.772467	0.0133269	1e-200	TRUE	reported	loPFG0	0.00832405	3359.69
MINDY1	rs140386498	1	150972959	T	A	-0.636914	0.0291033	3.65e-106	TRUE	reported	0124ok	0.00119515	478.933
MINK1	rs560504414	17	4961405	C	T	-0.522582	0.0548529	1.62e-21	TRUE	reported	s1WOi9	0.000226712	90.7627
MITD1	rs13798	2	99813614	C	T	-0.0732004	0.0064403	6.17e-30	TRUE	reported	7Wsa8W	0.000322655	129.185
MME	-	3	154799405	A	ATT	-0.113484	0.0113938	2.28e-23	TRUE	reported	kW5ByE	0.000247792	99.2042
MMP1	rs471994	11	102697731	A	G	-0.456829	0.00643224	1e-200	TRUE	reported	efej5O	0.0124454	5044.07
MMP10	rs486055	11	102650424	T	C	-0.395338	0.00855632	1e-200	TRUE	reported	cs4f7p	0.00530538	2134.82
MMP12	rs17368814	11	102748695	G	A	-0.743114	0.00868223	1e-200	TRUE	reported	w6fkwy	0.0179736	7325.65
MMP13	-	11	102826877	G	GC	-0.138826	0.00627526	1.91e-108	TRUE	reported	fN4hBP	0.00122127	489.414
MMP3	rs617819	11	102714716	G	C	0.474578	0.00484057	1e-200	TRUE	reported	lEdqBP	0.023452	9612.14
MMP7	rs11568819	11	102401633	A	G	0.540787	0.0126472	1e-200	TRUE	reported	uBQwi5	0.00454724	1828.36
MMP8	rs35231465	11	102584135	A	G	-1.24305	0.020077	1e-200	TRUE	reported	LL3HNh	0.00948644	3833.34
MMP9	rs17576	20	44640225	G	A	0.144128	0.00626905	5.82e-117	TRUE	reported	ojJipr	0.00131881	528.556
MMUT	rs9381785	6	49400237	A	G	-0.0992385	0.00650987	1.8e-52	TRUE	reported	uYG5ka	0.000580266	232.388
MNDA	rs2852702	1	158827428	G	C	0.0431862	0.0060073	0	TRUE	reported	c8nUvR	0.000129104	51.6808
MOCS2	rs6880055	5	52389428	G	A	0.45467	0.00649834	1e-200	TRUE	reported	qLgj6X	0.0120829	4895.37
MPHOSPH8	rs35424555	13	20221516	G	A	0.0906963	0.0094885	1.19e-21	TRUE	reported	pAK397	0.000228217	91.3654
MPI	rs4886632	15	75173925	T	G	0.203834	0.00627602	1e-200	TRUE	reported	SAFTaF	0.00262848	1054.83
MPO	rs34097845	17	56358429	T	C	-0.509413	0.0137692	1e-200	TRUE	reported	EhoRUW	0.00340803	1368.74
MRC1	rs74118031	10	17889164	C	T	-0.271953	0.00688805	1e-200	TRUE	reported	e76V37	0.00387945	1558.81
MRI1	rs1473197	19	13870400	G	C	-0.340079	0.00626133	1e-200	TRUE	reported	l2f7Ih	0.00731645	2950.02
MSLN	rs2235503	16	810593	A	C	0.736645	0.00752183	1e-200	TRUE	reported	H8M64z	0.0234018	9591.08
MSMB	rs10993994	10	51549496	C	T	0.929333	0.00586534	1e-200	TRUE	reported	TcTcye	0.0590201	25104.6
MSR1	rs41341748	8	16012594	A	G	-1.53218	0.0277139	1e-200	TRUE	reported	R5cfkM	0.00757851	3056.48
MSRA	rs12546887	8	10292876	T	C	-0.0558805	0.00626453	4.66e-19	TRUE	reported	0symzn	0.000198756	79.5685
MST1	rs9823546	3	49705512	A	T	-1.04487	0.00687038	1e-200	TRUE	reported	7MQhNx	0.0546296	23129.2
MSTN	rs143242500	2	190924861	G	A	0.815899	0.0725574	2.45e-29	TRUE	reported	xyfZ1h	0.000315817	126.447
MTHFD2	rs183347927	2	74920648	A	G	1.98928	0.0685277	2.84e-185	TRUE	reported	QsuQ4V	0.00210092	842.67
MTHFSD	rs9937249	16	86560901	C	A	0.468376	0.00629451	1e-200	TRUE	reported	7fZFUv	0.0136446	5536.86
MTIF3	rs1218825	13	28009920	C	G	0.209477	0.0144334	9.97e-48	TRUE	reported	K0NRuq	0.000525981	210.636
MTSS1	rs72716950	8	125827245	T	C	-0.12631	0.0155949	5.52e-16	TRUE	reported	4shM7f	0.000163871	65.6006
MTSS2	rs74336385	16	70772344	A	G	0.793659	0.0602888	1.41e-39	TRUE	reported	2FtcNi	0.000432783	173.298
MTUS1	rs142323734	8	17658751	A	G	0.431213	0.0156368	2.11e-167	TRUE	reported	CZaeMz	0.00189639	760.476
MUC13	rs1127233	3	124627024	G	T	0.239679	0.00697157	1e-200	TRUE	reported	fNWn0Q	0.0029443	1181.94
MUC16	rs10421318	19	9120919	A	G	-0.0680039	0.00671934	4.48e-24	TRUE	reported	yOhskf	0.000255839	102.426
MUC2	rs12416873	11	1081577	A	G	-0.274013	0.00614522	1e-200	TRUE	reported	0oVeyt	0.00494286	1988.22
MVK	rs72649064	12	109982890	T	C	-0.917544	0.0692253	4.25e-40	TRUE	reported	Ogxndm	0.000438729	175.68
MXRA8	rs200138692	1	1290917	C	G	-1.13649	0.0785551	1.95e-47	TRUE	reported	uZuRFB	0.000522659	209.305
MYBPC2	rs1726809	19	50961104	T	G	-0.077452	0.00916306	2.85e-17	TRUE	reported	6X1rYB	0.000178472	71.4467
MYDGF	rs2003489	19	4655863	A	G	-0.294027	0.0193808	5.5e-52	TRUE	reported	QsfDxm	0.000574704	230.159
MYO9B	rs921939	19	17314483	A	G	-0.0441278	0.00626459	0	TRUE	reported	vAI52h	0.000123951	49.6178
MYOC	rs171003	1	171616521	A	G	0.254982	0.00592328	1e-200	TRUE	reported	A9jAWk	0.00460842	1853.07
MYOM2	rs117165873	8	2054077	G	A	0.980929	0.048073	1.51e-92	TRUE	reported	Axs5SD	0.00103916	416.361
MYOM3	rs6700245	1	24417415	C	T	-0.0988964	0.00795413	1.72e-35	TRUE	reported	I0O0cH	0.000386075	154.587
MZB1	rs140248321	5	138725772	AGAT	A	0.244609	0.0136345	5.7e-72	TRUE	reported	6lDH8g	0.00080349	321.858
NAA80	rs201512291	3	50334462	A	G	-0.712803	0.0401208	1.29e-70	TRUE	reported	CjaFIp	0.00078799	315.644
NAAA	rs111981122	4	76855106	C	A	-0.664377	0.00723555	1e-200	TRUE	reported	1rOmhQ	0.0206299	8431.09
NADK	rs17162854	1	1693726	G	A	0.251576	0.00601055	1e-200	TRUE	reported	fU8IHE	0.00435789	1751.89
NAGA	rs121434529	22	42457056	T	C	-1.30778	0.0455769	4.54e-181	TRUE	reported	UMuYJe	0.00205282	823.337
NAGK	rs11680831	2	71292522	C	T	-0.219489	0.00645875	1e-200	TRUE	reported	Nqzydn	0.002877	1154.85
NAGPA	rs12599777	16	5079466	G	A	-0.414393	0.00800279	1e-200	TRUE	reported	dMisc4	0.00665435	2681.27
NAP1L4	rs57530484	11	2987643	TAACAGACCTCTC	T	0.250581	0.00717701	1e-200	TRUE	reported	65bTsk	0.00303635	1219.01
NAPRT	rs9657360	8	144676862	T	C	0.390149	0.00744036	1e-200	TRUE	reported	LoUXy4	0.00682281	2749.61
NBL1	rs12408663	1	19968058	C	T	-0.113899	0.00718283	1.26e-56	TRUE	reported	iMqHl2	0.000627826	251.447
NBN	rs118026302	8	90995426	T	C	-0.612343	0.0506933	1.36e-33	TRUE	reported	nviXoB	0.000364413	145.91
NCAM1	rs11214489	11	112975934	T	C	-0.332299	0.00745875	1e-200	TRUE	reported	YOs47j	0.00493447	1984.83
NCAM2	rs2826851	21	22835946	G	A	0.560986	0.00684415	1e-200	TRUE	reported	0KuVhR	0.0165082	6718.35
NCAN	rs2228603	19	19329924	T	C	-0.271595	0.0109425	5.42e-136	TRUE	reported	45Y2wl	0.00153676	616.039
NCF2	rs35012521	1	183532364	A	T	-0.982511	0.0298117	1e-200	TRUE	reported	Z4nFYj	0.00270637	1086.17
NCR1	rs12459447	19	55409358	A	G	-0.413539	0.0103786	1e-200	TRUE	reported	WEPuZf	0.00395093	1587.64
NCR3LG1	rs12146443	11	17384498	C	T	0.339793	0.00577738	1e-200	TRUE	reported	ENs9lM	0.00856827	3459.11
NCS1	rs1054879	9	132995768	A	G	0.109525	0.00548598	1.12e-88	TRUE	reported	963PSr	0.00099483	398.58
NECTIN2	rs440277	19	45361224	A	G	-0.174098	0.00656018	3.48e-155	TRUE	reported	N7ftLq	0.00175653	704.294
NECTIN4	rs35434391	1	161049509	T	G	-0.438324	0.00969405	1e-200	TRUE	reported	QgtE6e	0.00508195	2044.46
NELL1	rs61652119	11	20955270	A	G	0.773224	0.013986	1e-200	TRUE	reported	GTQl53	0.0075785	3056.48
NELL2	-	12	45272511	C	CA	-0.171632	0.00606546	3.8e-176	TRUE	reported	du4OsX	0.00199648	800.695
NEO1	rs12908199	15	73371822	C	G	0.109162	0.0101668	6.81e-27	TRUE	reported	qZVh7z	0.000287947	115.285
NEXN	rs17387365	1	78438138	T	G	-0.142662	0.011373	4.29e-36	TRUE	reported	mx1B76	0.00039297	157.349
NFASC	-	1	204951184	C	CT	0.57461	0.00951013	1e-200	TRUE	reported	iZQGVE	0.00903844	3650.66
NFATC1	rs657693	18	77162462	G	A	-0.106383	0.00626453	1.12e-64	TRUE	reported	lbJnPn	0.000719976	288.38
NFE2	rs60822569	12	54717508	TTTCTC	T	0.0669372	0.00624652	8.57e-27	TRUE	reported	vEY5ZQ	0.000286812	114.83
NFKB1	rs230509	4	103478265	A	G	-0.119493	0.00654372	1.7e-74	TRUE	reported	EFZ497	0.00083241	333.452
NFKBIE	rs28362855	6	44234621	T	G	-0.528749	0.0153734	1e-200	TRUE	reported	6ALEc3	0.00294673	1182.92
NFU1	rs74637005	2	69650730	A	G	-0.325908	0.0173039	3.95e-79	TRUE	reported	0kZNI8	0.000885484	354.732
NGRN	rs201430256	15	90809487	T	G	0.620193	0.0769545	7.68e-16	TRUE	reported	W201C6	0.000162248	64.9507
NHLRC3	rs149175958	13	39621965	T	G	-2.12305	0.0473361	1e-200	TRUE	reported	9bzPk7	0.00500059	2011.56
NID1	rs76183323	1	236230317	A	G	-0.766223	0.0314582	4.91e-131	TRUE	reported	KNxpDl	0.00148	593.254
NID2	rs2516600	14	52487766	C	T	0.573733	0.00611418	1e-200	TRUE	reported	eLNMZe	0.0215256	8805.24
NINJ1	rs11379524	9	95882745	AC	A	0.249741	0.00651485	1e-200	TRUE	reported	ykh9gv	0.00365799	1469.5
NIT1	rs76502631	1	161088000	A	G	-0.71721	0.0188886	1e-200	TRUE	reported	OTUwYv	0.00358918	1441.75
NIT2	rs200416332	3	100057993	A	G	-1.27528	0.0803962	1.15e-56	TRUE	reported	Jc1gCU	0.000628247	251.616
NME3	rs749285440	16	1768076	A	G	3.06174	0.0864795	1e-200	TRUE	reported	DWajNm	0.00312188	1253.45
NMI	rs1048135	2	152139416	A	G	-0.446228	0.00621202	1e-200	TRUE	reported	rNiVya	0.0127276	5159.95
NMNAT1	rs79641390	1	10003710	C	G	0.663553	0.0318184	1.39e-96	TRUE	reported	dVz9Qt	0.00108539	434.903
NOMO1	rs3891245	16	16348287	G	T	-0.502783	0.00723102	1e-200	TRUE	reported	WYWmS7	0.0119347	4834.59
NOS1	rs3844049	12	117879324	C	T	-0.109524	0.00590896	1.07e-76	TRUE	reported	gBKCmi	0.000857605	343.553
NOS2	-	17	26163249	T	TG	-0.0811533	0.00699904	4.37e-31	TRUE	reported	vWe7ZZ	0.000335778	134.441
NOS3	rs1800783	7	150689397	T	A	0.0479463	0.00630496	0	TRUE	reported	NtoaUV	0.000144459	57.8287
NOTCH1	rs182330532	9	139401234	A	G	1.21424	0.0919854	8.73e-40	TRUE	reported	EQkLYE	0.000435157	174.249
NOTCH2	rs2453044	1	120508524	G	A	-0.131046	0.00871677	4.41e-51	TRUE	reported	bPOTUD	0.000564358	226.013
NOTCH3	rs147373451	19	15302941	C	T	-1.28638	0.0579262	2.93e-109	TRUE	reported	vorlWH	0.0012306	493.158
NPC2	rs140130028	14	74947404	T	C	-1.98406	0.0313347	1e-200	TRUE	reported	wYW1hu	0.00991729	4009.19
NPDC1	-	9	139963935	G	A	0.101703	0.00601533	3.97e-64	TRUE	reported	j3exiJ	0.000713677	285.855
NPHS1	rs33950747	19	36339247	T	C	-0.77797	0.0121901	1e-200	TRUE	reported	lxDXWW	0.0100734	4072.95
NPL	rs116448311	1	183096425	T	C	-1.68599	0.0394305	1e-200	TRUE	reported	hOCP8y	0.00454705	1828.28
NPPB	rs198389	1	11919271	G	A	0.179732	0.00615678	2.42e-187	TRUE	reported	mjM7ri	0.00212463	852.2
NPPC	rs3116222	2	232873590	C	G	0.0466159	0.00552007	3.05e-17	TRUE	reported	HwL3pg	0.000178141	71.3143
NPTX1	rs112329494	17	78586542	T	C	0.827312	0.0103585	1e-200	TRUE	reported	5FcORR	0.0156871	6378.86
NPTX2	rs11760352	7	98282745	G	T	0.336709	0.00575569	1e-200	TRUE	reported	ElUdoQ	0.00847775	3422.26
NPTXR	rs111577133	22	39241262	G	A	1.98982	0.0213282	1e-200	TRUE	reported	kQ0PnM	0.0212833	8703.96
NPY	rs4722337	7	24309098	T	A	-0.156684	0.0059378	1.91e-153	TRUE	reported	tCarwN	0.00173663	696.299
NRCAM	rs138528835	7	107987349	TTAAA	T	0.298047	0.00667759	1e-200	TRUE	reported	D313nf	0.00495264	1992.18
NRP1	rs734186	10	33484829	A	G	-0.30416	0.00621895	1e-200	TRUE	reported	rcuxbX	0.00594081	2392.04
NRP2	rs761913954	2	205979199	A	AGGGGGGATTCCT	-0.188851	0.00702234	2.66e-159	TRUE	reported	qEryTo	0.00180366	723.224
NRTN	rs36055559	19	5799433	A	G	-0.0845107	0.00888188	1.82e-21	TRUE	reported	XHmt0S	0.000226141	90.5339
NSFL1C	rs6042675	20	1485256	C	G	-0.0804199	0.00615281	4.86e-39	TRUE	reported	X2mST2	0.000426636	170.835
NT5C	rs78625720	17	73140941	A	G	-1.56606	0.0179989	1e-200	TRUE	reported	c9AGJl	0.0185631	7570.47
NT5C3A	rs4316067	7	33081514	G	A	-0.115747	0.00670611	9.42e-67	TRUE	reported	4ZO55E	0.000743735	297.904
NT5E	rs2229523	6	86199233	G	A	-0.589244	0.00661204	1e-200	TRUE	reported	54UIE0	0.0194558	7941.77
NTF3	rs55924827	12	5546570	C	G	-0.230155	0.00981156	1.11e-121	TRUE	reported	cDnSBs	0.00137288	550.253
NTproBNP	rs198389	1	11919271	G	A	0.251287	0.00572227	1e-200	TRUE	reported	IWEp3D	0.0047949	1928.42
NTRK2	rs77562929	9	87285367	T	G	0.500325	0.0390177	1.22e-37	TRUE	reported	czfTnF	0.000410644	164.429
NTRK3	rs28735437	15	88514855	C	G	0.250759	0.00848236	4.54e-192	TRUE	reported	o4NFeU	0.00217869	873.932
NUB1	rs113920358	7	151038887	T	C	-0.266427	0.00960292	2.04e-169	TRUE	reported	6Bd8Ob	0.00191946	769.746
NUCB2	rs214068	11	17305650	C	T	-0.401848	0.00617233	1e-200	TRUE	reported	bC2Yn2	0.0104789	4238.61
NUDT15	rs12429926	13	48683922	C	T	-0.437976	0.0519878	3.62e-17	TRUE	reported	txjeRW	0.00017729	70.9734
NUDT16	rs150437674	3	131100956	G	C	-1.20038	0.0296486	1e-200	TRUE	reported	juqXtK	0.00407866	1639.18
NUDT2	rs7848667	9	34340949	G	A	0.332545	0.00833887	1e-200	TRUE	reported	xVpviN	0.00395756	1590.32
NUDT5	rs6686	10	12209752	C	T	0.0558972	0.00606101	2.9e-20	TRUE	reported	0wSB8z	0.000212452	85.0527
NUMB	rs10142359	14	73884540	G	A	0.085356	0.00620057	4.09e-43	TRUE	reported	shunPA	0.000473219	189.497
NXPH3	rs147028083	17	47656030	G	C	-2.09067	0.0375704	1e-200	TRUE	reported	JIvv9a	0.00767707	3096.54
OBP2B	rs4962104	9	136087047	C	T	0.696605	0.00621278	1e-200	TRUE	reported	OCZkSn	0.0304532	12571.8
OCLN	rs78811453	5	68822698	C	G	-0.442077	0.0194758	4.6e-114	TRUE	reported	ntr6Hh	0.00128561	515.232
ODAM	rs76153614	4	71061318	C	T	-0.58515	0.014513	1e-200	TRUE	reported	kRHSud	0.00404504	1625.62
OGA	rs34042562	10	103672925	TG	T	-0.124882	0.00677843	8.53e-76	TRUE	reported	V7ydzP	0.000847299	339.421
OGFR	rs200108407	20	61443809	A	G	-1.74989	0.0878709	3.05e-88	TRUE	reported	CAsPq6	0.000989839	396.579
OGN	rs6479416	9	95053871	T	G	0.578632	0.00590885	1e-200	TRUE	reported	7p082N	0.0233981	9589.52
OLFM4	rs17552047	13	53602462	A	G	-0.866784	0.00734834	1e-200	TRUE	reported	F2uFC3	0.0335943	13913.7
OLR1	rs936964	12	10292135	A	C	0.0956263	0.00690533	1.3e-43	TRUE	reported	LOe9Xw	0.000478896	191.771
OMD	-	9	95106244	C	CA	0.0737352	0.00636138	4.57e-31	TRUE	reported	3ijQhM	0.000335556	134.352
OMG	rs11080149	17	29623288	T	C	-0.128379	0.00882606	6.24e-48	TRUE	reported	i8Wc0l	0.000528309	211.569
OMP	rs2233546	11	76813961	T	C	-0.367745	0.0143773	2.67e-144	TRUE	reported	E4IOnE	0.0016319	654.239
OPHN1	rs145954821	X	67663257	T	C	-0.238891	0.0219418	1.32e-27	TRUE	reported	2E6gr8	0.000296067	118.537
OPLAH	rs55895668	8	145001031	C	T	0.181251	0.00624988	6.46e-185	TRUE	reported	bV4XZ8	0.00209686	841.037
OPTC	rs139024490	1	203468792	C	T	-1.73562	0.0455853	1e-200	TRUE	reported	9fajLj	0.00360872	1449.63
ORM1	rs10982156	9	117088064	A	T	0.721262	0.0126629	1e-200	TRUE	reported	j2uil5	0.00804039	3244.27
OSCAR	rs4442925	19	54554950	T	C	0.507513	0.00614775	1e-200	TRUE	reported	KhkcFa	0.0167414	6814.9
OSM	-	22	30554540	T	TCCCTC	-0.209113	0.0167769	1.17e-35	TRUE	reported	yOLGMi	0.000388001	155.359
OSMR	rs9292723	5	38852572	T	C	-0.586855	0.00663374	1e-200	TRUE	reported	mJY5x5	0.0191778	7826.05
OSTN	rs13322016	3	190842815	G	A	-0.0996617	0.00700873	6.92e-46	TRUE	reported	1c7qCb	0.000504919	202.197
OTOA	rs8055493	16	21771016	G	A	-0.0539741	0.00643055	4.72e-17	TRUE	reported	jsDGZV	0.000175979	70.4486
OTUD7B	rs192984583	1	149920922	A	C	-0.522552	0.0769144	0	TRUE	reported	tDIPGz	0.000115307	46.1574
OXCT1	rs6451582	5	41884903	A	T	0.0529879	0.00721609	0	TRUE	reported	ePJAY5	0.000134696	53.9197
OXT	rs877172	20	3049890	G	T	0.612939	0.00692026	1e-200	TRUE	reported	qSiwmG	0.0192231	7844.9
P4HB	rs9675127	17	79785516	G	T	0.0874241	0.00773784	1.34e-29	TRUE	reported	5YxNjM	0.000318821	127.65
PACS2	rs7149013	14	105759840	C	T	0.17598	0.00676002	2.13e-149	TRUE	reported	aphCOT	0.00169028	677.686
PADI2	rs2235910	1	17425829	T	G	0.128391	0.00645704	5.62e-88	TRUE	reported	P6u66a	0.000986817	395.367
PADI4	rs2240336	1	17674402	T	C	-0.253334	0.00618248	1e-200	TRUE	reported	Zzb7Ob	0.00417741	1679.03
PAEP	rs9409964	9	138471928	A	G	0.869309	0.00705434	1e-200	TRUE	reported	0DOwJt	0.0365533	15185.7
PAFAH2	rs150853838	1	26303228	A	G	-0.587582	0.0543747	3.22e-27	TRUE	reported	7hiun3	0.000291662	116.773
PAG1	rs17578845	8	82043998	A	T	-0.0715932	0.00650281	3.44e-28	TRUE	reported	EjagKJ	0.000302742	121.21
PALM	rs12610821	19	719295	G	C	0.306414	0.0123792	2.92e-135	TRUE	reported	KY3yzM	0.00152838	612.675
PALM2	rs2795054	9	112544702	T	A	-0.220081	0.00694301	1e-200	TRUE	reported	JIhfXH	0.00250406	1004.77
PAM	rs149802978	5	102346866	G	C	-1.10347	0.0139518	1e-200	TRUE	reported	nW0jZO	0.0153882	6255.45
PAMR1	rs61736408	11	35456061	C	T	-0.481066	0.00807515	1e-200	TRUE	reported	iXzCmj	0.00878896	3549
PAPPA	rs117448041	9	118342600	C	T	0.209037	0.021585	3.51e-22	TRUE	reported	6221oU	0.000234263	93.7864
PARD3	rs9418120	10	35060501	A	G	0.0718759	0.0069951	9.12e-25	TRUE	reported	NR0k3R	0.000263711	105.579
PARK7	rs34157438	1	8023586	T	C	0.206164	0.00812277	4.08e-142	TRUE	reported	8hAMOR	0.00160688	644.192
PARP1	rs1805404	1	226589958	A	G	-0.156066	0.00838141	2.19e-77	TRUE	reported	qZPP2o	0.000865505	346.721
PAXX	-	9	139896164	G	A	-0.165781	0.0066096	7.83e-139	TRUE	reported	vLBnYy	0.00156928	629.096
PBK	rs7824054	8	27716355	G	C	0.0486006	0.00674818	0	TRUE	reported	LfM0OX	0.000129574	51.869
PBLD	rs61854835	10	70038894	G	A	0.576259	0.00719723	1e-200	TRUE	reported	DDWWGo	0.015764	6410.66
PBXIP1	rs35704440	1	154878845	CT	C	0.0509609	0.00635605	0	TRUE	reported	eorecT	0.000160581	64.2832
PCBD1	rs2630336	10	72648422	T	G	-0.186106	0.00627745	3.73e-193	TRUE	reported	opXBlY	0.00219111	878.925
PCBP2	rs10876550	12	54712308	A	G	0.0483685	0.00621409	0	TRUE	reported	7FzmRo	0.000151345	60.5854
PCDH1	rs1124066	5	141263088	G	A	0.0779119	0.00607137	1.08e-37	TRUE	reported	lhW9bn	0.000411262	164.677
PCDH12	rs164075	5	141336264	T	G	0.32452	0.0061811	1e-200	TRUE	reported	gNseOT	0.00683965	2756.44
PCDH17	rs7333078	13	60033271	G	C	0.344676	0.00607737	1e-200	TRUE	reported	jKiZ6W	0.00797219	3216.54
PCDH7	rs1374657	4	30837143	T	C	-0.118399	0.00666051	1.08e-70	TRUE	reported	HbgILz	0.000788863	315.994
PCDH9	rs5804316	13	67794402	AT	A	-0.335258	0.00948177	1e-200	TRUE	reported	iIKOGc	0.00311378	1250.19
PCDHB15	rs2740584	5	140561768	T	C	-0.406133	0.00723595	1e-200	TRUE	reported	5DQtsJ	0.00780915	3150.24
PCOLCE	rs4548095	7	100226665	T	C	0.169415	0.00999805	2.1e-64	TRUE	reported	2Hd2WK	0.000716844	287.125
PCSK7	rs171052	11	117081763	G	C	-0.374762	0.00726744	1e-200	TRUE	reported	BEQky5	0.00659987	2659.17
PCSK9	rs11591147	1	55505647	T	G	-1.12113	0.0233527	1e-200	TRUE	reported	eWO5BL	0.00572542	2304.81
PCYT2	rs760092612	17	79931971	C	T	-1.30623	0.163261	0	TRUE	reported	wPmBjN	0.000159907	64.0136
PDCD1	-	2	242801752	C	CG	-0.28481	0.007375	1e-200	TRUE	reported	GiJwej	0.00371223	1491.37
PDCD1LG2	rs2381282	9	5514839	C	T	0.580251	0.00587608	1e-200	TRUE	reported	cjzqfe	0.023783	9751.11
PDCD5	rs10402931	19	33072069	A	G	0.376049	0.00667091	1e-200	TRUE	reported	JpjEfZ	0.00787676	3177.73
PDCD6	rs9654451	5	299543	T	C	-1.5063	0.00931318	1e-200	TRUE	reported	xK2J2i	0.0613473	26159.2
PDE5A	rs58583086	4	120556362	G	A	-0.158717	0.00634043	2.71e-138	TRUE	reported	N7APuv	0.00156312	626.624
PDGFA	rs28391135	7	632194	T	C	-0.58184	0.0511479	5.53e-30	TRUE	reported	Gq3auZ	0.000323202	129.404
PDGFC	rs2341218	4	157112728	G	A	-0.0858988	0.00672994	2.62e-37	TRUE	reported	lGPjcW	0.000406854	162.911
PDGFRA	rs35597368	4	55139771	C	T	-0.425154	0.00936027	1e-200	TRUE	reported	iCgucY	0.00512798	2063.07
PDGFRB	rs2304058	5	149508544	G	C	1.1762	0.00618067	1e-200	TRUE	reported	lxgSxW	0.082973	36215
PDIA3	-	15	44119313	C	CA	-0.0586133	0.0069732	4.26e-17	TRUE	reported	qfJqeH	0.000176488	70.6522
PDIA4	rs11974627	7	148727168	T	G	-0.107661	0.00766185	7.53e-45	TRUE	reported	zVkLgF	0.000493059	197.446
PDIA5	rs3804749	3	122833003	T	C	-0.246739	0.00643128	1e-200	TRUE	reported	PoYNSN	0.00366395	1471.9
PDZD2	rs183711	5	31638475	G	T	0.420018	0.0111101	1e-200	TRUE	reported	mXbeK0	0.00355807	1429.22
PDZK1	rs1471633	1	145723739	C	A	-0.114121	0.00619978	1.15e-75	TRUE	reported	9QSv3s	0.000845813	338.826
PEAR1	rs4661012	1	156885491	G	T	-0.211366	0.00628385	1e-200	TRUE	reported	SldU08	0.00281875	1131.4
PEBP1	rs1050625	12	118582477	T	C	-0.470642	0.0312951	4.09e-51	TRUE	reported	SsTTXs	0.000564737	226.166
PECAM1	rs1122800	17	62391365	G	C	0.0455788	0.00584816	0	TRUE	reported	NfUgSO	0.000151735	60.7414
PECR	rs10197542	2	216903894	C	A	-0.447301	0.00992944	1e-200	TRUE	reported	Hxgwpo	0.00504449	2029.31
PENK	rs2609983	8	57385366	A	G	-0.289438	0.00603245	1e-200	TRUE	reported	1ByKgv	0.00571868	2302.09
PEPD	rs17569	19	33882222	A	G	-0.478386	0.00845017	1e-200	TRUE	reported	5ll1zS	0.00794375	3204.97
PER3	rs228648	1	7913430	A	G	0.357195	0.00622561	1e-200	TRUE	reported	bF3Irw	0.00815742	3291.89
PF4	rs11574452	4	74846661	A	C	-0.186739	0.0148783	3.92e-36	TRUE	reported	Wk1umH	0.000393419	157.529
PFKFB2	rs1560	1	207250631	G	A	-0.186	0.00604848	1e-200	TRUE	reported	bhweE0	0.00235707	945.652
PGA4	rs4414241	11	60972512	T	C	0.0749246	0.00782629	1.03e-21	TRUE	reported	cuneb7	0.000228929	91.6505
PGD	rs2229688	1	10473200	A	G	0.920065	0.0219541	1e-200	TRUE	reported	ELSHy2	0.00436885	1756.32
PGF	-	14	75464458	T	TAA	0.149775	0.00539879	2.16e-169	TRUE	reported	n7V76o	0.00191918	769.633
PGLYRP1	rs2072563	19	46526648	A	G	-0.285453	0.00639759	1e-200	TRUE	reported	p5wmrr	0.00494931	1990.83
PGLYRP2	rs34440547	19	15582863	T	C	-1.14024	0.00752445	1e-200	TRUE	reported	H6I52R	0.0542598	22963.6
PGLYRP4	rs72708715	1	153317152	C	A	0.915129	0.0130211	1e-200	TRUE	reported	A0BLLd	0.0121901	4939.32
PHACTR2	rs9484759	6	143858683	G	A	0.246128	0.00761345	1e-200	TRUE	reported	A6bjiV	0.00260429	1045.1
PHLDB1	rs633683	11	118504742	C	T	-0.0443444	0.00614978	0	TRUE	reported	6qAcsv	0.000129887	51.9944
PHYKPL	rs142181517	5	177638965	A	T	-2.0349	0.0375712	1e-200	TRUE	reported	ZyFgjb	0.00727559	2933.42
PI16	rs62406524	6	36925976	C	G	-0.421931	0.0105283	1e-200	TRUE	reported	qLVIdo	0.0039966	1606.07
PI3	rs35770435	20	43788804	T	C	0.345349	0.00759896	1e-200	TRUE	reported	ENxbL6	0.00513377	2065.41
PIBF1	rs2147807	13	73426174	C	T	-0.0645067	0.00670238	6.31e-22	TRUE	reported	9jbva7	0.000231374	92.6295
PIGR	rs291103	1	207107079	A	G	-0.518923	0.0175508	3.98e-192	TRUE	reported	fiw13l	0.00217935	874.198
PIK3AP1	rs41317268	10	98469114	G	A	-0.229563	0.00763359	1.1e-198	TRUE	reported	TkH5OE	0.00225439	904.365
PIK3IP1	rs5749246	22	31681062	G	A	-0.330403	0.0070497	1e-200	TRUE	reported	WNi6GE	0.00545799	2196.57
PILRA	rs1859788	7	99971834	G	A	0.979239	0.00648824	1e-200	TRUE	reported	xihMMl	0.0538454	22778.3
PILRB	rs1859788	7	99971834	G	A	1.13366	0.00657197	1e-200	TRUE	reported	Wm1Deu	0.0691982	29755.8
PINLYP	rs3213239	19	44081059	GGGCC	G	0.771209	0.00629971	1e-200	TRUE	reported	xIAFok	0.0360913	14986.5
PKD1	-	16	2183806	A	AC	-1.20563	0.0321982	1e-200	TRUE	reported	j5perG	0.00349068	1402.05
PKD2	rs2728104	4	88973006	C	T	-0.141887	0.00991255	1.79e-46	TRUE	reported	dUPnLc	0.000511629	204.886
PKLR	rs113312468	1	155390486	C	T	-0.366155	0.0123884	5.43e-192	TRUE	reported	llp7zz	0.00217779	873.569
PKN3	rs13283282	9	131465481	G	C	0.206744	0.00885133	1.16e-120	TRUE	reported	k1Qzo8	0.0013612	545.565
PLA2G10	rs536340612	16	14658120	C	T	-1.36172	0.0474513	4.14e-181	TRUE	reported	2xTD1X	0.00205329	823.526
PLA2G15	rs7672	16	68294800	G	C	-0.242286	0.00672462	1e-200	TRUE	reported	N8K8b2	0.00323279	1298.13
PLA2G1B	rs11065078	12	120748585	T	C	-0.0605695	0.0073178	1.26e-16	TRUE	reported	eaBA3V	0.000171134	68.5085
PLA2G2A	rs11573156	1	20306146	C	G	0.721038	0.0072442	1e-200	TRUE	reported	R5cg5M	0.0241535	9906.8
PLA2G4A	rs12720707	1	186957996	A	G	0.125271	0.0112576	9.2e-29	TRUE	reported	d19D97	0.00030927	123.825
PLA2G7	rs574476364	6	46685732	T	C	-1.40453	0.0907967	5.62e-54	TRUE	reported	WvkUot	0.000597483	239.287
PLAT	rs2020921	8	42044965	A	G	-0.296956	0.0189604	2.75e-55	TRUE	reported	clYchm	0.000612472	245.294
PLAU	rs55744193	10	75672059	A	G	-0.798817	0.0345717	4.02e-118	TRUE	reported	lkhF1m	0.0013321	533.889
PLAUR	rs2302524	19	44156472	C	T	-0.168501	0.00777465	3.67e-104	TRUE	reported	rx3YFP	0.00117219	469.722
PLB1	rs6753929	2	28761981	C	G	-0.987262	0.00670003	1e-200	TRUE	reported	NEL3JH	0.0514556	21712.5
PLCB2	rs4924450	15	40597229	A	G	-0.151836	0.00670636	1.73e-113	TRUE	reported	iwL1oR	0.00127904	512.594
PLEKHO1	rs112720009	1	150025177	C	T	0.0664441	0.00854051	0	TRUE	reported	aOPjtK	0.000151197	60.5262
PLG	rs73015965	6	161127501	G	A	-2.1922	0.0436175	1e-200	TRUE	reported	QPjTBc	0.00627148	2526.02
PLIN1	rs150004289	15	90216446	A	G	-0.740884	0.0582708	4.91e-37	TRUE	reported	A0h6gh	0.000403726	161.658
PLIN3	rs8289	19	4859937	C	T	0.0839823	0.00708012	1.87e-32	TRUE	reported	CGCJVM	0.000351403	140.699
PLSCR3	rs2277641	17	7297121	A	G	-0.193755	0.0214624	1.75e-19	TRUE	reported	DuERxE	0.000203575	81.498
PLTP	rs6073958	20	44551855	C	T	-0.501311	0.00737037	1e-200	TRUE	reported	Ff1NKA	0.0114264	4626.3
PLXDC1	rs75143957	17	37232605	A	T	-0.561066	0.0152393	1e-200	TRUE	reported	YAMQlx	0.00337515	1355.49
PLXDC2	rs4748650	10	20583239	C	A	0.0779119	0.00743221	1.03e-25	TRUE	reported	BSp9K2	0.000274483	109.893
PLXNA4	rs6467443	7	132238011	T	G	0.101672	0.0076261	1.51e-40	TRUE	reported	H3i58W	0.000443883	177.744
PLXNB2	rs11547731	22	50722134	C	T	-0.704253	0.00621307	1e-200	TRUE	reported	7x1xmI	0.0311019	12848.2
PLXNB3	rs731416	X	153031839	C	T	0.159154	0.00710906	5.2e-111	TRUE	reported	izJxbd	0.00125063	501.197
PM20D1	rs112268616	1	205816893	C	T	-0.819528	0.00652708	1e-200	TRUE	reported	qeDFAr	0.0378945	15764.8
PMM2	rs34258285	16	8906914	C	A	-0.64294	0.0202038	1e-200	TRUE	reported	9cEUBk	0.00252372	1012.68
PMS1	rs62184283	2	190665905	A	G	0.0563757	0.00789772	0	TRUE	reported	icXFOd	0.000127288	50.954
PMVK	rs114951074	1	154903917	T	C	-0.696079	0.0391578	1.08e-70	TRUE	reported	krwLXV	0.000788862	315.994
PNLIPRP1	-	10	118361528	A	AT	-0.213246	0.00604589	1e-200	TRUE	reported	YSiIwO	0.00309854	1244.05
PNLIPRP2	rs4751995	10	118397884	G	A	1.13311	0.00617526	1e-200	TRUE	reported	Dc1mYw	0.0775925	33669.1
PNMA1	-	14	74208345	C	CGCTCCTCTGCAGGCTTCCGCA	-0.523663	0.0400273	4.14e-39	TRUE	reported	oBbygV	0.000427434	171.155
PODXL	rs3212298	7	131193739	T	C	-0.555479	0.0143887	1e-200	TRUE	reported	flyWM7	0.00370972	1490.36
PODXL2	-	3	127348226	T	TGCGGCGCCGCCGGGAGCGCGCGTGTCCCGGCCGGGCC	-1.08845	0.0274218	1e-200	TRUE	reported	X96K6P	0.00392087	1575.52
POF1B	rs363774	X	84563135	A	T	-0.125361	0.00619469	4.63e-91	TRUE	reported	ENinMu	0.00102213	409.528
POMC	rs3754861	2	25393722	C	A	0.136212	0.0111607	2.94e-34	TRUE	reported	vgrGcP	0.000372006	148.952
PON1	rs705379	7	94953895	A	G	-0.739277	0.00618228	1e-200	TRUE	reported	vD0Z2L	0.0344934	14299.3
PON2	rs3735586	7	95035582	T	A	-0.902049	0.00726512	1e-200	TRUE	reported	6n0pbU	0.0370873	15416
PON3	rs149867961	7	95025744	C	T	-1.02172	0.0188708	1e-200	TRUE	reported	pByFUV	0.00727072	2931.44
POSTN	rs9547922	13	38091317	G	A	0.244415	0.00636389	1e-200	TRUE	reported	mKWv3L	0.00367177	1475.05
PPBP	rs202224981	4	74853229	T	C	-1.13611	0.0790868	8.54e-47	TRUE	reported	Vc4Rw5	0.000515314	206.362
PPCDC	rs2304904	15	75315975	A	G	0.647091	0.0117366	1e-200	TRUE	reported	yBtZlH	0.00753743	3039.79
PPIE	rs12086750	1	40210468	C	G	-0.0511199	0.00648609	0	TRUE	reported	zg19dD	0.000155171	62.1172
PPL	rs57092250	16	5003700	G	A	0.135946	0.00942017	3.28e-47	TRUE	reported	hpz1gt	0.000520059	208.264
PPM1F	rs5750281	22	22327787	T	C	-0.132063	0.0148094	4.77e-19	TRUE	reported	48kV1V	0.000198639	79.5216
PPME1	rs77806870	11	74051684	C	T	-0.0975336	0.0134801	0	TRUE	reported	fo6yVf	0.000130776	52.3504
PPP1R14A	rs71354995	19	38791841	G	A	-0.220503	0.0070338	1e-200	TRUE	reported	IDlLAD	0.00244933	982.758
PPP1R14D	rs11855641	15	41088017	G	A	0.0559153	0.00643665	3.72e-18	TRUE	reported	LZkuEC	0.000188505	75.4639
PPP2R5A	rs75232123	1	212459615	G	C	-0.306174	0.0217615	5.85e-45	TRUE	reported	eLWLIW	0.000494319	197.951
PRAP1	rs143674922	10	135161903	A	G	-1.30046	0.0233669	1e-200	TRUE	reported	QmScwO	0.00767904	3097.35
PRCP	rs536130717	11	82741319	A	G	-1.60028	0.0669215	2.25e-126	TRUE	reported	C1hrl4	0.00142661	571.819
PRDX1	rs487174	1	46009536	G	A	0.102404	0.0104062	7.52e-23	TRUE	reported	vT060D	0.000241884	96.8383
PRDX2	-	19	12911252	C	CA	-0.952507	0.027651	1e-200	TRUE	reported	MaFTgE	0.00295592	1186.62
PRDX3	rs747334131	10	120953662	T	TCTGTCAC	-0.06471	0.00667528	3.2e-22	TRUE	reported	3KyIIk	0.000234728	93.9727
PRDX5	rs61734554	11	64001633	A	G	0.975221	0.0426823	1.52e-115	TRUE	reported	oUx4cJ	0.00130259	522.045
PRDX6	rs7524592	1	173466057	G	T	0.168899	0.00774889	2.5e-105	TRUE	reported	FCDAIT	0.00118556	475.087
PRELP	rs41313926	1	203452409	A	G	-2.25612	0.0281612	1e-200	TRUE	reported	KApsl7	0.0157825	6418.3
PRG2	rs3741085	11	57166969	T	C	0.15012	0.00894922	3.74e-63	TRUE	reported	BNLYW3	0.00070253	281.387
PRG3	rs669661	11	57148175	G	A	0.969022	0.043738	9.31e-109	TRUE	reported	AOFEZK	0.00122484	490.848
PRKAB1	rs749140768	12	120109284	A	AGGCACCTCTTCACAGGAC	0.338243	0.0116825	2.58e-184	TRUE	reported	O0jtCA	0.00208997	838.27
PRKAR2A	rs2230509	3	48802465	C	T	-1.33607	0.0705096	4.52e-80	TRUE	reported	LR3x6A	0.000896264	359.054
PRKG1	rs1937682	10	53678982	T	A	-0.21418	0.00722598	4.52e-193	TRUE	reported	jniB6G	0.00219016	878.541
PRND	rs36029876	20	4723988	A	C	-0.360608	0.00992867	1e-200	TRUE	reported	G0XrzJ	0.00328491	1319.13
PROC	rs1799809	2	128175875	A	G	0.192655	0.00577049	1e-200	TRUE	reported	LqWj1e	0.00277709	1114.64
PROCR	rs11907011	20	33767770	T	C	0.713349	0.0110996	1e-200	TRUE	reported	xvtZ2d	0.010214	4130.35
PROK1	rs1857513	1	110993457	A	G	0.493029	0.00621172	1e-200	TRUE	reported	zm1K5H	0.0154954	6299.69
PROS1	rs528128538	3	93587539	T	C	-0.979726	0.0584168	3.96e-63	TRUE	reported	3KVfq6	0.00070225	281.275
PRR4	rs1063193	12	10999780	T	C	-0.771403	0.00620784	1e-200	TRUE	reported	UZikDe	0.0371454	15441.1
PRRT3	rs3846167	3	9996426	C	T	-0.210997	0.00690239	1e-200	TRUE	reported	3oVgu3	0.00232919	934.44
PRSS2	rs3752404	7	142470574	G	A	-0.137314	0.00614062	9.31e-111	TRUE	reported	3C73Jy	0.00124775	500.038
PRSS22	rs8046218	16	2908703	T	C	0.24818	0.00662973	1e-200	TRUE	reported	v2djS1	0.00348889	1401.33
PRSS27	rs71386687	16	2767894	T	G	0.371239	0.0108354	1e-200	TRUE	reported	6pRcM5	0.00292421	1173.86
PRSS53	rs7199949	16	31096164	C	G	0.848017	0.00611953	1e-200	TRUE	reported	ARtgCx	0.0457809	19203.1
PRSS8	rs59735493	16	31133100	A	G	0.111969	0.00620337	7.94e-73	TRUE	reported	e4lUjw	0.000813299	325.79
PRTFDC1	rs143356584	10	25241502	T	C	-0.837264	0.0275743	1e-200	TRUE	reported	t411Zk	0.00229816	921.963
PRTG	rs10851591	15	56003705	G	A	0.432841	0.00646786	1e-200	TRUE	reported	x9AHa7	0.0110654	4478.51
PRTN3	rs10425544	19	836043	C	T	0.497457	0.00729057	1e-200	TRUE	reported	YhONuo	0.0114982	4655.71
PSAP	rs9415044	10	73539586	T	G	-0.190808	0.00595786	1e-200	TRUE	reported	rQXhZT	0.00255602	1025.68
PSAPL1	rs61318481	4	7433863	G	C	0.616582	0.00769713	1e-200	TRUE	reported	e3TuHR	0.015779	6416.85
PSCA	rs2976388	8	143760256	A	G	1.16316	0.00626483	1e-200	TRUE	reported	KKyCxO	0.0792947	34471.3
PSG1	rs12986075	19	43373034	A	G	-0.962034	0.00773224	1e-200	TRUE	reported	uxjrhb	0.0372352	15479.9
PSMD5	rs35310240	9	123516414	CT	C	-0.0504	0.0064474	0	TRUE	reported	BiKdUX	0.000152647	61.1068
PSMD9	rs1720066	12	122363982	A	C	-0.199461	0.00653598	1e-200	TRUE	reported	DMmv1u	0.00232139	931.306
PSME1	rs2236352	14	24610733	C	T	0.100192	0.00686719	3.25e-48	TRUE	reported	E6ePFG	0.000531545	212.866
PSME2	rs2236352	14	24610733	C	T	0.110602	0.0067997	1.73e-59	TRUE	reported	jnUrEX	0.000660576	264.572
PSMG3	rs34407549	7	1608812	G	C	-0.283344	0.034596	2.61e-16	TRUE	reported	KB2qua	0.000167559	67.0771
PSMG4	rs4959788	6	3264526	T	C	-0.178825	0.00790015	1.93e-113	TRUE	reported	KO9fkO	0.00127848	512.37
PSRC1	rs34863121	1	109823458	T	C	0.733901	0.0284117	3.98e-147	TRUE	reported	MHIqv3	0.00166426	667.234
PSTPIP2	rs72642434	18	43572677	A	T	-0.221789	0.00911299	7.83e-131	TRUE	reported	8apfrH	0.00147768	592.32
PTGDS	-	9	139855868	A	ACAGGGCTGCGAGGGGACTGCCTG	0.188576	0.005831	1e-200	TRUE	reported	90Uspp	0.00260625	1045.89
PTGES2	rs55965570	9	130841000	A	G	-0.0942691	0.00778307	9.12e-34	TRUE	reported	3E7sSS	0.000366388	146.702
PTGR1	rs7871740	9	114328473	A	C	0.754913	0.0133841	1e-200	TRUE	reported	4jyHMX	0.0078857	3181.36
PTH1R	rs121434601	3	46939587	T	C	2.30554	0.0606499	1e-200	TRUE	reported	zdDkfk	0.00359735	1445.05
PTK7	rs542928442	6	43035677	T	C	2.52781	0.135827	2.64e-77	TRUE	reported	orxUMy	0.000864578	346.349
PTN	rs1431092	7	137016309	A	T	0.142476	0.00598121	2.05e-125	TRUE	reported	2fdN9j	0.00141564	567.418
PTPRB	rs2465811	12	70990054	C	T	-0.353584	0.0064301	1e-200	TRUE	reported	UGRxEL	0.00749798	3023.76
PTPRC	rs552839429	1	198695989	C	T	-0.737156	0.0238363	1e-200	TRUE	reported	W6zXd3	0.00238379	956.399
PTPRF	rs12076635	1	44026656	C	G	0.0937249	0.00692681	1.03e-41	TRUE	reported	go4uDG	0.000457202	183.08
PTPRH	rs11394932	19	55703237	CG	C	0.901083	0.00870159	1e-200	TRUE	reported	nTDnQn	0.0260924	10723.3
PTPRK	rs11422080	6	128383562	GA	G	-0.120163	0.00849514	2.01e-45	TRUE	reported	xZaeAU	0.000499628	200.078
PTPRM	rs72911294	18	8253602	T	C	-0.0834691	0.00634284	1.5e-39	TRUE	reported	ugL9Zp	0.000432473	173.174
PTPRN2	rs11761540	7	157907394	T	C	-0.153752	0.00637337	1.4e-128	TRUE	reported	NOujfp	0.0014519	581.971
PTPRR	rs144705265	12	71158453	A	G	-1.15093	0.0423987	2.86e-162	TRUE	reported	mYxTmK	0.00183763	736.869
PTPRS	rs55763631	19	5293583	A	C	0.652645	0.0153433	1e-200	TRUE	reported	jyixhs	0.00450009	1809.32
PTPRZ1	rs772220206	7	121502883	A	AC	-0.182869	0.00583938	1e-200	TRUE	reported	92sGgG	0.00244426	980.719
PTRHD1	rs187799267	2	25017733	G	C	-1.32552	0.0988602	5.43e-41	TRUE	reported	5sfnjn	0.00044895	179.774
PTS	-	11	112065743	C	CTATCT	-0.231723	0.00717376	1e-200	TRUE	reported	G8mKYs	0.00260002	1043.38
PTX3	rs57861002	3	157163948	C	T	-0.876738	0.0607392	3.14e-47	TRUE	reported	gkQTwS	0.000520282	208.353
PVALB	rs4821544	22	37258503	C	T	-0.81596	0.00666226	1e-200	TRUE	reported	0Jjsma	0.0361226	15000
PVR	rs2301274	19	45146402	C	T	-0.783123	0.00712373	1e-200	TRUE	reported	s8xwCQ	0.0293082	12084.9
PXDNL	rs6473600	8	52366217	A	G	-0.344539	0.00927222	1e-200	TRUE	reported	I0vpfV	0.00343777	1380.72
PXN	rs4767884	12	120661977	C	T	0.768777	0.00735735	1e-200	TRUE	reported	NMDBzE	0.0265542	10918.3
PYDC1	rs8062426	16	31263553	A	G	0.302411	0.00577809	1e-200	TRUE	reported	OitvYX	0.00679716	2739.2
PYY	rs111218914	17	42053395	C	T	0.242345	0.00654815	1e-200	TRUE	reported	KMAoHN	0.00341044	1369.71
PZP	rs1017301	12	9362931	A	C	0.328099	0.0048541	1e-200	TRUE	reported	ZgmXgY	0.0112856	4568.67
QDPR	-	4	17513757	C	CG	-0.456835	0.00715235	1e-200	TRUE	reported	37Ebkh	0.0100897	4079.61
QPCT	rs2255991	2	37579971	T	C	-1.63908	0.0320295	1e-200	TRUE	reported	IsIKUQ	0.00650026	2618.77
QSOX1	rs12371	1	180163390	G	A	-1.07617	0.0110358	1e-200	TRUE	reported	jNPbdK	0.023207	9509.37
RAB11FIP3	rs9921779	16	548573	G	C	-0.154946	0.0167631	2.39e-20	TRUE	reported	j5ke5Z	0.000213414	85.4378
RAB2B	rs34855848	14	21929718	CA	C	-0.229797	0.00884705	9.64e-149	TRUE	reported	rXdQaQ	0.00168277	674.667
RAB33A	rs143672509	X	129307696	T	C	-0.659956	0.0677841	2.11e-22	TRUE	reported	Uu1v5r	0.000236774	94.7921
RAB44	rs143756287	6	36694800	ACTCCTGACCGCAAGTGATC	A	-0.144035	0.00710347	2.07e-91	TRUE	reported	uXyO80	0.00102615	411.143
RAB6A	rs35939600	11	73551143	T	TA	0.0710901	0.00834864	1.66e-17	TRUE	reported	SlTuEy	0.000181122	72.5078
RABEP1	rs762929269	17	5189163	T	TATC	0.0767919	0.00609407	2.08e-36	TRUE	reported	rfrrEa	0.000396558	158.787
RABEPK	rs113258444	9	127964259	G	A	0.207829	0.00890015	1.34e-120	TRUE	reported	Yt7ppg	0.00136047	545.275
RABGAP1L	rs2901785	1	174104743	A	G	0.0619579	0.00615176	7.38e-24	TRUE	reported	zMpIdM	0.000253366	101.436
RAD23B	rs1805335	9	110081018	G	A	-0.0567731	0.00622333	7.33e-20	TRUE	reported	pab9EC	0.00020788	83.2219
RALB	rs148102406	2	121035039	TGTGA	T	-0.118569	0.00678481	2.2e-68	TRUE	reported	XRKNFt	0.000762428	305.397
RALY	-	20	32563820	G	GTATATA	0.0733067	0.00634027	6.41e-31	TRUE	reported	yF8KbQ	0.00033388	133.681
RANBP1	rs117718692	22	20117344	T	G	0.122122	0.0136705	4.14e-19	TRUE	reported	HcWQ1q	0.000199341	79.8026
RARRES1	rs6441224	3	158450417	C	T	0.446737	0.00627574	1e-200	TRUE	reported	TLr1HD	0.0125018	5067.24
RARRES2	rs3735169	7	150034378	G	A	0.217323	0.00688622	1e-200	TRUE	reported	fo6bbc	0.00248218	995.973
RASSF2	rs1104902	20	4804131	A	C	0.0970869	0.00621758	5.76e-55	TRUE	reported	HMZtJb	0.000608804	243.824
RBKS	rs140948699	2	28081439	G	C	-1.78976	0.0316285	1e-200	TRUE	reported	VWhcHS	0.00793661	3202.07
RBM17	rs11256771	10	6146262	T	C	-0.365908	0.0162813	7.45e-112	TRUE	reported	Ax17LO	0.00126032	505.084
RBP1	rs2071387	3	139257603	G	A	0.121375	0.0080107	7.4e-52	TRUE	reported	gGgLCq	0.000573234	229.57
RBP2	rs2083336	3	139201272	G	T	-0.0689811	0.00624212	2.17e-28	TRUE	reported	McZpug	0.000305019	122.122
RBP5	rs76904513	12	7278118	G	A	-0.499077	0.0103812	1e-200	TRUE	reported	toFooW	0.0057412	2311.2
RBP7	rs1220399	1	9995254	A	G	0.293531	0.0070879	1e-200	TRUE	reported	Y5DnIL	0.00426657	1715.03
RBPMS2	rs11634545	15	65087899	C	G	-0.168108	0.0130464	5.44e-38	TRUE	reported	K72KQF	0.000414647	166.033
RECK	rs71521299	9	36058816	G	T	-0.858613	0.0241794	1e-200	TRUE	reported	Rmb39x	0.00314052	1260.96
REEP4	rs117291678	8	21993410	C	G	-0.596922	0.0231403	9.89e-147	TRUE	reported	8NrypH	0.00165974	665.419
REG1A	rs11126696	2	79323888	G	A	0.244314	0.00608377	1e-200	TRUE	reported	zkMTpI	0.00401299	1612.68
REG1B	rs11126696	2	79323888	G	A	0.338391	0.0061031	1e-200	TRUE	reported	3y8sa8	0.00762214	3074.22
REG3A	rs147616162	2	79395511	A	T	0.39639	0.0126237	1e-200	TRUE	reported	x3CKPP	0.00245735	985.984
REG3G	-	2	79251975	A	ATCC	0.31024	0.00774054	1e-200	TRUE	reported	rqnE8w	0.00399739	1606.39
REG4	rs79795228	1	120359286	A	C	0.608763	0.0227811	2.59e-157	TRUE	reported	azcWPC	0.00178089	714.077
RELT	rs56801796	11	73090265	G	A	0.368634	0.00679098	1e-200	TRUE	reported	T7Twsf	0.00730809	2946.62
REN	rs193280350	1	204148649	A	G	0.834515	0.034705	9.18e-128	TRUE	reported	SdzO0x	0.00144252	578.205
RET	rs1852959	10	43359636	C	T	0.454887	0.00794931	1e-200	TRUE	reported	uMkgqL	0.00811471	3274.51
RETN	rs3219175	19	7733855	A	G	1.40751	0.031227	1e-200	TRUE	reported	9tkkBV	0.00505018	2031.61
RGMA	rs3752102	15	93616014	A	C	-0.222923	0.00594014	1e-200	TRUE	reported	Yax3cr	0.00350634	1408.36
RGMB	rs56870134	5	97773523	T	C	0.170754	0.00606188	1.43e-174	TRUE	reported	X3GXG1	0.00197847	793.46
RHOC	rs1006298	1	113061959	C	G	0.0760496	0.00619485	1.21e-34	TRUE	reported	DFRs94	0.000376385	150.706
RIDA	rs77539382	8	99120794	TC	T	-0.315479	0.00653488	1e-200	TRUE	reported	2qpQnX	0.00578905	2330.58
RILP	rs34982553	17	1551231	T	C	0.518197	0.047851	2.5e-27	TRUE	reported	GxQOmz	0.000292916	117.275
RILPL2	rs186269301	12	123917276	A	G	0.227962	0.0187511	5.25e-34	TRUE	reported	KErL95	0.000369126	147.798
RLN2	rs4742081	9	5334933	G	C	0.158992	0.0072684	4.55e-106	TRUE	reported	qDayj4	0.00119404	478.488
RNASE1	rs17254387	14	21280678	A	G	0.205754	0.00639287	1e-200	TRUE	reported	vlyfHW	0.00258134	1035.86
RNASE10	rs7144945	14	20971442	T	C	-0.780443	0.00623326	1e-200	TRUE	reported	XCkUzy	0.0376903	15676.5
RNASE3	rs147307766	14	21385991	T	C	0.545483	0.0138088	1e-200	TRUE	reported	JCooqP	0.00388351	1560.44
RNASE4	rs1888560	14	21164245	T	C	-0.303824	0.00644556	1e-200	TRUE	reported	3wYBpF	0.00552054	2221.88
RNASE6	rs1045922	14	21250124	A	G	-0.426928	0.00681591	1e-200	TRUE	reported	AeMYs6	0.00970708	3923.37
RNASEH2A	rs115191768	19	12920572	A	T	-0.293554	0.0165354	1.63e-70	TRUE	reported	lQRefW	0.000786807	315.17
RNASET2	rs3756838	6	167371251	A	G	0.449359	0.00713373	1e-200	TRUE	reported	WEeUcT	0.00981596	3967.81
RNF149	rs12621632	2	101897325	T	C	0.264121	0.00611137	1e-200	TRUE	reported	6AweND	0.00464483	1867.78
RNF43	rs34523089	17	56436109	T	C	0.149482	0.00869544	3.11e-66	TRUE	reported	EZ1ObI	0.000737798	295.524
ROBO1	rs3773244	3	78784770	A	G	0.237563	0.00760815	1e-200	TRUE	reported	mxk2Ox	0.00243	974.984
ROBO2	rs775722	3	77643616	C	T	-0.0985093	0.00584196	8.51e-64	TRUE	reported	P00l2Z	0.000709892	284.338
ROBO4	rs59648931	11	124767067	C	T	-0.10915	0.00697119	2.97e-55	TRUE	reported	Xx6ci3	0.000612112	245.15
ROR1	rs4915946	1	64609035	G	C	-0.359255	0.00779893	1e-200	TRUE	reported	EXSsHP	0.00527354	2121.94
RP2	rs1805147	X	46719498	T	C	-0.655617	0.0146706	1e-200	TRUE	reported	CJnP95	0.00496485	1997.11
RPA2	rs17185052	1	28241083	A	G	0.210148	0.0127629	6.48e-61	TRUE	reported	YsHEPC	0.000676894	271.113
RPE	rs7585265	2	210885022	T	C	-0.0543386	0.00648563	5.37e-17	TRUE	reported	zCnbzV	0.000175348	70.1957
RPL14	rs41485644	3	40500051	A	G	-0.135451	0.0150761	2.6e-19	TRUE	reported	PIMo1b	0.000201633	80.7206
RRM2	rs6737932	2	10264293	C	T	-0.0545877	0.00721198	0	TRUE	reported	mjy8Km	0.000143114	57.2899
RRM2B	rs5893603	8	103250839	CG	C	0.197452	0.0116485	1.89e-64	TRUE	reported	dCvydI	0.000717356	287.33
RSPO1	rs36043533	1	38079517	G	T	0.468495	0.0129294	1e-200	TRUE	reported	6hl3bA	0.0032696	1312.96
RSPO3	rs1936801	6	127436313	G	A	0.152056	0.00561117	1.02e-161	TRUE	reported	S5DE1f	0.00183133	734.342
RTBDN	rs8109193	19	12931365	G	T	-0.169784	0.00677226	1.04e-138	TRUE	reported	BnKyLl	0.00156786	628.527
RTN4IP1	rs2054365	6	107077502	A	G	0.0957848	0.00623833	3.32e-53	TRUE	reported	G2KFl3	0.000588659	235.751
RTN4R	rs75765	22	20174959	T	C	-0.29096	0.00686548	1e-200	TRUE	reported	fOpHhd	0.00446728	1796.07
RWDD1	rs147899431	6	116892681	C	G	0.272516	0.0150563	3.2e-73	TRUE	reported	mr8kxO	0.000817816	327.601
S100A11	rs3007678	1	152012517	C	G	0.310151	0.0140783	1.47e-107	TRUE	reported	YQ9uap	0.00121111	485.337
S100A12	rs3014874	1	153337943	A	G	-0.23507	0.0068633	1e-200	TRUE	reported	12z7YF	0.00292227	1173.08
S100A13	rs114678888	1	153595448	A	C	-0.473892	0.0157327	2.54e-199	TRUE	reported	fKhOBX	0.00226168	907.298
S100A14	rs11548102	1	153587256	T	A	-0.175767	0.0061393	2.86e-180	TRUE	reported	gmSCLv	0.00204367	819.662
S100A16	rs11548102	1	153587256	T	A	-0.102356	0.00634506	1.53e-58	TRUE	reported	LBU4U2	0.000649735	260.227
S100A3	-	1	153520255	A	AC	-0.508817	0.0398004	2.01e-37	TRUE	reported	B4tZhH	0.000408164	163.435
S100A4	rs41265164	1	153520203	A	G	0.372627	0.0130391	1.28e-179	TRUE	reported	Fq8Sy9	0.00203625	816.679
S100G	rs59699597	X	16493695	T	C	-0.15034	0.00565292	7.73e-156	TRUE	reported	pb4i8c	0.00176401	707.296
S100P	-	4	6686949	T	TG	-0.51907	0.012994	1e-200	TRUE	reported	jeUC33	0.00397101	1595.75
SAA4	rs111925329	11	18243922	A	C	-1.00652	0.0171035	1e-200	TRUE	reported	2cVppY	0.00857821	3463.16
SAMD9L	rs17165120	7	92777091	C	A	-0.531214	0.0119164	1e-200	TRUE	reported	PrNCcz	0.00494039	1987.22
SARG	rs74441312	1	207205404	G	T	0.236967	0.0239097	3.73e-23	TRUE	reported	256EbU	0.000245349	98.2257
SAT2	rs13894	17	7529902	A	G	-1.02388	0.0118491	1e-200	TRUE	reported	IMTMo7	0.0183132	7466.64
SBSN	-	19	36021687	T	TTTTA	0.580307	0.0070775	1e-200	TRUE	reported	4Czwl5	0.016519	6722.85
SCAMP3	rs1142287	1	155230131	T	C	-0.0795677	0.0069434	2.11e-30	TRUE	reported	Emes29	0.000327982	131.319
SCARA5	rs2685417	8	27807434	C	G	-0.326901	0.00648575	1e-200	TRUE	reported	PkVX3F	0.00630707	2540.45
SCARB2	rs28563976	4	77097373	C	A	-0.309939	0.00817181	1e-200	TRUE	reported	ByKTYA	0.00358114	1438.51
SCARF1	rs2272011	17	1542190	A	G	-0.381357	0.00619872	1e-200	TRUE	reported	nhIqHr	0.00936775	3784.92
SCARF2	rs9610447	22	20768891	T	C	0.323259	0.006189	1e-200	TRUE	reported	lBH38q	0.00676976	2728.09
SCG3	rs2606145	15	51980311	A	G	0.700482	0.00709785	1e-200	TRUE	reported	j7tpwK	0.0237554	9739.53
SCGB1A1	rs3741240	11	62186542	A	G	-0.33612	0.00612629	1e-200	TRUE	reported	jQ8D2m	0.00746454	3010.17
SCGB3A1	rs307802	5	180019237	C	T	0.122793	0.00602816	3.09e-92	TRUE	reported	ebiC54	0.0010356	414.931
SCGB3A2	rs10463391	5	147213549	T	G	-0.24455	0.00753489	1e-200	TRUE	reported	JJ5a6l	0.00262484	1053.37
SCGN	rs2064126	6	25669496	G	A	-0.0898018	0.00685363	3.17e-39	TRUE	reported	LPT32a	0.00234023	938.88
SCLY	rs62196005	2	239007130	T	A	0.201323	0.00657033	1e-200	TRUE	reported	7Yrd6R	0.0236007	9674.6
SCN4B	rs35632913	11	118013263	GT	G	-0.630914	0.00641435	1e-200	TRUE	reported	zSXBf7	0.000126652	50.6994
SCP2	rs1242331	1	53392908	G	A	0.0475296	0.00667516	0	TRUE	reported	iX9QOc	0.00666894	2687.18
SCPEP1	rs34449028	17	55085363	T	A	-0.359265	0.00693051	1e-200	TRUE	reported	Y43X2Q	0.00101015	404.725
SCRG1	-	4	174310687	A	AAAAC	0.116002	0.00576613	5.15e-90	TRUE	reported	w3TyVy	0.000632408	253.284
SCRN1	rs17324153	7	29966141	C	T	0.247267	0.0155368	4.99e-57	TRUE	reported	VR35rX	0.000114625	45.8843
SCT	rs117230113	11	440601	T	C	-0.166329	0.0245547	0	TRUE	reported	5xolcv	0.00120285	482.025
SDC1	rs907866	2	20371380	A	G	0.131262	0.00597865	7.73e-107	TRUE	reported	si4O1k	0.00344822	1384.94
SDC4	rs2741454	20	43974319	T	C	-0.2259	0.00607016	1e-200	TRUE	reported	bI6pt3	0.00272143	1092.23
SDCCAG8	rs953492	1	243471192	G	A	0.199683	0.00604202	1e-200	TRUE	reported	guyjSh	0.000233864	93.6265
SDHB	rs1497406	1	16505320	G	A	0.0602498	0.00622666	3.81e-22	TRUE	reported	Gd0nTw	0.0138831	5634.98
SDK2	rs11655934	17	71587577	A	G	-0.66233	0.00882322	1e-200	TRUE	reported	pUVQoP	0.00062493	250.287
SEC31A	rs11541628	4	83765605	A	C	-0.318006	0.0201009	2.25e-56	TRUE	reported	GSJTKd	0.00539121	2169.54
SEL1L	rs11499034	14	81972441	C	T	-1.21567	0.0260994	1e-200	TRUE	reported	X7XREJ	0.000812149	325.329
SELE	rs7515714	1	169707729	G	A	-0.0972564	0.00539207	1e-72	TRUE	reported	ugHpp9	0.000633283	253.634
SELENOP	rs230808	5	42793853	A	G	-0.111318	0.00698973	4.19e-57	TRUE	reported	WjRGRR	0.0100961	4082.22
SELL	rs2223286	1	169665632	C	T	-0.407092	0.00637152	1e-200	TRUE	reported	1C35c2	0.00442859	1780.44
SELP	rs6136	1	169563951	G	T	-0.413289	0.00979465	1e-200	TRUE	reported	A2D5jr	0.0186103	7590.08
SELPLG	rs74792300	12	109017454	C	T	-1.79327	0.0205836	1e-200	TRUE	reported	W8Q8uT	0.00108259	433.778
SEMA3F	rs74461473	3	50250747	T	C	-0.201239	0.00966223	2.45e-96	TRUE	reported	w4F8CN	0.000195763	78.37
SEMA4C	rs756513821	2	96219017	G	A	-0.938307	0.105991	8.54e-19	TRUE	reported	kAVJg6	0.0004175	167.175
SEMA4D	rs34544762	9	92106813	T	C	0.0922917	0.00713798	3.06e-38	TRUE	reported	rmtBJz	0.000461192	184.678
SEMA6C	rs11204771	1	151054180	A	G	0.102096	0.00751276	4.61e-42	TRUE	reported	MgVfmW	0.00133379	534.566
SEMA7A	rs78994380	15	74692412	A	C	-0.227578	0.00984302	2.86e-118	TRUE	reported	bPHIBW	0.000667443	267.325
SEPTIN8	rs30514	5	132114847	T	C	-0.147097	0.0089967	4.34e-60	TRUE	reported	zVTlPJ	0.000525251	210.344
SEPTIN9	rs72896180	17	75451737	T	C	-0.365507	0.0252017	1.16e-47	TRUE	reported	Ne3VPQ	0.00154311	618.588
SERPINA1	rs17580	14	94847262	A	T	-0.371386	0.0149322	1.51e-136	TRUE	reported	wdJaTP	0.030166	12449.6
SERPINA11	rs12888805	14	94912799	A	G	-0.625252	0.00560372	1e-200	TRUE	reported	qaHmJd	0.0255705	10503.2
SERPINA12	rs4900235	14	94988702	T	C	0.75165	0.0073342	1e-200	TRUE	reported	bWXyBr	0.0073476	2962.67
SERPINA3	rs61976127	14	95097666	G	A	-0.444661	0.00816933	1e-200	TRUE	reported	qeUTiz	0.0172751	7035.94
SERPINA4	rs5511	14	95033595	T	A	0.611695	0.00729244	1e-200	TRUE	reported	deCy3Z	0.00259255	1040.37
SERPINA5	rs1130267	14	95063107	A	G	0.199143	0.00617404	1e-200	TRUE	reported	T8udyb	0.00342539	1375.73
SERPINA6	-	14	94829160	G	GCA	-0.207445	0.00559287	1e-200	TRUE	reported	qId3Wj	0.0115176	4663.68
SERPINA7	rs1804495	X	105278361	A	C	-0.520119	0.00761618	1e-200	TRUE	reported	HJ5d84	0.012559	5090.7
SERPINA9	rs11850199	14	94942663	A	C	-0.494869	0.00693586	1e-200	TRUE	reported	3Xhbg1	0.000499394	199.984
SERPINB1	rs2293772	6	2835831	G	A	0.088145	0.00623303	2.1e-45	TRUE	reported	xk7EEz	0.000210303	84.1922
SERPINB5	rs1840557	18	61170467	A	G	0.0598959	0.0065277	4.49e-20	TRUE	reported	ex1GDF	0.00167413	671.197
SERPINB6	rs9405601	6	2972897	A	G	0.159221	0.00614574	5.47e-148	TRUE	reported	LeykrY	0.033945	14064
SERPINB8	rs3826616	18	61654463	G	A	-0.726838	0.0061289	1e-200	TRUE	reported	vHUXq7	0.000571714	228.961
SERPINB9	rs7751676	6	2931879	T	C	0.187959	0.0124217	1e-51	TRUE	reported	WM5YUH	0.000637409	255.287
SERPINC1	rs2227624	1	173884010	T	A	-0.836867	0.052377	1.83e-57	TRUE	reported	Wo1BQU	0.000424262	169.884
SERPIND1	rs117254553	22	21029718	T	G	-0.807124	0.0619245	7.84e-39	TRUE	reported	roBvsA	0.000531699	212.927
SERPINE1	rs2227674	7	100776208	G	A	-0.10871	0.00744994	3.15e-48	TRUE	reported	yKqOcr	0.0176337	7184.62
SERPINE2	rs68066031	2	224880498	C	T	-0.629764	0.00742976	1e-200	TRUE	reported	iI3u8J	0.00505936	2035.32
SERPINF1	rs58697961	17	1665424	A	G	-0.283102	0.00627517	1e-200	TRUE	reported	6eW6SV	0.0019709	790.415
SERPINF2	rs11078597	17	1618363	C	T	-0.213118	0.00758039	6.53e-174	TRUE	reported	JZ4AXQ	0.00244243	979.983
SERPING1	rs28362944	11	57365723	C	T	-0.436742	0.0139513	1e-200	TRUE	reported	M5vhWN	0.00106062	424.967
SERPINH1	rs599816	11	75293982	A	G	0.129775	0.00629524	2.02e-94	TRUE	reported	ewHd17	0.0098851	3996.04
SERPINI1	rs2055026	3	167462868	G	T	0.454066	0.00718295	1e-200	TRUE	reported	Xdw60P	0.00978809	3956.44
SERPINI2	rs12495408	3	167168851	A	G	0.498622	0.00792717	1e-200	TRUE	reported	fenjh9	0.000617387	247.263
SESTD1	rs10170520	2	180094613	T	A	-0.103266	0.00656714	1.02e-55	TRUE	reported	ZJNIIn	0.00334487	1343.29
SETMAR	rs11915920	3	4410534	T	C	-0.217211	0.00592647	1e-200	TRUE	reported	u2RB8i	0.000221943	88.8529
SEZ6	rs12941884	17	27284443	G	A	-0.0859259	0.00911564	4.25e-21	TRUE	reported	CcQtXp	0.0021572	865.292
SEZ6L	rs137203	22	26688831	T	G	-0.556308	0.0189118	3.44e-190	TRUE	reported	mTPYKS	0.00164588	659.854
SEZ6L2	rs11344	16	29910518	G	C	0.150116	0.00584389	1.61e-145	TRUE	reported	SqCTIt	0.000161822	64.7802
SF3B4	rs16836630	1	149898951	C	G	-0.0916136	0.0113825	8.37e-16	TRUE	reported	54app6	0.00234749	941.803
SFRP1	rs72643819	8	41167193	T	G	-0.188144	0.00613069	1e-200	TRUE	reported	ZWrEYk	0.00228873	918.173
SFRP4	rs75207237	7	37972390	A	T	0.279662	0.00922933	1e-200	TRUE	reported	Wob45t	0.00302191	1213.19
SFTPA1	rs1965708	10	81317045	T	G	-0.274007	0.00786675	1e-200	TRUE	reported	7GLJFE	0.0248416	10196.2
SFTPA2	rs17886395	10	81318663	G	C	0.914401	0.00905558	1e-200	TRUE	reported	Vg2UGO	0.0393319	16387.3
SFTPD	rs721917	10	81706324	G	A	-0.754545	0.00589428	1e-200	TRUE	reported	HWBjId	0.0518066	21868.7
SGSH	rs7503034	17	78184393	T	C	-0.887162	0.00599916	1e-200	TRUE	reported	0hpRhV	0.000303217	121.4
SH2B3	rs10849949	12	111893537	G	A	-0.0824049	0.00747898	3.12e-28	TRUE	reported	lFZAG0	0.00588903	2371.07
SH2D1A	rs12164382	X	123480147	T	C	0.252865	0.00519297	1e-200	TRUE	reported	5b0Lsk	0.0031202	1252.78
SH3BP1	rs12710562	22	38029723	G	A	0.280655	0.00792929	1e-200	TRUE	reported	2f3psM	0.0048025	1931.49
SH3GLB2	rs17455517	9	131785369	T	G	-0.266082	0.00605436	1e-200	TRUE	reported	DcMMy4	0.00586795	2362.53
SHBG	rs727428	17	7537792	C	T	0.272343	0.00560308	1e-200	TRUE	reported	yhD7Nq	0.00017879	71.5739
SHH	rs10225292	7	156173238	C	T	-0.055224	0.00652754	2.67e-17	TRUE	reported	dVhxzp	0.0010192	408.355
SHISA5	rs7434077	3	48541016	C	A	-0.23741	0.0117484	8.35e-91	TRUE	reported	E3Z9ht	0.0315586	13043
SHMT1	rs669340	17	18263957	C	G	0.726982	0.00636551	1e-200	TRUE	reported	J71xXj	0.000328942	131.704
SHPK	rs222780	17	3519647	A	G	-0.118716	0.0103445	1.74e-30	TRUE	reported	fS5OjJ	0.0025921	1040.19
SIAE	rs78778622	11	124530664	C	T	-0.428543	0.0132873	1e-200	TRUE	reported	AC3Xgp	0.0099803	4034.91
SIGLEC1	rs189448562	20	3705115	C	G	-1.83799	0.0289351	1e-200	TRUE	reported	LXRunL	0.0102544	4146.87
SIGLEC10	rs148783636	19	51910979	C	T	-1.51788	0.0235709	1e-200	TRUE	reported	rzWuwr	0.0348841	14467.1
SIGLEC5	rs1106476	19	52130637	A	T	-1.1693	0.00972151	1e-200	TRUE	reported	UYBIPs	0.010186	4118.94
SIGLEC6	rs62617068	19	52034549	A	C	-1.77024	0.0275828	1e-200	TRUE	reported	QwF01G	0.00605703	2439.12
SIGLEC7	rs140185670	19	51646140	C	G	-0.6181	0.0125153	1e-200	TRUE	reported	XQnu4g	0.014124	5734.18
SIGLEC8	rs36518	19	51942903	A	G	0.649675	0.00857945	1e-200	TRUE	reported	VoFTUo	0.0260733	10715.3
SIGLEC9	rs2673908	19	51627766	G	T	-0.565245	0.00546051	1e-200	TRUE	reported	hzeQdV	0.000203033	81.2809
SIL1	rs11957633	5	138364394	C	T	0.0602913	0.00668743	1.96e-19	TRUE	reported	I03H8g	0.0856068	37472.3
SIRPA	rs146490405	20	1895797	A	G	-1.23358	0.00637252	1e-200	TRUE	reported	gDSQKr	0.0268523	11044.3
SIRPB1	rs79462675	20	1597175	A	C	-0.943899	0.00898164	1e-200	TRUE	reported	YCB7YL	0.00116178	465.548
SIRT2	rs144373891	19	39379770	T	C	-0.698042	0.0323518	2.98e-103	TRUE	reported	YLmqcZ	0.000148932	59.6195
SKAP1	rs16956892	17	46523919	G	C	0.052498	0.00679904	0	TRUE	reported	M0bcNH	0.000907131	363.412
SLA2	rs113102870	20	35242796	A	G	-0.737687	0.0386965	5.09e-81	TRUE	reported	zx0rLU	0.000533055	213.471
SLAMF1	rs7550771	1	160582724	T	G	0.0965814	0.00661033	2.4e-48	TRUE	reported	mjiioq	0.00173762	696.697
SLAMF6	rs12119876	1	160459909	A	C	-0.205771	0.00779581	1.56e-153	TRUE	reported	FmLkeH	0.0248384	10194.9
SLAMF7	rs11581248	1	160720074	T	C	-0.931688	0.00922738	1e-200	TRUE	reported	rczixN	0.0470742	19772.4
SLAMF8	rs34687326	1	159799910	A	G	-1.35698	0.00965035	1e-200	TRUE	reported	MQmp4x	0.000223615	89.5227
SLC16A1	rs202094726	1	113468002	T	TC	-0.0603207	0.00637527	3.03e-21	TRUE	reported	yCaSCJ	0.000234803	94.0027
SLC27A4	rs137948800	9	131069717	TA	T	0.0913199	0.00941877	3.15e-22	TRUE	reported	PZPcV9	0.000513509	205.639
SLC39A14	rs35486529	8	22251868	T	C	-0.102946	0.00717886	1.23e-46	TRUE	reported	hnMcgH	0.00098485	394.578
SLC39A5	rs147572362	12	56625114	C	T	-0.68665	0.0345675	8.33e-88	TRUE	reported	N2zA7s	0.000239902	96.0446
SLC4A1	rs5035	17	42338998	G	T	-0.146018	0.0148994	1.12e-22	TRUE	reported	nI1AJ0	0.000546171	218.726
SLC9A3R1	rs8064299	17	72762646	A	C	0.092139	0.00623006	1.71e-49	TRUE	reported	mcfXlv	0.000686913	275.128
SLC9A3R2	rs3211995	16	2089006	A	G	-0.137535	0.00829172	8.65e-62	TRUE	reported	5OJWRa	0.000167194	66.9311
SLIT2	rs587668	4	20190972	T	C	-0.0564705	0.0069025	2.81e-16	TRUE	reported	cxE4Ys	0.000992459	397.629
SLITRK1	rs2876803	13	84368785	A	T	0.156957	0.00787119	1.81e-88	TRUE	reported	puIemT	0.000850914	340.871
SLITRK2	rs6626211	X	146064128	A	G	0.095632	0.00517973	4.12e-76	TRUE	reported	04UeDV	0.00859534	3470.14
SLITRK6	rs12863734	13	86370571	A	G	-1.41179	0.023966	1e-200	TRUE	reported	7BJT0B	0.000339534	135.946
SLMAP	rs1354034	3	56849749	C	T	0.0720902	0.0061829	2.05e-31	TRUE	reported	1GDFJe	0.0105059	4249.66
SLURP1	rs10624245	8	143815697	CTG	C	0.393902	0.00604241	1e-200	TRUE	reported	vjBzLs	0.00012046	48.2205
SMAD1	rs34978105	4	146479247	A	C	-0.0435305	0.00626869	0	TRUE	reported	ALINI4	0.00273677	1098.41
SMAD3	-	15	67366002	C	CATTTT	0.20243	0.0061079	1e-200	TRUE	reported	tNHig2	0.000118634	47.4894
SMAD5	rs762816627	5	135512146	C	CAAAAA	0.0442538	0.00642172	0	TRUE	reported	tRbUop	0.00518929	2087.86
SMOC1	rs1958078	14	70354858	C	A	0.358336	0.00784221	1e-200	TRUE	reported	p8H5vm	0.00891968	3602.26
SMOC2	rs11759500	6	168867417	C	T	-0.383517	0.00638993	1e-200	TRUE	reported	XmDws1	0.00987836	3993.29
SMPD1	rs1050239	11	6415463	A	G	-0.432881	0.00685018	1e-200	TRUE	reported	flpFAI	0.00012074	48.3325
SMPD3	rs375605240	16	68311219	TTTTATTTATTTATTTA	T	0.0472072	0.00679028	0	TRUE	reported	RjcIOj	0.0349853	14510.6
SMPDL3A	rs28385609	6	123122464	T	C	-1.02943	0.0085458	1e-200	TRUE	reported	7OrpnN	0.000825514	330.687
SNAP25	rs362562	20	10243186	A	G	-0.11109	0.00610893	6.8e-74	TRUE	reported	vxkL3p	0.00033469	134.006
SNAP29	rs780925706	22	21301529	CTT	C	-0.129635	0.0111985	5.45e-31	TRUE	reported	b4ZfMx	0.000146961	58.8301
SNCA	rs17016299	4	90786665	A	C	-0.0865425	0.0112831	0	TRUE	reported	XrhCX9	0.0539633	22831
SNCG	rs873110	10	88724619	T	C	-1.04744	0.00693211	1e-200	TRUE	reported	1cG5NC	0.000828229	331.776
SNED1	rs4234090	2	241922182	T	C	0.116414	0.00639119	3.94e-74	TRUE	reported	rkmWQs	0.0132374	5369.37
SNX15	rs2670910	11	64807136	A	G	-0.776178	0.0105925	1e-200	TRUE	reported	KyIiKA	0.000311292	124.634
SNX18	rs5019420	5	53810182	A	G	-0.0875426	0.00784151	6.12e-29	TRUE	reported	pam3Qi	0.000599386	240.05
SNX2	rs27740	5	122204772	T	A	0.0964967	0.00622817	3.83e-54	TRUE	reported	VJDpNM	0.000388661	155.623
SNX9	rs688181	6	158092638	C	T	-0.0841432	0.00674498	1.02e-35	TRUE	reported	O5gErU	0.000186338	74.5961
SOD1	rs116890459	21	33000527	C	T	-1.1702	0.135488	5.78e-18	TRUE	reported	1ZOVUk	0.001479	592.85
SOD2	rs9457699	6	160071652	G	T	0.1569	0.00644391	6.01e-131	TRUE	reported	dKlUNv	0.018677	7617.8
SOD3	rs1799895	4	24801834	G	C	2.25382	0.0258228	1e-200	TRUE	reported	Nr0KGI	0.000118499	47.4352
SORBS1	rs57682907	10	97155873	G	T	0.0848885	0.0123253	0	TRUE	reported	VyFSgY	0.0122998	4984.32
SORCS2	rs4234798	4	7219933	G	T	-0.423658	0.00600083	1e-200	TRUE	reported	V6IZak	0.00122142	489.474
SORD	rs55739437	15	45361180	T	A	0.199095	0.008999	1.85e-108	TRUE	reported	evAn3q	0.00162067	649.731
SORT1	rs61394658	1	109873290	A	G	-0.184468	0.00723691	2.55e-143	TRUE	reported	XFt1RE	0.000214846	86.0111
SOST	rs76410205	17	41807508	T	C	-0.0966357	0.0104198	1.79e-20	TRUE	reported	v5CFh1	0.00134527	539.174
SPACA5_SPACA5B	rs2152823	X	47927449	A	G	0.117274	0.00505052	2.86e-119	TRUE	reported	E9zf6E	0.0309626	12788.9
SPAG1	rs2439457	8	101224664	C	T	-0.709851	0.00627697	1e-200	TRUE	reported	8nlMDW	0.00042448	169.972
SPARC	rs576037440	5	151062590	A	G	-0.714251	0.054785	7.5e-39	TRUE	reported	fsVYPm	0.0295137	12172.2
SPARCL1	rs56273319	4	88413024	G	A	0.700583	0.00635001	1e-200	TRUE	reported	tiFDHD	0.00346146	1390.27
SPESP1	rs72752337	15	69198385	C	T	1.37335	0.0368324	1e-200	TRUE	reported	MTuZIZ	0.0094973	3837.77
SPINK1	rs7725017	5	147217823	A	C	-0.386602	0.00624056	1e-200	TRUE	reported	CqHo1O	0.0147265	5982.41
SPINK2	rs6820553	4	57690960	T	A	1.33843	0.0173044	1e-200	TRUE	reported	b3LnXX	0.0401698	16751
SPINK4	rs1630171	9	33234039	G	A	1.05497	0.00815115	1e-200	TRUE	reported	21ACN0	0.0112082	4536.95
SPINK5	rs2052534	5	147504759	C	T	0.412999	0.00613149	1e-200	TRUE	reported	Pc6rbD	0.00883956	3569.61
SPINK6	rs12717962	5	147566124	G	A	-0.354789	0.00593825	1e-200	TRUE	reported	ce97cA	0.0111203	4500.98
SPINK8	rs11718350	3	48360992	G	T	-0.462544	0.00689443	1e-200	TRUE	reported	agfMGN	0.00584738	2354.2
SPINT1	rs17658212	15	41145919	T	C	-0.654935	0.0134982	1e-200	TRUE	reported	BUx2wv	0.00154361	618.789
SPINT2	rs71354995	19	38791841	G	A	-0.169713	0.00682249	1.37e-136	TRUE	reported	WpRe15	0.00162332	650.795
SPINT3	rs6032259	20	44141331	G	A	0.0977248	0.00383073	1.5e-143	TRUE	reported	EzH7b9	0.00110633	443.304
SPOCK1	rs717968	5	136891892	C	A	-0.130772	0.00621102	2.07e-98	TRUE	reported	3clDiM	0.0061671	2483.72
SPON1	rs10832164	11	14048480	T	C	-0.288408	0.00578702	1e-200	TRUE	reported	HW8BNP	0.00252038	1011.34
SPON2	rs6836335	4	1165748	C	T	0.293206	0.00921984	1e-200	TRUE	reported	JFYN6Q	0.000620007	248.314
SPP1	rs4660	4	88904005	A	G	-0.898988	0.0570496	6.05e-56	TRUE	reported	v93rqn	0.000251092	100.526
SPRED2	rs7583469	2	65651356	C	T	-0.0633352	0.00631692	1.17e-23	TRUE	reported	LjTKfu	0.00408766	1642.81
SPRR3	rs61811427	1	152968419	T	C	0.233085	0.00575068	1e-200	TRUE	reported	TBf973	0.000423487	169.574
SPRY2	rs504122	13	80911525	A	G	-0.0842388	0.00646892	9.16e-39	TRUE	reported	Pb0mkT	0.0018741	751.521
SPTLC1	rs45461899	9	94830356	A	C	-0.562526	0.0205197	1.87e-165	TRUE	reported	aVwTIs	0.000164508	65.8556
SRP14	rs7535	15	40328575	C	G	-0.0906505	0.0111705	4.85e-16	TRUE	reported	GY7vtL	0.0338058	14004.3
SRPX	rs35318931	X	38009121	A	G	-1.00311	0.00847651	1e-200	TRUE	reported	82Jqu7	0.00891331	3599.66
SSC4D	rs12540573	7	76039013	C	A	0.701813	0.0116974	1e-200	TRUE	reported	gRnsNy	0.0152415	6194.86
SSC5D	rs55799523	19	55999545	A	C	0.53017	0.00673594	1e-200	TRUE	reported	lsYzTx	0.00037763	151.205
SSNA1	-	9	140105525	A	G	-1.46045	0.118769	9.44e-35	TRUE	reported	3SGOP9	0.000185297	74.1793
ST13	rs5995963	22	41302973	T	A	-0.0519596	0.00603286	7.13e-18	TRUE	reported	S54RcJ	0.00356696	1432.8
ST3GAL1	rs9643300	8	134503148	T	C	-0.227268	0.00600406	1e-200	TRUE	reported	rZoPjV	0.00173535	695.786
ST6GAL1	rs4686837	3	186739677	A	G	-0.169751	0.00643537	2.46e-153	TRUE	reported	ChW5m9	0.000113949	45.6135
ST8SIA1	rs2300738	12	22433636	G	A	-0.0828751	0.0122709	0	TRUE	reported	xKNs0x	0.0108169	4376.83
STAB2	rs115840458	12	104034048	G	A	0.786404	0.0118868	1e-200	TRUE	reported	1YFXFw	0.000221985	88.8701
STAMBP	rs559935910	2	74117117	A	G	-0.790144	0.0838161	4.22e-21	TRUE	reported	1AuIyM	0.00147454	591.062
STAT2	rs61754171	12	56737257	G	A	-0.581952	0.023937	1.47e-130	TRUE	reported	aIsKLw	0.000213336	85.4067
STC1	-	8	23745768	G	GTA	0.100702	0.0108966	2.43e-20	TRUE	reported	oUaxAF	0.000328248	131.425
STC2	-	5	172763654	T	TA	0.0729844	0.00636633	2e-30	TRUE	reported	kPcJ28	0.000195621	78.3134
STK4	-	20	43659815	A	AT	0.054615	0.00617153	8.79e-19	TRUE	reported	k9poRS	0.000185885	74.4148
STX16	rs218476	20	57237670	A	G	0.0553191	0.00641275	6.33e-18	TRUE	reported	zELq65	0.0220356	9018.55
STX7	rs3813356	6	132834518	T	C	-0.582208	0.00613068	1e-200	TRUE	reported	CqfgAU	0.000492113	197.067
STX8	rs71358249	17	9332802	C	T	0.102536	0.00730413	9.11e-45	TRUE	reported	wVot9w	0.000193008	77.2671
STXBP1	rs2251106	9	130289164	T	C	-0.0569905	0.00648342	1.49e-18	TRUE	reported	UeF1BF	0.0036414	1462.81
SUGP1	rs17751061	19	19413092	T	C	0.324103	0.008474	1e-200	TRUE	reported	tGkK9f	0.000643344	257.666
SULT1A1	-	16	28579915	G	GT	-0.0990556	0.00617091	5.53e-58	TRUE	reported	njDl7n	0.00473345	1903.59
SULT2A1	rs62129966	19	48374950	A	C	-0.363145	0.00832324	1e-200	TRUE	reported	hu7ZAL	0.000683532	273.773
SUMF1	rs10494172	3	4410619	C	G	-0.104733	0.00632976	1.71e-61	TRUE	reported	PKjNH3	0.0113101	4578.69
SUMF2	rs35384521	7	56145825	A	G	-1.5156	0.0223982	1e-200	TRUE	reported	OYJ926	0.000261479	104.685
SUOX	rs141735896	12	56397802	T	C	-0.411685	0.0402366	1.43e-24	TRUE	reported	ypeKUm	0.00128235	513.922
SUSD1	rs146879704	9	114886569	T	C	-1.25754	0.0554718	8.87e-114	TRUE	reported	sWlEzc	0.0136675	5546.25
SUSD2	rs117587385	22	24577204	A	G	1.19412	0.0160342	1e-200	TRUE	reported	t2EENV	0.00895727	3617.58
SUSD4	rs61837633	1	223444182	T	G	-0.376088	0.00625287	1e-200	TRUE	reported	gM2fnU	0.0109189	4418.58
SUSD5	-	3	33191013	G	GC	-0.489052	0.0073572	1e-200	TRUE	reported	6S4mNu	0.0015228	610.434
SV2A	rs72692819	1	149903122	C	G	-0.288746	0.0116868	8.99e-135	TRUE	reported	zLvdin	0.00130794	524.191
SWAP70	rs74992301	11	9673993	C	T	0.298394	0.013033	5.19e-116	TRUE	reported	DbpGTK	0.000252758	101.193
SYAP1	rs4830563	X	16762158	A	G	-0.0561531	0.00558211	8.34e-24	TRUE	reported	QTm2HS	0.00170138	682.144
SYTL4	rs8780	X	99929532	C	G	-0.14098	0.00539782	2.28e-150	TRUE	reported	MxXQG2	0.00293584	1178.54
TACC3	rs745543985	4	1741533	C	CCGTCCCCATCCCCCTCGCCATCCT	0.211379	0.00615728	1e-200	TRUE	reported	raFoyh	0.0271779	11182
TACSTD2	rs7333	1	59041220	T	C	-0.892743	0.00844241	1e-200	TRUE	reported	JRbjex	0.00151313	606.551
TAFA5	rs97762	22	48766050	T	C	0.177098	0.00719083	6.28e-134	TRUE	reported	806874	0.000450293	180.312
TALDO1	rs150770244	11	824410	A	G	0.528604	0.0393656	4.14e-41	TRUE	reported	SGyf1A	0.000148393	59.4037
TANK	rs2358016	2	162007430	G	C	-0.0474624	0.00615803	0	TRUE	reported	5U4EhI	0.000129945	52.0178
TARBP2	rs10876550	12	54712308	A	G	0.0449753	0.00623587	0	TRUE	reported	eEhHOs	0.0103894	4202.04
TBC1D17	rs746738	19	50386340	C	T	0.394543	0.00608644	1e-200	TRUE	reported	Jq9bEi	0.00151552	607.513
TBC1D23	rs1609481	3	99976462	C	T	-0.152389	0.00618265	3.88e-134	TRUE	reported	Nnv95j	0.00106563	426.975
TBCA	rs254415	5	77071703	T	G	0.140067	0.0067785	7.4e-95	TRUE	reported	n9rzrE	0.00017338	69.4079
TBCB	rs2231569	19	36605875	T	G	0.131025	0.0157271	8.01e-17	TRUE	reported	LNsUHd	0.00116823	468.134
TBCC	rs2234026	6	42713618	G	A	0.594609	0.0274818	8.15e-104	TRUE	reported	F8sMzD	0.0053689	2160.52
TCL1A	rs78986913	14	96162418	A	G	-0.68847	0.0148117	1e-200	TRUE	reported	Y3uJUq	0.0149021	6054.83
TCN1	rs34324219	11	59623378	A	C	-0.748316	0.00961685	1e-200	TRUE	reported	3T9FyY	0.0177721	7242.04
TCN2	rs740234	22	31008745	G	A	0.623241	0.0073236	1e-200	TRUE	reported	9vC42B	0.00036634	146.682
TCOF1	rs56180593	5	149740732	T	C	-0.533538	0.044053	9.21e-34	TRUE	reported	olcDMr	0.0243692	9997.46
TCTN3	rs12357173	10	97444603	T	C	0.635343	0.00635422	1e-200	TRUE	reported	H4Z6E7	0.0737766	31881.4
TDGF1	rs112481213	3	46619238	A	T	1.32039	0.0073949	1e-200	TRUE	reported	N80WpU	0.000463205	185.485
TDP1	rs7144865	14	90401402	T	G	0.263662	0.0193594	3.08e-42	TRUE	reported	hSy85Y	0.00636233	2562.85
TDRKH	rs2495396	1	151744928	C	T	-0.314114	0.00620476	1e-200	TRUE	reported	kC903w	0.000244525	97.896
TEF	rs2234053	22	41777315	T	G	0.0754316	0.00762377	4.41e-23	TRUE	reported	01VZwP	0.0108229	4379.28
TEK	rs682632	9	27183463	C	A	-1.03771	0.015681	1e-200	TRUE	reported	VfNTMQ	0.00646187	2603.2
TEX101	rs35033974	19	43920612	T	G	-0.343788	0.00673807	1e-200	TRUE	reported	Mm9Dlw	0.00650078	2618.98
TF	rs8177245	3	133479230	G	A	0.328632	0.00642159	1e-200	TRUE	reported	48TznG	0.00436124	1753.24
TFF1	rs3761376	21	43787038	A	G	-0.286687	0.00684677	1e-200	TRUE	reported	6v9zIM	0.000858283	343.825
TFF2	rs225343	21	43775780	C	A	0.120325	0.00648912	9.35e-77	TRUE	reported	W50k12	0.0024945	1000.93
TFF3	rs118095917	21	43733628	T	C	-1.19268	0.0376983	1e-200	TRUE	reported	4p4iYX	0.00733065	2955.78
TFPI	rs7576066	2	188343781	A	G	0.350367	0.00644445	1e-200	TRUE	reported	zJ9aq8	0.000872995	349.724
TFPI2	rs62466699	7	93579292	C	T	0.234884	0.01256	4.86e-78	TRUE	reported	bSZxRf	0.0177418	7229.49
TFRC	rs3817672	3	195800811	T	C	-0.50968	0.00599436	1e-200	TRUE	reported	3n29xI	0.000378726	151.643
TG	rs75143612	8	133849655	C	G	0.232923	0.0189147	7.58e-35	TRUE	reported	EJhInj	0.00087673	351.222
TGFA	rs6708912	2	70775084	A	C	0.178181	0.00950757	2.29e-78	TRUE	reported	HdWWfU	0.00312006	1252.72
TGFB1	rs73045269	19	41825191	T	C	0.289232	0.00817181	1e-200	TRUE	reported	JwjFXG	0.00117062	469.094
TGFB2	rs12034138	1	218692641	T	C	0.203319	0.00938743	5.04e-104	TRUE	reported	lgctim	0.0203105	8297.86
TGFBI	rs13159365	5	135389433	T	C	-0.547058	0.0060055	1e-200	TRUE	reported	pcse2m	0.000141548	56.6631
TGFBR2	rs55762812	3	30512593	G	A	-0.0700179	0.0093016	0	TRUE	reported	g1QjJF	0.00120793	484.062
TGFBR3	rs1805110	1	92327045	A	G	-0.234166	0.0106432	2.79e-107	TRUE	reported	wqo7zQ	0.00188898	757.499
TGM2	rs742413	20	36797487	T	C	0.167721	0.0060939	9.35e-167	TRUE	reported	c7SShp	0.0319515	13210.8
TGOLN2	rs4247303	2	85554080	A	G	-0.688213	0.00598766	1e-200	TRUE	reported	EO7kAX	0.00175616	704.146
THBD	rs1042579	20	23028724	A	G	0.198615	0.00748479	3.74e-155	TRUE	reported	PVjqcj	0.00952118	3847.51
THBS2	rs78109196	6	169624701	A	C	0.638974	0.0103013	1e-200	TRUE	reported	XgnBj6	0.00329865	1324.67
THBS4	rs2438632	5	79392193	T	G	0.224743	0.00617493	1e-200	TRUE	reported	nr8wXi	0.00417985	1680.02
THOP1	rs550767741	19	2786763	ATTTTTTTTTTTTTTTTTTTTTTTTTTTTTTTT	A	0.265727	0.00648302	1e-200	TRUE	reported	SzVehq	0.000258553	103.513
THPO	rs78565404	3	184090242	T	C	0.138442	0.0136072	2.58e-24	TRUE	reported	qyimKO	0.00116264	465.893
THSD1	rs149590732	13	52971687	G	A	1.11524	0.0516683	2.51e-103	TRUE	reported	VXyCJ7	0.0121604	4927.15
THTPA	rs28403575	14	24025340	T	C	-0.754078	0.0107428	1e-200	TRUE	reported	le2DuJ	0.00675177	2720.79
THY1	rs55933700	11	119293913	T	G	-1.07325	0.0205756	1e-200	TRUE	reported	aiR4UT	0.00269484	1081.53
TIE1	rs3768046	1	43766426	G	A	0.194829	0.00592424	1e-200	TRUE	reported	DvpQHB	0.000175048	70.0758
TIGAR	rs3217860	12	4399050	G	A	-0.0612815	0.00732056	5.71e-17	TRUE	reported	R13IvH	0.00046143	184.774
TIGIT	rs6792290	3	114013194	G	C	0.0938049	0.00690087	4.39e-42	TRUE	reported	hMEdSe	0.00348269	1398.83
TIMD4	rs55776147	5	156400808	G	A	-0.226357	0.00605216	1e-200	TRUE	reported	lRu0Fc	0.00206925	829.942
TIMM10	rs2848626	11	57283988	T	C	-0.212621	0.00738042	1.67e-182	TRUE	reported	p1rtvP	0.00050454	202.046
TIMP1	rs149986790	X	47446041	A	G	0.668023	0.0469965	7.47e-46	TRUE	reported	lRjnqm	0.000521666	208.907
TIMP2	rs7405712	17	76923151	A	G	0.0890438	0.00616064	2.38e-47	TRUE	reported	u0rB1g	0.0224431	9189.16
TIMP3	rs11404116	22	33164633	AT	A	-0.652043	0.00680201	1e-200	TRUE	reported	0hLQjS	0.007595	3063.19
TIMP4	rs167408	3	12088448	G	A	0.434912	0.00785803	1e-200	TRUE	reported	a9tetD	0.000422905	169.341
TINAGL1	rs945214	1	32047305	G	A	-0.0818868	0.00629263	1.03e-38	TRUE	reported	B1ZtdF	0.000181113	72.504
TJAP1	rs549884121	6	43515521	CTA	C	-0.337032	0.0395812	1.67e-17	TRUE	reported	3JbpT4	0.000334776	134.04
TK1	rs144204502	17	76183233	T	C	-0.327169	0.0282588	5.35e-31	TRUE	reported	QhaXrJ	0.0106997	4328.9
TLR1	rs5743618	4	38798648	A	C	0.495475	0.00753064	1e-200	TRUE	reported	snBy4S	0.0680957	29247.1
TLR3	rs3775291	4	187004074	T	C	-1.15416	0.00674875	1e-200	TRUE	reported	Uoekps	0.00158129	633.92
TLR4	rs4986791	9	120475602	T	C	-0.330605	0.0131308	7.01e-140	TRUE	reported	CjdDuc	0.00030618	122.587
TMED8	rs11620921	14	77939965	G	A	-0.0691964	0.00624972	1.72e-28	TRUE	reported	PbFd2p	0.000633007	253.523
TMEM106A	rs6503726	17	41284742	C	T	-0.10326	0.00648518	4.43e-57	TRUE	reported	kdOj5Q	0.0222517	9109
TMEM132A	rs2074417	11	60697643	T	C	0.608009	0.0063705	1e-200	TRUE	reported	hPl4xF	0.00801336	3233.28
TMEM25	rs45558732	11	118402962	T	G	-1.00485	0.0176717	1e-200	TRUE	reported	897aIm	0.00106898	428.322
TMPRSS11D	rs17088693	4	68709690	C	T	-0.33947	0.0164027	3.77e-95	TRUE	reported	BWUHsg	0.0005427	217.335
TMPRSS15	rs2824805	21	19770734	C	G	0.117783	0.00798944	3.45e-49	TRUE	reported	pDnZQL	0.0363018	15077.2
TMPRSS5	rs7114195	11	113561421	C	A	0.781183	0.00636196	1e-200	TRUE	reported	9g9aPa	0.00419037	1684.26
TNC	rs58160054	9	117902853	C	G	-0.256606	0.0062526	1e-200	TRUE	reported	iquzpG	0.000295879	118.461
TNFAIP2	rs576859558	14	103609198	G	T	-0.579348	0.0532292	1.37e-27	TRUE	reported	mR5B0q	0.000345641	138.392
TNFAIP8	rs1035376	5	118648250	A	G	0.114785	0.00975728	5.98e-32	TRUE	reported	3qf0GN	0.000175455	70.2388
TNFAIP8L2	rs4970991	1	151004003	C	T	0.0637795	0.00761012	5.25e-17	TRUE	reported	gfUSEr	0.0147391	5987.64
TNFRSF10A	rs13278062	8	23082971	T	G	-0.462556	0.00597772	1e-200	TRUE	reported	bO28GE	0.0084217	3399.44
TNFRSF10B	rs13265018	8	22886020	G	A	0.525153	0.00900702	1e-200	TRUE	reported	WChnY4	0.00953959	3855.03
TNFRSF10C	-	8	22972271	G	GT	-1.79074	0.0288415	1e-200	TRUE	reported	Wk9McY	0.014147	5743.64
TNFRSF11A	rs113339733	18	60018329	A	G	-0.585166	0.00772119	1e-200	TRUE	reported	RzOXO9	0.00301758	1211.45
TNFRSF11B	rs748443516	8	120101198	C	CT	0.193385	0.00555608	1e-200	TRUE	reported	mK1pj5	0.000246746	98.7851
TNFRSF12A	rs74758164	16	3070628	T	C	0.14703	0.0147931	2.81e-23	TRUE	reported	USoosl	0.000745534	298.625
TNFRSF13B	rs4792800	17	16845167	G	A	-0.165758	0.00959203	6.57e-67	TRUE	reported	EJd5mR	0.0122909	4980.68
TNFRSF13C	rs763882049	22	42327496	A	AAT	-0.759935	0.0107679	1e-200	TRUE	reported	zgj4u8	0.000889458	356.325
TNFRSF14	rs2495366	1	2488930	A	G	0.113124	0.00599281	1.78e-79	TRUE	reported	XixnxS	0.00115364	462.28
TNFRSF17	rs11570136	16	12058832	A	T	-0.138387	0.00643638	1.53e-102	TRUE	reported	Ie84TG	0.00365984	1470.24
TNFRSF19	rs4770465	13	24168742	G	A	0.238409	0.00621766	1e-200	TRUE	reported	CE03hc	0.000379395	151.912
TNFRSF1A	rs4149584	12	6442643	T	C	-0.28428	0.0230648	6.62e-35	TRUE	reported	GpERwt	0.00151679	608.022
TNFRSF1B	rs5746011	1	12250004	C	T	-0.382463	0.0155106	3.01e-134	TRUE	reported	EFTvmb	0.00364626	1464.77
TNFRSF21	rs148598211	6	47254244	T	C	-1.79943	0.0470164	1e-200	TRUE	reported	KREBGn	0.000902381	361.507
TNFRSF4	rs3813202	1	1150764	A	G	-0.287528	0.0151224	1.32e-80	TRUE	reported	ID0wdr	0.00553211	2226.56
TNFRSF6B	rs6011040	20	62337406	G	A	-0.300495	0.00636823	1e-200	TRUE	reported	0rjCzQ	0.00254165	1019.89
TNFRSF8	rs35249183	1	12099345	G	A	0.332778	0.0104202	1e-200	TRUE	reported	wDumZg	0.00152036	609.454
TNFRSF9	rs2493214	1	7994420	G	A	-0.183352	0.00742701	1.47e-134	TRUE	reported	169RGj	0.00214644	860.966
TNFSF10	rs79287178	3	172294500	A	G	-0.529385	0.0180417	2.99e-189	TRUE	reported	la07UR	0.000901712	361.239
TNFSF11	rs2062305	13	43052880	A	G	-0.114206	0.00600884	1.51e-80	TRUE	reported	ajEw4A	0.00758252	3058.12
TNFSF12	rs80067372	17	7452752	A	G	0.374696	0.00677565	1e-200	TRUE	reported	ybiT8k	0.00506226	2036.5
TNFSF13	rs3803800	17	7462969	G	A	-0.313426	0.00694532	1e-200	TRUE	reported	gpzWdj	0.00297208	1193.13
TNFSF13B	rs374039502	13	108960385	A	T	0.758662	0.0219636	1e-200	TRUE	reported	oW5Nkm	0.00411333	1653.17
TNFSF14	rs344560	19	6665020	C	T	0.555496	0.0136622	1e-200	TRUE	reported	3UXKJQ	0.00336361	1350.84
TNFSF8	rs10081728	9	117695685	C	T	-0.226227	0.00615519	1e-200	TRUE	reported	QgLZYD	0.000122095	48.8747
TNIP1	rs12518386	5	150438085	A	G	-0.0478142	0.00683933	0	TRUE	reported	ulxIGf	0.0444063	18599.7
TNN	rs77382942	1	175091646	A	T	-0.864423	0.00633829	1e-200	TRUE	reported	v3J3tF	0.00906263	3660.52
TNR	rs2235256	1	175569047	G	A	-0.365358	0.00603874	1e-200	TRUE	reported	hBjwzu	0.000370692	148.426
TOP2B	rs73054085	3	25711828	T	C	0.0953342	0.00782516	3.83e-34	TRUE	reported	s5tSCH	0.0310448	12823.9
TOR1AIP1	rs486906	1	179863237	T	G	0.720011	0.00635811	1e-200	TRUE	reported	RUNIRH	0.000194924	78.034
TP53	rs1641549	17	7574775	T	C	0.0635026	0.00718867	1.01e-18	TRUE	reported	F2wfkB	0.0121786	4934.63
TP53I3	rs1134516	2	24342532	A	G	-0.593159	0.00844389	1e-200	TRUE	reported	N02cm8	0.00703733	2836.68
TPK1	rs10261806	7	144532104	A	G	-0.331235	0.00621914	1e-200	TRUE	reported	id1hc8	0.0143359	5821.46
TPMT	rs1142345	6	18130918	C	T	-1.1045	0.014476	1e-200	TRUE	reported	M5WNiA	0.00473857	1905.65
TPP1	rs140726254	11	6638944	A	G	2.91145	0.0666939	1e-200	TRUE	reported	v7Rif3	0.000275454	110.282
TPPP3	rs13334882	16	67385358	C	T	-0.121278	0.0115486	8.5e-26	TRUE	reported	tsIwgp	0.000280463	112.288
TPR	rs115482159	1	186301436	T	C	0.456913	0.0431188	3.09e-26	TRUE	reported	k5aH4m	0.0422111	17639.7
TPSAB1	rs8051930	16	1295818	A	T	0.813798	0.00612731	1e-200	TRUE	reported	iPDWL9	0.00439452	1766.69
[truncated: 98 more rows]

## Sheet: Table S3
Table S3 The results of SMR analysis using pQTLs from deCODE as the exposure and GWAS of POAG from Finngen as the outcome
[truncated: 311 more rows]

[truncated: 4 more sheets: Table S4, Table S5, Table S6, Table S7]
